# Supplementary material for: Novel reporter of the PINK1-Parkin mitophagy pathway identifies its damage sensor in the import gate
Source: bioRxiv. 2025 Feb 20:2025.02.19.639160. Preprint. [Version 1] doi: 10.1101/2025.02.19.639160 (PMC11870511; doi:10.1101/2025.02.19.639160)
Supplement: Supplement 1 [file media-1.xlsx]

## Sheet: Table_main_screen_results
gene	sgrna	genes	MitoCarta3.0_SubMitoLocalization	MitoCarta3.0_MitoPathways	MitoCarta3	LFC_Parkin_NT	LFC_Parkin_OA	LFC_NoParkin_NT	LFC_NoParkin_OA	LFC_293_NT	LFC_293_OA	p_Parkin_NT	p_Parkin_OA	p_NoParkin_NT	p_NoParkin_OA	p_293_NT	p_293_OA	corrpval_Parkin_NT	corrpval_Parkin_OA	corrpval_NoParkin_NT	corrpval_NoParkin_OA	corrpval_293_NT	corrpval_293_OA	sig_pval_Parkin_NT	sig_pval_Parkin_OA	sig_pval_NoParkin_NT	sig_pval_NoParkin_OA	sig_pval_293_NT	sig_pval_293_OA	Nontargeting_sgnrna	Targeting_sgnrna	MFN2_downregulator	MFN2_upregulator	PINK1_Parkin_Facilitator	PINK1_Parkin_Activator	Endogenous_PINK1_Parkin_Facilitator	Endogenous_PINK1_Parkin_Activator	genescore__Parkin_NT	genescore__Parkin_OA	genescore__NoParkin_NT	genescore__NoParkin_OA	genescore__293_NT	genescore__293_OA
IARS2	IARS2_-_220267547.23-P1P2|IARS2_-_220267478.23-P1P2	IARS2	Matrix	Mitochondrial central dogma > Translation > mt-tRNA synthetases	TRUE	-4.5952	-0.67464	-0.25572	0.0061004	-1.4981	0.035269	95.3012	1.40695	0.427895	0.00738022	24.6038	0.0774873	16.9285	0.249918	0.0760077	0.00131096	4.37041	0.0137642	*				*		FALSE	TRUE	FALSE	FALSE	FALSE	TRUE	FALSE	TRUE	-437.928	-0.949182	-0.109421	4.50223e-05	-36.859	0.0027329
HSPA9	HSPA9_-_137911079.23-P1P2|HSPA9_-_137911031.23-P1P2	HSPA9	Matrix	Metabolism > Metals and cofactors > Fe-S cluster biosynthesis	TRUE	-3.9508	0.57027	-1.0054	-0.67329	-3.5097	-0.87291	115.85	0.826989	3.52436	1.86796	181.551	5.71947	20.5785	0.146899	0.626037	0.331809	32.2492	1.01596	*				*		FALSE	TRUE	FALSE	FALSE	FALSE	TRUE	FALSE	TRUE	-457.699	0.471607	-3.54339	-1.25768	-637.19	-4.99258
DNAJA3	DNAJA3_+_4475898.23-P1P2|DNAJA3_-_4475855.23-P1P2	DNAJA3	Matrix	Protein import, sorting and homeostasis > Protein homeostasis > Chaperones	TRUE	-3.5015	-0.078478	-0.77025	-0.32165	-1.1837	0.42017	316.279	0.248359	12.1371	2.04047	33.6917	2.80313	56.181	0.0441164	2.15593	0.362452	5.9847	0.497925	*		*		*		FALSE	TRUE	FALSE	FALSE	FALSE	TRUE	FALSE	TRUE	-1107.45	-0.0194907	-9.3486	-0.656318	-39.8808	1.17779
SON	SON_-_34915392.23-P1|SON_-_34915373.23-P1	SON			FALSE	-3.3629	0.26398			-3.2802	-1.7642	44.0386	0.161585			23.1499	5.15576	7.82264	0.0287027			4.11215	0.915825	*				*		FALSE	TRUE	FALSE	FALSE	FALSE	FALSE	FALSE	TRUE	-148.097	0.0426553			-75.9362	-9.09579
MFN2	MFN2_-_12040716.23-P1|MFN2_-_12040541.23-P1	MFN2	MOM	Mitochondrial dynamics and surveillance > Fusion | Mitochondrial dynamics and surveillance > Organelle contact sites	TRUE	-3.322	-2.6631	-3.743	-4.4465	-4.5404	-5.4819	316.279	137.311	206.149	290.31	293.375	240.96	56.181	24.3908	36.6185	51.5682	52.1127	42.8021	*	*	*	*	*	*	FALSE	TRUE	TRUE	FALSE	FALSE	FALSE	FALSE	FALSE	-1050.68	-365.674	-771.615	-1290.86	-1332.04	-1320.92
RPS27A	RPS27A_-_55459862.23-P1P2|RPS27A_+_55459832.23-P1P2	RPS27A			FALSE	-3.3145	2.2449	-1.1605	-1.3357	-1.0974	0.18606	50.8379	2.73236	1.21178	2.8036	2.19095	0.157266	9.03041	0.485353	0.215251	0.498008	0.389182	0.0279354	*						FALSE	TRUE	FALSE	FALSE	FALSE	TRUE	FALSE	FALSE	-168.502	6.13387	-1.40627	-3.74477	-2.40435	0.0292609
SMU1	SMU1_+_33076608.23-P1P2|SMU1_-_33076622.23-P1P2	SMU1			FALSE	-3.1476	1.6265			0.3892	0.58571	13.2774	0.802168			0.214656	0.324103	2.35849	0.14249			0.0381296	0.0575708	*						FALSE	TRUE	FALSE	FALSE	FALSE	FALSE	FALSE	FALSE	-41.792	1.30473			0.0835441	0.18983
RPS13	RPS13_+_17099232.23-P1P2|RPS13_+_17099153.23-P1P2	RPS13			FALSE	-3.0972	0.71679	0.039876	-1.7737	-2.2179	0.22091	33.3256	0.618596	0.028998	4.50461	17.4668	0.166642	5.91967	0.109882	0.00515096	0.80016	3.10265	0.0296009	*				*		FALSE	TRUE	FALSE	FALSE	FALSE	TRUE	FALSE	TRUE	-103.216	0.443403	0.00115632	-7.98982	-38.7395	0.036813
TTC1	TTC1_-_159436216.23-P1P2|TTC1_-_159436177.23-P1P2	TTC1			FALSE	-3.0943	-1.3811	-2.96	-3.1829	-3.2479	-2.2472	121.152	15.7913	134.218	199.862	293.375	139.765	21.5203	2.80504	23.8414	35.5017	52.1127	24.8267	*	*	*	*	*	*	FALSE	TRUE	TRUE	FALSE	FALSE	FALSE	FALSE	FALSE	-374.879	-21.8094	-397.286	-636.14	-952.854	-314.08
ISCA2	ISCA2_-_74960525.23-P1P2|ISCA2_+_74960428.23-P1P2	ISCA2	Matrix	Metabolism > Metals and cofactors > Fe-S cluster biosynthesis | Metabolism > Metals and cofactors > Fe-S-containing proteins	TRUE	-3.0365	0.27209	-0.76942	-0.25938	0.26737	-0.32187	316.279	1.49963	15.2698	1.60567	1.62024	2.97049	56.181	0.266381	2.71239	0.285218	0.287806	0.527653	*		*				FALSE	TRUE	FALSE	FALSE	FALSE	TRUE	FALSE	FALSE	-960.38	0.408033	-11.7489	-0.416479	0.433204	-0.956113
SAMM50	SAMM50_+_44351418.23-P1P2|SAMM50_-_44351462.23-P1P2	SAMM50	MOM	Protein import, sorting and homeostasis > Protein import and sorting > SAM | Mitochondrial dynamics and surveillance > Intramitochondrial membrane interactions	TRUE	-2.9122	-0.74325	-2.3283	-1.6483	-2.898	-0.88536	189.435	5.39315	101.868	43.8627	248.761	10.5612	33.6496	0.957992	18.095	7.79139	44.1877	1.876	*		*	*	*	*	FALSE	TRUE	TRUE	FALSE	FALSE	FALSE	FALSE	FALSE	-551.673	-4.00846	-237.18	-72.2989	-720.909	-9.35048
SARS	SARS_+_109756585.23-P1P2|SARS_-_109756603.23-P1P2	SARS			FALSE	-2.8864	0.62267			-2.7788	-2.3001	20.5775	0.325543			10.8931	4.53128	3.65522	0.0578267			1.93496	0.804898	*				*		FALSE	TRUE	FALSE	FALSE	FALSE	FALSE	FALSE	TRUE	-59.395	0.202706			-30.2697	-10.4224
RPS26	RPS26_-_56435953.23-P1P2|RPS26_+_56436127.23-P1P2	RPS26			FALSE	-2.7509	1.4154	-0.35434	-0.35342	-2.3522	1.0402	23.8376	2.00556	0.215169	0.376627	17.4868	1.14477	4.23432	0.35625	0.0382207	0.0669007	3.1062	0.203346	*				*		FALSE	TRUE	FALSE	FALSE	FALSE	TRUE	FALSE	TRUE	-65.575	2.83867	-0.0762429	-0.133107	-41.1323	1.19079
HSPE1	HSPE1-MOB4_-_198365117.23-P1P2|HSPE1-MOB4_+_198365089.23-P1P2	HSPE1	Matrix	Protein import, sorting and homeostasis > Protein homeostasis > Chaperones	TRUE	-2.7189	-0.90304	-1.6666	-0.32027	-2.158	-0.60671	22.1168	1.85955	10.0188	0.623697	66.4484	3.03558	3.92864	0.330315	1.77965	0.110788	11.8033	0.539214	*		*		*		FALSE	TRUE	TRUE	FALSE	FALSE	FALSE	FALSE	FALSE	-60.1334	-1.67925	-16.6973	-0.199751	-143.396	-1.84172
EIF3I	EIF3I_-_32688045.23-P1P2|EIF3I_+_32688206.23-P1P2	EIF3I			FALSE	-2.7122	1.193	-2.6948	-1.485	-3.0087	-0.85857	56.0679	3.31492	54.1642	16.0358	169.215	5.91147	9.95942	0.588834	9.62126	2.84846	30.0579	1.05006	*		*	*	*		FALSE	TRUE	TRUE	FALSE	FALSE	FALSE	FALSE	FALSE	-152.067	3.9547	-145.962	-23.8131	-509.117	-5.07541
DBR1	DBR1_+_137893744.23-P1P2|DBR1_+_137893673.23-P1P2	DBR1			FALSE	-2.6785	0.35734	-2.4468	-1.709	-1.8198	0.001555	125.025	1.12278	102.915	36.1859	52.1444	0.00321698	22.2083	0.199441	18.2809	6.42775	9.26248	0.000571437	*		*	*	*		FALSE	TRUE	TRUE	FALSE	FALSE	FALSE	FALSE	FALSE	-334.879	0.401214	-251.812	-61.8416	-94.8924	5.0024e-06
PMPCB	PMPCB_+_102937876.23-P1|PMPCB_-_102938097.23-P1	PMPCB	Matrix	Protein import, sorting and homeostasis > Protein import and sorting > Preprotein cleavage | Protein import, sorting and homeostasis > Protein homeostasis > Proteases	TRUE	-2.5395	0.21064	-0.26801	-0.67374	-1.1003	0.21014	96.642	0.543725	0.924125	4.84857	15.9993	0.80618	17.1666	0.0965827	0.164154	0.861258	2.84199	0.143203	*				*		FALSE	TRUE	FALSE	FALSE	FALSE	TRUE	FALSE	TRUE	-245.422	0.11453	-0.247675	-3.26667	-17.6041	0.169411
VARS	VARS_+_31763457.23-P1P2|VARS_+_31763097.23-P1P2	VARS			FALSE	-2.5237	-0.67309	-3.9411	-3.0583	-2.3472	-1.5683	91.1854	4.24459	206.149	192.791	89.5926	36.2935	16.1974	0.753973	36.6185	34.2458	15.9145	6.44686	*		*	*	*	*	FALSE	TRUE	FALSE	FALSE	FALSE	FALSE	FALSE	TRUE	-230.125	-2.85699	-812.453	-589.613	-210.292	-56.919
PHB	PHB_+_47492183.23-P1P2|PHB_+_47492231.23-P1P2	PHB	MIM	Protein import, sorting and homeostasis > Protein homeostasis > Chaperones	TRUE	-2.5163	0.54171	-0.83811	-1.0728	-1.674	0.17179	48.9123	1.08135	3.24627	5.07434	29.2799	0.363753	8.68836	0.192082	0.57664	0.901362	5.20103	0.064614	*				*		FALSE	TRUE	FALSE	FALSE	FALSE	TRUE	FALSE	TRUE	-123.078	0.585779	-2.72073	-5.44375	-49.0145	0.0624891
RARS2	RARS2_-_88299642.23-P1P2|RARS2_+_88299680.23-P1P2	RARS2	Matrix	Mitochondrial central dogma > Translation > mt-tRNA synthetases	TRUE	-2.5153	-0.16574	-0.91332	-0.41745	-0.23339	-0.72558	153.89	0.584476	9.42292	2.11745	1.18942	9.4728	27.3357	0.103821	1.67381	0.376126	0.211278	1.68267	*		*			*	FALSE	TRUE	FALSE	FALSE	FALSE	TRUE	FALSE	FALSE	-387.08	-0.096871	-8.60614	-0.883931	-0.277598	-6.87327
SF3A1	SF3A1_+_30752830.23-P1|SF3A1_-_30752688.23-P1	SF3A1			FALSE	-2.4965	-0.91233			-2.8292	-0.84289	4.89791	0.282288			8.4367	0.514733	0.870023	0.0501432			1.49862	0.0914328					*		FALSE	TRUE	FALSE	FALSE	FALSE	FALSE	FALSE	TRUE	-12.2276	-0.25754			-23.8691	-0.433863
OXA1L	OXA1L_-_23235932.23-P1P2|OXA1L_+_23236287.23-P1P2	OXA1L	MIM	Protein import, sorting and homeostasis > Protein import and sorting > OXA | Mitochondrial central dogma > Translation	TRUE	-2.4832	-0.017406	-1.4986	-0.959	-0.8182	-0.33047	117.823	0.0343092	30.7413	10.2711	6.27563	1.45258	20.929	0.0060944	5.46063	1.82447	1.11475	0.258024	*		*	*			FALSE	TRUE	FALSE	FALSE	FALSE	FALSE	FALSE	FALSE	-292.577	-0.000597186	-46.069	-9.84999	-5.13472	-0.480035
RPLP0	RPLP0_-_120638895.23-P1P2|RPLP0_-_120638701.23-P1P2	RPLP0			FALSE	-2.4754	1.6636	-1.7878	-1.5989	-3.0756	-2.5822	17.1113	1.49429	10.706	6.59112	88.0714	62.6261	3.0395	0.265434	1.90173	1.17079	15.6443	11.1244	*		*		*	*	FALSE	TRUE	TRUE	FALSE	FALSE	FALSE	FALSE	FALSE	-42.3572	2.48591	-19.1403	-10.5385	-270.872	-161.713
AARS	AARS_+_70323362.23-P1P2|AARS_-_70323332.23-P1P2	AARS			FALSE	-2.4536	0.05635	-3.2352	-2.825	-2.4674	-2.1269	93.9406	0.111854	206.149	139.746	108.876	70.695	16.6868	0.0198688	36.6185	24.8233	19.3399	12.5577	*		*	*	*	*	FALSE	TRUE	TRUE	FALSE	FALSE	FALSE	FALSE	FALSE	-230.493	0.00630299	-666.932	-394.783	-268.641	-150.361
PHB2	PHB2_+_7079788.23-P1P2|PHB2_-_7079800.23-P1P2	PHB2	MIM	Protein import, sorting and homeostasis > Protein homeostasis > Chaperones	TRUE	-2.4151	0.82259	-0.35528	-0.24915	-1.6846	-0.13702	73.3492	2.57874	0.890691	0.527873	34.3925	0.324029	13.0291	0.458066	0.158215	0.0937668	6.10919	0.0575578	*				*		FALSE	TRUE	FALSE	FALSE	FALSE	TRUE	FALSE	TRUE	-177.146	2.12125	-0.316445	-0.13152	-57.9376	-0.0443985
QARS	QARS_-_49142149.23-P1P2|QARS_-_49142355.23-P1P2	QARS			FALSE	-2.4128	1.4962	-2.9511	-2.6264	-2.0186	-1.095	46.2175	4.26592	79.0641	45.3593	52.4745	11.6492	8.20968	0.757762	14.0443	8.05723	9.32111	2.06926	*		*	*	*	*	FALSE	TRUE	TRUE	FALSE	FALSE	FALSE	FALSE	FALSE	-111.514	6.38267	-233.326	-119.132	-105.925	-12.7558
VPS13D	VPS13D_-_12290177.23-P1P2|VPS13D_+_12290170.23-P1P2	VPS13D	MOM	Mitochondrial dynamics and surveillance > Mitophagy | Mitochondrial dynamics and surveillance > Autophagy	TRUE	-2.3285	-1.178	-2.1186	-2.2227	-2.5994	-1.5117	231.65	33.2706	150.438	149.273	293.375	71.6454	41.1483	5.90991	26.7226	26.5155	52.1127	12.7265	*	*	*	*	*	*	FALSE	TRUE	TRUE	FALSE	FALSE	FALSE	FALSE	FALSE	-539.397	-39.1928	-318.718	-331.788	-762.6	-108.306
TOMM22	TOMM22_+_39078005.23-P1P2|TOMM22_-_39078185.23-P1P2	TOMM22	MOM	Protein import, sorting and homeostasis > Protein import and sorting > TOM	TRUE	-2.3099	0.62546	-0.15794	-0.16385	-0.66877	-0.58393	88.2947	2.48211	0.42576	0.490919	5.56441	3.89657	15.6839	0.4409	0.0756284	0.0872026	0.988414	0.692154	*						FALSE	TRUE	FALSE	FALSE	FALSE	TRUE	FALSE	FALSE	-203.952	1.55246	-0.0672446	-0.080437	-3.72131	-2.27533
SCFD1	SCFD1_-_31091597.23-P1P2|SCFD1_-_31091592.23-P1P2	SCFD1			FALSE	-2.2831	0.38486	-1.0615	0.14794	0.43029	0.71137	14.2144	0.335292	2.48074	0.136326	0.44062	1.01316	2.52493	0.0595584	0.440657	0.0242158	0.078268	0.179969	*						FALSE	TRUE	FALSE	FALSE	FALSE	FALSE	FALSE	FALSE	-32.4529	0.129041	-2.6333	0.0201681	0.189594	0.720732
NDUFAB1	NDUFAB1_-_23607588.23-P1P2|NDUFAB1_+_23607647.23-P1P2	NDUFAB1	MIM	OXPHOS > Complex I > CI subunits | Metabolism > Lipid metabolism > Type II fatty acid synthesis | Metabolism > Metals and cofactors > Fe-S cluster biosynthesis | OXPHOS > OXPHOS subunits	TRUE	-2.2124	-0.0029774	-0.30708	0.036621	0.14556	-0.022382	92.704	0.00614511	1.48802	0.0876026	0.590371	0.0722807	16.4672	0.00109156	0.26432	0.015561	0.104868	0.0128393	*						FALSE	TRUE	FALSE	FALSE	FALSE	TRUE	FALSE	FALSE	-205.098	-1.82964e-05	-0.456942	0.00320809	0.0859344	-0.00161779
NUP205	NUP205_-_135242670.23-P1P2|NUP205_-_135242651.23-P1P2	NUP205			FALSE	-2.188	0.64133	-2.691	0.18366	-4.1676	-2.6187	4.41978	0.379489	11.3042	0.109288	151.828	26.2299	0.785092	0.0674092	2.00799	0.0194131	26.9695	4.65926			*		*	*	FALSE	TRUE	FALSE	FALSE	FALSE	FALSE	FALSE	TRUE	-9.67048	0.243378	-30.4197	0.0200719	-632.76	-68.6884
LONP1	LONP1_+_5720108.23-P1P2|LONP1_+_5720103.23-P1P2	LONP1	Matrix	Protein import, sorting and homeostasis > Protein homeostasis > Proteases	TRUE	-2.1739	0.020514	-1.6507	-1.6199	-1.3018	-0.33989	103.904	0.0441103	29.422	32.3381	20.3632	1.58034	18.4565	0.00783538	5.22628	5.74426	3.61715	0.280718	*		*	*	*		FALSE	TRUE	TRUE	FALSE	FALSE	FALSE	FALSE	FALSE	-225.876	0.000904879	-48.5669	-52.3844	-26.5089	-0.537142
YARS2	YARS2_-_32908772.23-P1P2|YARS2_+_32908426.23-P1P2	YARS2	Matrix	Mitochondrial central dogma > Translation > mt-tRNA synthetases	TRUE	-2.1406	-0.26663	-0.81057	-1.0833	-0.07337	-0.14758	131.66	1.27011	10.6894	20.2822	0.252891	0.652455	23.387	0.225612	1.89878	3.60276	0.0449214	0.115897	*		*	*			FALSE	TRUE	FALSE	FALSE	FALSE	TRUE	FALSE	FALSE	-281.832	-0.338651	-8.66452	-21.9717	-0.0185546	-0.0962894
SUPV3L1	SUPV3L1_+_70940042.23-P1P2|SUPV3L1_+_70940020.23-P1P2	SUPV3L1	Matrix	Mitochondrial central dogma > mtRNA metabolism > mtRNA granules | Mitochondrial central dogma > mtRNA metabolism > mtRNA stability and decay	TRUE	-2.1165	-0.61101	-0.84491	-0.75918	-0.29402	-0.056633	80.0795	4.90616	11.2837	8.18132	1.54726	0.173316	14.2246	0.871488	2.00435	1.45326	0.274843	0.0307864	*		*	*			FALSE	TRUE	FALSE	FALSE	FALSE	TRUE	FALSE	FALSE	-169.488	-2.99771	-9.53374	-6.21109	-0.454926	-0.00981542
CCNB2	CCNB2_+_59397534.23-P1P2|CCNB2_-_59397520.23-P1P2	CCNB2			FALSE	-2.1067	-0.54065	-0.36692	-0.21358	-1.1346	0.18779	92.8832	3.88144	2.08668	0.792204	21.0636	0.616059	16.499	0.689465	0.37066	0.14072	3.74156	0.109431	*				*		FALSE	TRUE	FALSE	FALSE	FALSE	TRUE	FALSE	TRUE	-195.677	-2.0985	-0.765644	-0.169199	-23.8988	0.11569
TIMM23	TIMM23B_-_51371488.23-P1P2|TIMM23B_-_51371437.23-P1P2	TIMM23	MIM	Protein import, sorting and homeostasis > Protein import and sorting > TIM23 presequence pathway	TRUE	-2.0997	0.017413	-0.70683	-0.98568	-1.9059	-0.2706	96.7401	0.0400909	5.82365	10.5379	49.0123	0.754241	17.1841	0.0071214	1.03446	1.87187	8.70613	0.133977	*			*	*		FALSE	TRUE	FALSE	FALSE	FALSE	TRUE	FALSE	TRUE	-203.125	0.000698103	-4.11633	-10.387	-93.4126	-0.204098
RPL23A	RPL23A_-_27047048.23-P1P2|RPL23A_+_27047315.23-P1P2	RPL23A			FALSE	-2.0844	2.9299			-2.8881	-0.75239	8.27692	3.74502			48.7717	2.53384	1.47024	0.665233			8.66339	0.45009	*				*		FALSE	TRUE	FALSE	FALSE	FALSE	FALSE	FALSE	TRUE	-17.2524	10.9725			-140.858	-1.90644
RBM8A	RBM8A_-_145507619.23-P1P2|RBM8A_+_145507591.23-P1P2	RBM8A			FALSE	-2.0539	0.56993			-0.58999	-2.4933	1.52681	0.301604			0.0536706	3.90897	0.271209	0.0535743			0.00953358	0.694355							FALSE	TRUE	FALSE	FALSE	FALSE	FALSE	FALSE	FALSE	-3.1359	0.171893			-0.0316651	-9.74623
EIF3B	EIF3B_-_2394542.23-P1P2|EIF3B_-_2394510.23-P1P2	EIF3B			FALSE	-2.0423	1.1217	-0.9106	-0.85884	-3.4085	-0.78846	7.47902	1.76876	2.3854	2.33493	107.575	2.35759	1.32851	0.314187	0.423722	0.414756	19.1087	0.418783	*				*		FALSE	TRUE	FALSE	FALSE	FALSE	FALSE	FALSE	TRUE	-15.2744	1.98402	-2.17214	-2.00533	-366.67	-1.85887
EEF2	EEF2_-_3985443.23-P1|EEF2_+_3985431.23-P1	EEF2			FALSE	-2.0315	0.0098201	-2.4143	-1.7036	-3.5035	-2.9903	87.7252	0.0192969	104.689	38.3163	293.375	230.392	15.5828	0.00342773	18.5961	6.80618	52.1127	40.9249	*		*	*	*	*	FALSE	TRUE	TRUE	FALSE	FALSE	FALSE	FALSE	FALSE	-178.214	0.000189497	-252.751	-65.2756	-1027.84	-688.941
CYB5B	CYB5B_-_69458573.23-P1P2|CYB5B_-_69458630.23-P1P2	CYB5B	MOM	Metabolism > Metals and cofactors > Heme-containing proteins | Metabolism > Detoxification > Xenobiotic metabolism | Metabolism > Detoxification > Amidoxime reducing complex | Metabolism > Electron carriers > Cytochromes	TRUE	-2.0241	-2.6169	-1.7975	-3.7627	-0.14595	-0.046892	58.3604	108.401	41.5667	290.31	0.458408	0.116163	10.3666	19.2554	7.38356	51.5682	0.0814277	0.0206341	*	*	*	*			FALSE	TRUE	FALSE	FALSE	FALSE	FALSE	FALSE	FALSE	-118.127	-283.674	-74.7162	-1092.35	-0.0669047	-0.0054471
MRPL21	MRPL21_-_68671264.23-P1P2|MRPL21_+_68671245.23-P1P2	MRPL21	Matrix	Mitochondrial central dogma > Translation > Mitochondrial ribosome	TRUE	-2.0142	-0.78228	-0.5565	-0.67442	1.0468	-0.71187	10.5373	1.72533	1.09618	1.61887	1.20898	1.29659	1.87176	0.306474	0.194717	0.287562	0.214752	0.230315	*						FALSE	TRUE	FALSE	FALSE	FALSE	TRUE	FALSE	FALSE	-21.2243	-1.34969	-0.610026	-1.0918	1.26556	-0.923002
MRPL51	MRPL51_+_6602410.23-P1P2|MRPL51_-_6602409.23-P1P2	MRPL51	Matrix	Mitochondrial central dogma > Translation > Mitochondrial ribosome	TRUE	-2.0034	-0.10111	-0.72923	-0.83358	0.61785	-0.38977	109.186	0.304081	9.03821	10.1509	4.33349	2.94954	19.3948	0.0540143	1.60547	1.80311	0.769764	0.523932	*		*	*			FALSE	TRUE	FALSE	FALSE	FALSE	TRUE	FALSE	FALSE	-218.742	-0.0307456	-6.59094	-8.46155	2.67745	-1.14964
EIF2B3	EIF2B3_+_45452243.23-P1P2|EIF2B3_+_45452232.23-P1P2	EIF2B3			FALSE	-1.993	0.12502	-2.3022	-2.342	-1.5936	-1.3491	42.3131	0.221024	47.4304	60.2988	36.4122	27.1594	7.51613	0.0392609	8.42512	10.711	6.46796	4.82436	*		*	*	*	*	FALSE	TRUE	TRUE	FALSE	FALSE	FALSE	FALSE	FALSE	-84.3299	0.0276325	-109.194	-141.22	-58.0265	-36.6407
MRPL19	MRPL19_+_75874011.23-P1P2|MRPL19_-_75874385.23-P1P2	MRPL19	Matrix	Mitochondrial central dogma > Translation > Mitochondrial ribosome	TRUE	-1.9774	-0.42794	-1.0336	-1.1547	0.24202	-0.6054	119.236	2.98109	18.6526	22.9272	1.00965	6.77294	21.1801	0.529536	3.31328	4.07259	0.179346	1.20309	*		*	*			FALSE	TRUE	FALSE	FALSE	FALSE	FALSE	FALSE	FALSE	-235.778	-1.27573	-19.2793	-26.474	0.244356	-4.10034
MRPL35	MRPL35_+_86426814.23-P1P2|MRPL35_-_86426601.23-P1P2	MRPL35	Matrix	Mitochondrial central dogma > Translation > Mitochondrial ribosome	TRUE	-1.964	-0.21001	-0.65234	-0.90053	-0.25395	-0.45499	115.847	1.0135	7.57868	14.7203	1.70979	4.5007	20.578	0.18003	1.34621	2.61478	0.303712	0.799465	*		*	*			FALSE	TRUE	FALSE	FALSE	FALSE	TRUE	FALSE	FALSE	-227.523	-0.212845	-4.94387	-13.256	-0.4342	-2.04777
RAE1	RAE1_-_55926344.23-P1P2|RAE1_+_55926696.23-P1P2	RAE1			FALSE	-1.9523	0.10096	-2.3305	-2.5644	-2.011	-0.20325	7.11098	0.0992179	30.5509	36.2272	29.9652	0.462269	1.26313	0.0176242	5.42681	6.43509	5.32276	0.0821135			*	*	*		FALSE	TRUE	FALSE	FALSE	FALSE	FALSE	FALSE	TRUE	-13.8828	0.010017	-71.199	-92.901	-60.26	-0.0939562
FDX1L	FDX1L_+_10426117.23-P1P2|FDX1L_-_10426637.23-P1P2	FDX1L	Matrix	Metabolism > Metals and cofactors > Heme synthesis and processing | Metabolism > Metals and cofactors > Fe-S cluster biosynthesis | Metabolism > Metals and cofactors > Fe-S-containing proteins	TRUE	-1.9416	0.63644	-1.0083	-0.48386	-0.16578	-0.12096	137.364	5.96142	25.0266	4.61629	0.773761	0.567287	24.4002	1.05894	4.44551	0.819999	0.137444	0.100768	*		*				FALSE	TRUE	FALSE	FALSE	FALSE	FALSE	FALSE	FALSE	-266.706	3.79409	-25.2343	-2.23364	-0.128274	-0.0686191
PGAM5	PGAM5_-_133287684.23-P1P2|PGAM5_+_133287908.23-P1P2	PGAM5	MOM	Mitochondrial dynamics and surveillance > Mitophagy | Mitochondrial dynamics and surveillance > Autophagy	TRUE	-1.9413	0.16662	-0.49737	-0.70638	-0.49349	-0.81034	150.761	0.732899	5.71833	10.0151	5.5889	17.348	26.7799	0.130186	1.01576	1.77899	0.992765	3.08155	*			*		*	FALSE	TRUE	FALSE	FALSE	FALSE	TRUE	FALSE	FALSE	-292.672	0.122116	-2.84413	-7.07443	-2.75807	-14.0578
FARSA	FARSA_-_13044322.23-P1P2|FARSA_+_13044503.23-P1P2	FARSA			FALSE	-1.9257	-0.60109	-1.9885	-1.7871	-2.3684	-0.85684	74.6438	4.97902	74.1972	49.2134	137.227	11.3228	13.2591	0.88443	13.1798	8.74185	24.3758	2.01128	*		*	*	*	*	FALSE	TRUE	TRUE	FALSE	FALSE	FALSE	FALSE	FALSE	-143.742	-2.99284	-147.541	-87.9493	-325.008	-9.7018
ZNF497	ZNF497_-_58874076.23-P1P2|ZNF497_+_58874041.23-P1P2	ZNF497			FALSE	-1.9168	-1.4243			-2.7144	-0.92577	3.28038	1.96847			8.64224	1.51557	0.582698	0.349662			1.53513	0.269213					*		FALSE	TRUE	FALSE	FALSE	FALSE	FALSE	FALSE	TRUE	-6.28783	-2.80369			-23.4585	-1.40307
MRPL39	MRPL39_+_26979780.23-P1P2|MRPL39_+_26979728.23-P1P2	MRPL39	Matrix	Mitochondrial central dogma > Translation > Mitochondrial ribosome	TRUE	-1.904	-0.29559	-0.48336	-0.49717	0.38062	-0.29654	111.142	1.50633	4.13293	3.8293	2.30818	2.06957	19.7423	0.267572	0.734138	0.680204	0.410005	0.367621	*						FALSE	TRUE	FALSE	FALSE	FALSE	TRUE	FALSE	FALSE	-211.614	-0.445257	-1.99769	-1.90381	0.878538	-0.61371
RPL19	RPL19_-_37356608.23-P1P2|RPL19_+_37356595.23-P1P2	RPL19			FALSE	-1.8973	2.8888			-2.3358	-0.80842	9.85508	3.06904			35.6525	3.90194	1.75057	0.545157			6.33301	0.693108	*				*		FALSE	TRUE	FALSE	FALSE	FALSE	FALSE	FALSE	TRUE	-18.698	8.86583			-83.2772	-3.15441
LETM1	LETM1_-_1857844.23-P1P2|LETM1_-_1857794.23-P1P2	LETM1	MIM	Signaling > Calcium homeostasis > Calcium cycle	TRUE	-1.8944	-0.39096	-0.82636	-0.65096	-1.8223	-0.25624	150.14	3.93304	18.3656	10.7399	139.724	1.87857	26.6696	0.698632	3.2623	1.90774	24.8195	0.333693	*		*	*	*		FALSE	TRUE	TRUE	FALSE	FALSE	FALSE	FALSE	FALSE	-284.425	-1.53766	-15.1766	-6.99125	-254.62	-0.481365
AASDHPPT	AASDHPPT_+_105948405.23-P1P2|AASDHPPT_+_105948450.23-P1P2	AASDHPPT			FALSE	-1.8827	0.31356	-0.5558	-0.37106	0.44909	-0.092541	58.6457	1.09216	3.37462	1.37101	1.83239	0.22973	10.4173	0.194003	0.599438	0.243534	0.32549	0.0408073	*						FALSE	TRUE	FALSE	FALSE	FALSE	TRUE	FALSE	FALSE	-110.412	0.342459	-1.87561	-0.508726	0.822907	-0.0212594
SEC61A1	SEC61A1_-_127771295.23-P1|SEC61A1_-_127771292.23-P1	SEC61A1			FALSE	-1.8738	2.4515	-1.3087	-0.89829	-1.1328	0.07165	11.4975	2.64749	4.31985	1.53174	8.10534	0.139207	2.04233	0.470277	0.76734	0.272085	1.43976	0.0247275	*				*		FALSE	TRUE	FALSE	FALSE	FALSE	FALSE	FALSE	TRUE	-21.5441	6.49032	-5.65338	-1.37595	-9.18172	0.00997418
ZNF259	ZNF259_+_116658668.23-P1P2|ZNF259_-_116658732.23-P1P2	ZNF259			FALSE	-1.8677	-0.34577	-2.5837	-2.7265	-0.87563	-0.7753	12.4457	0.643076	32.1812	45.886	3.2593	2.70943	2.21075	0.11423	5.7164	8.15079	0.578954	0.48128	*		*	*			FALSE	TRUE	FALSE	FALSE	FALSE	FALSE	FALSE	FALSE	-23.2449	-0.222356	-83.1466	-125.108	-2.85394	-2.10062
EIF2B2	EIF2B2_-_75469671.23-P1P2|EIF2B2_-_75469856.23-P1P2	EIF2B2			FALSE	-1.8617	-0.061006	-2.0516	-2.2956	-1.3981	-1.7182	32.6439	0.124135	42.329	68.2842	29.0182	63.1608	5.79859	0.0220502	7.51896	12.1294	5.15455	11.2193	*		*	*	*	*	FALSE	TRUE	TRUE	FALSE	FALSE	FALSE	FALSE	FALSE	-60.7732	-0.00757295	-86.8422	-156.753	-40.5704	-108.523
POLL	POLL_+_103347853.23-P1P2|POLL_-_103347606.23-P1P2	POLL			FALSE	-1.8586	-0.25262	-0.41	-1.1381	-0.52821	-1.2993	77.8504	0.995765	2.38466	18.0719	3.92841	32.0118	13.8287	0.176879	0.423591	3.21013	0.69781	5.6863	*			*		*	FALSE	TRUE	FALSE	FALSE	FALSE	TRUE	FALSE	FALSE	-144.693	-0.25155	-0.977711	-20.5676	-2.07503	-41.5929
TRIAP1	TRIAP1_+_120884159.23-P1P2|TRIAP1_-_120884014.23-P1P2	TRIAP1	IMS	Metabolism > Lipid metabolism > Cardiolipin synthesis | Metabolism > Lipid metabolism > Phospholipid metabolism	TRUE	-1.8458	-0.28009	-1.1646	-1.0846	-0.58841	-0.76625	37.2976	0.871698	11.1985	8.83824	4.46606	7.65437	6.62523	0.154841	1.98921	1.56995	0.793313	1.35966	*		*	*		*	FALSE	TRUE	FALSE	FALSE	FALSE	FALSE	FALSE	FALSE	-68.844	-0.244154	-13.0418	-9.58596	-2.62788	-5.86516
NFU1	NFU1_-_69664510.23-P1P2|NFU1_+_69664560.23-P1P2	NFU1	Matrix	Metabolism > Metals and cofactors > Fe-S cluster biosynthesis | Metabolism > Metals and cofactors > Fe-S-containing proteins	TRUE	-1.8426	0.36402	-0.33707	-0.0092724	0.44586	0.052705	79.1329	1.83458	1.98101	0.0223678	2.25695	0.145263	14.0565	0.325879	0.351889	0.00397323	0.400906	0.0258033	*						FALSE	TRUE	FALSE	FALSE	FALSE	TRUE	FALSE	FALSE	-145.81	0.667823	-0.667739	-0.000207404	1.00629	0.00765608
RBM22	RBM22_-_150080586.23-P1P2|RBM22_-_150080593.23-P1P2	RBM22			FALSE	-1.8409	1.5125	-1.9243	0.96706	-0.40719	0.24777	9.81037	1.501	8.33793	0.667238	0.445039	0.197952	1.74263	0.266625	1.48108	0.118523	0.0790529	0.0351625	*		*				FALSE	TRUE	FALSE	FALSE	FALSE	FALSE	FALSE	FALSE	-18.0599	2.27026	-16.0447	0.64526	-0.181215	0.0490465
EIF2S1	EIF2S1_-_67827085.23-P1P2|EIF2S1_-_67827080.23-P1P2	EIF2S1			FALSE	-1.838	0.97813	-1.9393	-2.3359	-3.3653	-1.378	8.18063	1.3992	9.63547	14.3982	83.7176	6.80855	1.45314	0.248542	1.71156	2.55758	14.8709	1.20941	*		*	*	*		FALSE	TRUE	TRUE	FALSE	FALSE	FALSE	FALSE	FALSE	-15.036	1.3686	-18.6861	-33.6328	-281.735	-9.38218
MRPL15	MRPL15_-_55047895.23-P1P2|MRPL15_-_55047812.23-P1P2	MRPL15	Matrix	Mitochondrial central dogma > Translation > Mitochondrial ribosome	TRUE	-1.8376	0.017832	-0.69741	-0.68485	0.20135	-0.35201	54.4487	0.036014	6.10733	4.67776	0.619608	1.82298	9.67181	0.00639721	1.08485	0.830917	0.110062	0.323819	*						FALSE	TRUE	FALSE	FALSE	FALSE	FALSE	FALSE	FALSE	-100.055	0.000642201	-4.25931	-3.20356	0.124758	-0.641708
RPL18A	RPL18A_-_17970722.23-P1P2|RPL18A_+_17970907.23-P1P2	RPL18A			FALSE	-1.8334	3.0619	-1.9005	-1.0333	-2.1378	-1.133	14.4049	8.87657	19.3497	5.02451	31.0737	8.15206	2.55876	1.57676	3.43712	0.892512	5.51967	1.44806	*	*	*		*	*	FALSE	TRUE	TRUE	FALSE	FALSE	FALSE	FALSE	FALSE	-26.4099	27.1792	-36.7741	-5.19183	-66.4294	-9.23629
FARSB	FARSB_-_223520739.23-P1P2|FARSB_-_223520751.23-P1P2	FARSB			FALSE	-1.7824	-0.65909	-1.5201	-1.3667	-1.9007	-1.2103	55.1453	6.24963	32.4605	24.9362	55.2	19.407	9.79553	1.11013	5.76601	4.42945	9.80526	3.44729	*		*	*	*	*	FALSE	TRUE	TRUE	FALSE	FALSE	FALSE	FALSE	FALSE	-98.2909	-4.11907	-49.3432	-34.0803	-104.919	-23.4882
ORAOV1	ORAOV1_+_69490047.23-P1P2|ORAOV1_-_69490100.23-P1P2	ORAOV1			FALSE	-1.7736	0.73234	-3.7137	-2.8568	0.79647	1.4227	15.8841	1.20994	135.891	43.0114	3.01318	8.61795	2.82151	0.214923	24.1386	7.64017	0.535235	1.53082	*		*	*		*	FALSE	TRUE	FALSE	FALSE	FALSE	FALSE	TRUE	FALSE	-28.172	0.886088	-504.659	-122.875	2.39991	12.2608
POLR3B	POLR3B_-_106751759.23-P1P2|POLR3B_-_106751729.23-P1P2	POLR3B			FALSE	-1.7587	-0.42797	-1.2776	-1.6517	-0.5201	-0.36443	56.6925	2.14062	18.6111	28.538	3.31506	1.67865	10.0704	0.380241	3.30592	5.06925	0.588858	0.298181	*		*	*			FALSE	TRUE	FALSE	FALSE	FALSE	FALSE	FALSE	FALSE	-99.7052	-0.916119	-23.7776	-47.1363	-1.72416	-0.61175
RPS18	RPS18_+_33239917.23-P1P2|RPS18_+_33239879.23-P1P2	RPS18			FALSE	-1.7583	1.2828	-1.6353	-0.2407	-2.6629	0.53024	6.67877	1.53576	5.83473	0.244499	30.964	0.684114	1.18636	0.2728	1.03643	0.0434306	5.50017	0.12152					*		FALSE	TRUE	FALSE	FALSE	FALSE	FALSE	FALSE	TRUE	-11.7433	1.97008	-9.54153	-0.0588508	-82.454	0.362744
PRPF31	PRPF31_-_54619172.23-P1P2|PRPF31_-_54619200.23-P1P2	PRPF31			FALSE	-1.758	3.7749			0.095057	0.3031	3.9609	2.7553			0.091692	0.360404	0.703581	0.489428			0.0162874	0.0640191							FALSE	TRUE	FALSE	FALSE	FALSE	FALSE	FALSE	FALSE	-6.96327	10.401			0.00871596	0.109238
RPS3	RPS3_-_75110633.23-P1|RPS3_-_75110586.23-P1	RPS3			FALSE	-1.7493	2.0349	-0.94523	-0.57374	-2.5836	-0.40247	15.8058	3.9016	2.6613	0.970292	62.6092	0.926942	2.8076	0.693047	0.472731	0.172354	11.1214	0.164654	*				*		FALSE	TRUE	FALSE	FALSE	FALSE	FALSE	FALSE	TRUE	-27.649	7.93936	-2.51554	-0.556695	-161.757	-0.373066
EIF2B5	EIF2B5_-_183853234.23-P1P2|EIF2B5_+_183853180.23-P1P2	EIF2B5			FALSE	-1.7407	0.084516	-3.2025	-2.1834	-2.2124	-1.9439	25.6411	0.13405	98.7429	37.2734	77.7878	60.5908	4.55467	0.0238114	17.5398	6.62094	13.8176	10.7628	*		*	*	*	*	FALSE	TRUE	FALSE	FALSE	FALSE	FALSE	FALSE	TRUE	-44.6335	0.0113293	-316.224	-81.3828	-172.098	-117.783
VPS28	VPS28_-_145653878.23-P1P2|VPS28_-_145653897.23-P1P2	VPS28			FALSE	-1.7253	0.89983			0.072844	1.3206	1.36117	0.529737			0.0960911	5.22483	0.241787	0.0940979			0.0170688	0.928094							FALSE	TRUE	FALSE	FALSE	FALSE	FALSE	FALSE	FALSE	-2.34843	0.476673			0.00699966	6.89991
RPL12	RPL12_-_130213255.23-P1P2|RPL12_+_130213322.23-P1P2	RPL12			FALSE	-1.7176	0.58037	-1.338	-0.7408	-2.8134	-1.8572	33.2762	1.84692	15.5181	4.77492	60.2352	25.9696	5.9109	0.328071	2.7565	0.848177	10.6997	4.61302	*		*		*	*	FALSE	TRUE	TRUE	FALSE	FALSE	FALSE	FALSE	FALSE	-57.1552	1.0719	-20.7632	-3.53726	-169.466	-48.2307
MRPL37	MRPL37_-_54665919.23-P1P2|MRPL37_-_54665902.23-P1P2	MRPL37	Matrix	Mitochondrial central dogma > Translation > Mitochondrial ribosome	TRUE	-1.7074	-0.086894	-0.51859	-0.98763	0.24981	-0.00065875	56.8376	0.250434	4.09566	12.3735	1.07543	0.0016709	10.0961	0.0444849	0.727519	2.19792	0.19103	0.000296805	*			*			FALSE	TRUE	FALSE	FALSE	FALSE	FALSE	FALSE	FALSE	-97.0444	-0.0217612	-2.12397	-12.2204	0.268653	-1.10071e-06
MRPL52	MRPL52_-_23299346.23-P1P2|MRPL52_-_23299296.23-P1P2	MRPL52	Matrix	Mitochondrial central dogma > Translation > Mitochondrial ribosome	TRUE	-1.7008	-0.23325	-0.5086	-1.2372	0.073846	-0.20419	52.479	0.778169	3.228	22.7863	0.205868	0.895581	9.32192	0.138227	0.573395	4.04756	0.0365686	0.159083	*			*			FALSE	TRUE	FALSE	FALSE	FALSE	FALSE	FALSE	FALSE	-89.2563	-0.181508	-1.64176	-28.1912	0.0152025	-0.182869
TARS2	TARS2_-_150459943.23-P1P2|TARS2_-_150459914.23-P1P2	TARS2	Matrix	Mitochondrial central dogma > Translation > mt-tRNA synthetases	TRUE	-1.6885	-0.11575	-1.3437	-0.7353	0.16737	-0.37997	31.6227	0.271322	19.762	5.11007	0.425865	1.70558	5.61718	0.0481953	3.51036	0.907709	0.0756469	0.302964	*		*				FALSE	TRUE	FALSE	FALSE	FALSE	FALSE	FALSE	FALSE	-53.3949	-0.0314055	-26.5542	-3.75744	0.0712769	-0.648068
INTS8	INTS8_+_95835564.23-P1P2|INTS8_+_95835490.23-P1P2	INTS8			FALSE	-1.6853	0.48801	-1.0118	-1.3599	-4.8984	-2.9346	23.1831	1.36569	6.76922	12.1777	293.375	178.493	4.11805	0.24259	1.20243	2.16315	52.1127	31.706	*			*	*	*	FALSE	TRUE	FALSE	FALSE	FALSE	FALSE	FALSE	TRUE	-39.0705	0.666472	-6.8491	-16.5605	-1437.07	-523.807
RPL35	RPL35_+_127624168.23-P1P2|RPL35_-_127624006.23-P1P2	RPL35			FALSE	-1.6772	1.8804	-1.175	-1.0171	-1.9125	-1.2463	17.4218	4.86793	8.56192	5.7472	33.9363	9.56782	3.09467	0.864698	1.52087	1.02088	6.02816	1.69955	*		*		*	*	FALSE	TRUE	TRUE	FALSE	FALSE	FALSE	FALSE	FALSE	-29.2199	9.15366	-10.0603	-5.84547	-64.9032	-11.9244
HARS	HARS_+_140070923.23-P1P2|HARS_+_140070910.23-P1P2	HARS			FALSE	-1.6749	-0.54444	-2.274	-1.8151	-0.60184	-0.23253	31.1589	3.56403	80.5451	42.7481	4.25252	0.853438	5.5348	0.633084	14.3073	7.59341	0.755381	0.151597	*		*	*			FALSE	TRUE	FALSE	FALSE	FALSE	FALSE	FALSE	FALSE	-52.1881	-1.9404	-183.16	-77.5921	-2.55934	-0.19845
EIF2B4	EIF2B4_+_27593168.23-P1P2|EIF2B4_+_27593203.23-P1P2	EIF2B4			FALSE	-1.6711	0.62007	-2.0449	-1.6069	-2.6759	-1.6496	30.7179	2.12847	39.5529	19.9549	138.919	36.2898	5.45647	0.378083	7.02585	3.54461	24.6765	6.44621	*		*	*	*	*	FALSE	TRUE	TRUE	FALSE	FALSE	FALSE	FALSE	FALSE	-51.3327	1.3198	-80.8818	-32.0655	-371.735	-59.8637
MRP63	MRP63_+_21750803.23-P1P2|MRP63_-_21750808.23-P1P2	MRP63	Matrix	Mitochondrial central dogma > Translation > Mitochondrial ribosome	TRUE	-1.6687	-0.10767	-0.9687	-0.74131	-0.42038	-0.3789	75.6264	0.402031	19.9373	10.4186	3.57022	3.39454	13.4336	0.0714133	3.54149	1.85066	0.634183	0.602978	*		*	*			FALSE	TRUE	FALSE	FALSE	FALSE	FALSE	FALSE	FALSE	-126.198	-0.0432866	-19.3133	-7.72338	-1.50085	-1.28619
EIF3G	EIF3G_-_10230531.23-P1P2|EIF3G_-_10230310.23-P1P2	EIF3G			FALSE	-1.6611	3.5705	-1.4586	-3.428	-3.3942	-0.076522	4.03381	2.58318	2.44643	22.879	67.0309	0.0678663	0.716532	0.458853	0.434563	4.06402	11.9068	0.0120552				*	*		FALSE	TRUE	FALSE	FALSE	FALSE	FALSE	FALSE	TRUE	-6.70056	9.22323	-3.56837	-78.4291	-227.516	-0.00519326
PMPCA	PMPCA_-_139305175.23-P1P2|PMPCA_-_139305149.23-P1P2	PMPCA	Matrix	Protein import, sorting and homeostasis > Protein import and sorting > Preprotein cleavage | Protein import, sorting and homeostasis > Protein homeostasis > Proteases	TRUE	-1.6523	-0.039416	-0.25526	0.14824	-1.0715	0.38473	57.9576	0.101802	1.20766	0.432632	19.5521	1.79315	10.2951	0.0180832	0.214518	0.0768491	3.47307	0.318519	*				*		FALSE	TRUE	FALSE	FALSE	FALSE	TRUE	FALSE	TRUE	-95.7634	-0.00401261	-0.308267	0.0641334	-20.9501	0.689878
ICT1	ICT1_-_73008809.23-P1P2|ICT1_-_73008787.23-P1P2	ICT1	Matrix	Mitochondrial central dogma > Translation > Mitochondrial ribosome | Mitochondrial central dogma > Translation > Translation factors	TRUE	-1.633	-0.18586	-0.51954	-0.61205	0.19538	-0.23149	69.3196	0.872701	5.42843	6.57968	0.971347	1.46989	12.3133	0.155019	0.96426	1.16876	0.172542	0.261099	*						FALSE	TRUE	FALSE	FALSE	FALSE	FALSE	FALSE	FALSE	-113.199	-0.1622	-2.82029	-4.02709	0.189782	-0.340265
TIMM44	TIMM44_-_8008522.23-P1P2|TIMM44_+_8008475.23-P1P2	TIMM44	MIM	Protein import, sorting and homeostasis > Protein import and sorting > Import motor	TRUE	-1.6307	-0.47261	-1.9944	-0.98591	-2.46	-1.8057	21.5931	1.71431	37.0557	6.65322	99.2944	43.7423	3.83561	0.304515	6.58225	1.18182	17.6378	7.77001	*		*		*	*	FALSE	TRUE	TRUE	FALSE	FALSE	FALSE	FALSE	FALSE	-35.2118	-0.810199	-73.9038	-6.55947	-244.264	-78.9855
MRPL10	MRPL10_-_45908834.23-P1P2|MRPL10_-_45908914.23-P1P2	MRPL10	Matrix	Mitochondrial central dogma > Translation > Mitochondrial ribosome	TRUE	-1.6287	-0.074739	-0.76481	-0.41372	0.59037	-0.27931	71.8881	0.22806	10.5488	2.7771	4.71229	1.7558	12.7696	0.0405106	1.87379	0.493301	0.837051	0.311885	*		*				FALSE	TRUE	FALSE	FALSE	FALSE	FALSE	FALSE	FALSE	-117.084	-0.017045	-8.06779	-1.14894	2.78199	-0.490412
MRPS14	MRPS14_-_174992444.23-P1P2|MRPS14_+_174992540.23-P1P2	MRPS14	Matrix	Mitochondrial central dogma > Translation > Mitochondrial ribosome	TRUE	-1.6262	-0.084059	-0.61396	-0.9046	0.24226	-1.4309	62.9398	0.259345	6.60105	11.6778	0.821023	40.0131	11.1801	0.0460679	1.17255	2.07434	0.14584	7.10759	*			*		*	FALSE	TRUE	FALSE	FALSE	FALSE	FALSE	FALSE	FALSE	-102.353	-0.0218003	-4.05278	-10.5637	0.198901	-57.2548
MRPL18	MRPL18_-_160211509.23-P1P2|MRPL18_-_160211527.23-P1P2	MRPL18	Matrix	Mitochondrial central dogma > Translation > Mitochondrial ribosome	TRUE	-1.6215	-0.26077	-0.64896	-1.0835	0.39376	-0.33704	56.0158	1.11883	6.30573	19.3575	2.14568	2.40925	9.95016	0.198739	1.1201	3.4385	0.381139	0.427958	*			*			FALSE	TRUE	FALSE	FALSE	FALSE	FALSE	FALSE	FALSE	-90.8296	-0.291756	-4.09217	-20.9738	0.844881	-0.812013
TRMT10C	TRMT10C_-_101280737.23-P1P2|TRMT10C_-_101280733.23-P1P2	TRMT10C	Matrix	Mitochondrial central dogma > mtRNA metabolism > mtRNA granules | Mitochondrial central dogma > mtRNA metabolism > Polycistronic mtRNA processing | Mitochondrial central dogma > mtRNA metabolism > mt-tRNA modifications	TRUE	-1.6185	-0.21553	-0.59504	-0.78392	0.45117	-0.21612	50.0308	0.83669	4.57177	7.49349	1.88253	0.788186	8.88705	0.148622	0.81209	1.33108	0.334396	0.140007	*			*			FALSE	TRUE	FALSE	FALSE	FALSE	FALSE	FALSE	FALSE	-80.9749	-0.180332	-2.72038	-5.8743	0.849341	-0.170343
MRPL42	MRPL42_-_93861330.23-P1P2|MRPL42_+_93861322.23-P1P2	MRPL42	Matrix	Mitochondrial central dogma > Translation > Mitochondrial ribosome	TRUE	-1.6176	-0.31763	-0.81123	-0.96838	0.24018	-0.099618	61.8816	1.69315	12.2779	16.2284	1.12634	0.402491	10.9921	0.300756	2.18094	2.88267	0.200073	0.0714951	*		*	*			FALSE	TRUE	FALSE	FALSE	FALSE	FALSE	FALSE	FALSE	-100.1	-0.537794	-9.96018	-15.7152	0.270524	-0.0400954
FAU	FAU_-_64889639.23-P1P2|FAU_-_64889592.23-P1P2	FAU			FALSE	-1.6134	2.772	-2.2541	-2.1438	-3.2037	-0.74238	5.78529	3.3501	17.9793	13.1875	66.3115	1.97106	1.02765	0.595083	3.1937	2.34252	11.779	0.350123			*	*	*		FALSE	TRUE	FALSE	FALSE	FALSE	FALSE	FALSE	TRUE	-9.33398	9.28648	-40.5272	-28.2715	-212.442	-1.46328
SLC35C1	SLC35C1_+_45827050.23-P1P2|SLC35C1_-_45826722.23-P1P2	SLC35C1			FALSE	-1.5959	-1.1876	-1.9452	-1.9401	-1.733	-1.1952	77.9003	34.3733	142.812	128.043	73.7856	27.5248	13.8375	6.10577	25.3679	22.7444	13.1066	4.88927	*	*	*	*	*	*	FALSE	TRUE	TRUE	FALSE	FALSE	FALSE	FALSE	FALSE	-124.321	-40.8217	-277.798	-248.416	-127.87	-32.8976
INTS5	INTS5_-_62420725.23-P1P2|INTS5_-_62420595.23-P1P2	INTS5			FALSE	-1.5914	1.2119	-1.9666	0.3733	-3.5967	-2.2717	12.2466	3.01783	28.4652	0.608694	190.498	57.1114	2.17538	0.536062	5.05631	0.108123	33.8385	10.1448	*		*		*	*	FALSE	TRUE	TRUE	FALSE	FALSE	FALSE	FALSE	FALSE	-19.4892	3.65731	-55.9797	0.227226	-685.165	-129.74
RPL9	RPL9_+_39460504.23-P1P2|RPL9_+_39460483.23-P1P2	RPL9			FALSE	-1.587	4.2273	-2.4974	-1.3084	-2.0487	-0.6804	3.84949	5.14435	13.6546	2.96758	12.6141	1.53903	0.68379	0.913799	2.42549	0.527136	2.24067	0.27338			*		*		FALSE	TRUE	FALSE	FALSE	FALSE	FALSE	FALSE	TRUE	-6.10914	21.7467	-34.101	-3.88279	-25.8426	-1.04715
RPS19	RPS19_-_42364369.23-P1P2|RPS19_+_42364314.23-P1P2	RPS19			FALSE	-1.5773	1.6727	-0.71616	-1.0023	-2.0848	-0.16869	18.2471	5.63429	3.24228	4.76023	50.6244	0.511506	3.24126	1.00083	0.57593	0.845566	8.99249	0.0908595	*				*		FALSE	TRUE	FALSE	FALSE	FALSE	FALSE	FALSE	TRUE	-28.7812	9.42447	-2.32199	-4.77117	-105.542	-0.0862859
NARS	NARS_+_55288999.23-P1P2|NARS_+_55288993.23-P1P2	NARS			FALSE	-1.5713	-0.30648	-2.063	-1.8154	-2.5338	-1.5713	25.0093	0.765179	33.6363	25.1483	80.1757	18.3625	4.44244	0.13592	5.97486	4.46713	14.2417	3.26176	*		*	*	*	*	FALSE	TRUE	TRUE	FALSE	FALSE	FALSE	FALSE	FALSE	-39.2971	-0.234512	-69.3916	-45.6542	-203.149	-28.853
TPRKB	TPRKB_+_73964387.23-P1P2|TPRKB_-_73964451.23-P1P2	TPRKB			FALSE	-1.57	0.073036	-1.2941	-0.75888	-0.21422	-0.46648	37.7852	0.162077	19.0447	4.98729	0.435784	1.27706	6.71183	0.02879	3.38294	0.885899	0.0774089	0.226846	*		*				FALSE	TRUE	FALSE	FALSE	FALSE	FALSE	FALSE	FALSE	-59.3227	0.0118375	-24.6458	-3.78475	-0.0933536	-0.595724
SAMD4B	SAMD4B_+_39833586.23-P1P2|SAMD4B_-_39833151.23-P1P2	SAMD4B			FALSE	-1.5591	-0.73393	-1.8981	-1.5582	-1.6217	-1.6971	95.796	15.5597	158.648	86.868	89.9335	106.87	17.0164	2.76389	28.1809	15.4305	15.975	18.9835	*	*	*	*	*	*	FALSE	TRUE	TRUE	FALSE	FALSE	FALSE	FALSE	FALSE	-149.356	-11.4197	-301.13	-135.358	-145.845	-181.369
RPL31	RPL31_-_101618787.23-P1P2|RPL31_-_101618790.23-P1P2	RPL31			FALSE	-1.5457	2.895	-1.6063	-1.1652	-2.4756	-1.1042	6.45047	4.35858	7.64222	3.30318	37.5578	6.11634	1.14581	0.77422	1.3575	0.586749	6.67144	1.08645			*		*		FALSE	TRUE	FALSE	FALSE	FALSE	FALSE	FALSE	TRUE	-9.97049	12.6181	-12.2757	-3.84887	-92.9781	-6.75366
MRPS35	MRPS35_+_27863749.23-P1P2|MRPS35_-_27863821.23-P1P2	MRPS35	Matrix	Mitochondrial central dogma > Translation > Mitochondrial ribosome	TRUE	-1.5454	-0.15254	-1.0238	-0.91995	0.23858	-0.24478	47.0629	0.577722	21.9228	15.5014	1.23561	1.43481	8.35984	0.102622	3.89418	2.75353	0.219484	0.254868	*		*	*			FALSE	TRUE	FALSE	FALSE	FALSE	FALSE	FALSE	FALSE	-72.7309	-0.0881257	-22.4446	-14.2605	0.294793	-0.351214
negative_control	non-targeting_03155|non-targeting_01225	negative_control			FALSE	-1.5431	-0.57559	-0.49512	0.54088	-0.8405	-0.28878	9.80134	1.31531	0.92963	0.783517	2.18745	0.345621	1.74103	0.23364	0.165131	0.139177	0.388559	0.0613932	*						TRUE	FALSE	FALSE	FALSE	FALSE	FALSE	FALSE	FALSE	-15.1245	-0.757078	-0.460278	0.423789	-1.83855	-0.0998085
MRPS31	MRPS31_-_41345123.23-P1P2|MRPS31_+_41345107.23-P1P2	MRPS31	Matrix	Mitochondrial central dogma > Translation > Mitochondrial ribosome	TRUE	-1.5417	0.090184	-1.1784	-0.98961	0.65474	-0.23975	44.0797	0.239645	19.9969	15.2385	3.20297	1.02468	7.82993	0.0425686	3.55208	2.70683	0.568948	0.182015	*		*	*			FALSE	TRUE	FALSE	FALSE	FALSE	FALSE	FALSE	FALSE	-67.9576	0.0216122	-23.5643	-15.0802	2.09711	-0.245667
MRPL2	MRPL2_+_43027129.23-P1P2|MRPL2_+_43027142.23-P1P2	MRPL2	Matrix	Mitochondrial central dogma > Translation > Mitochondrial ribosome	TRUE	-1.5341	0.063953	-0.98809	-0.93789	0.39122	-0.21074	48.3665	0.168265	16.4795	13.5907	2.08406	1.0637	8.59141	0.0298891	2.92729	2.41413	0.370195	0.188946	*		*	*			FALSE	TRUE	FALSE	FALSE	FALSE	FALSE	FALSE	FALSE	-74.199	0.010761	-16.2833	-12.7465	0.815327	-0.224164
MRPL32	MRPL32_+_42972018.23-P1P2|MRPL32_-_42972023.23-P1P2	MRPL32	Matrix	Mitochondrial central dogma > Translation > Mitochondrial ribosome	TRUE	-1.5312	-0.16791	-1.0402	-0.27505	0.726	-0.44383	33.4085	0.551155	11.8608	0.954481	3.0346	2.46315	5.9344	0.0979024	2.10685	0.169546	0.53904	0.437533	*		*				FALSE	TRUE	FALSE	FALSE	FALSE	FALSE	FALSE	FALSE	-51.1551	-0.0925444	-12.3376	-0.26253	2.20312	-1.09322
RPS23	RPS23_+_81574137.23-P1P2|RPS23_+_81574124.23-P1P2	RPS23			FALSE	-1.526	1.0677	-0.76113	-0.83303	-5.4569	-0.71758	5.50928	1.30267	1.30922	1.85524	293.375	1.5912	0.978622	0.231394	0.232559	0.329549	52.1127	0.282647					*		FALSE	TRUE	FALSE	FALSE	FALSE	FALSE	FALSE	TRUE	-8.40717	1.39086	-0.996486	-1.54547	-1600.92	-1.14181
UBE2Z	UBE2Z_+_46985838.23-P1P2|UBE2Z_-_46985826.23-P1P2	UBE2Z			FALSE	-1.5207	-0.11863	-0.51331	-0.48884	0.27281	-0.11747	34.6645	0.331139	3.4374	2.97823	1.09146	0.409091	6.1575	0.0588207	0.61059	0.529028	0.193878	0.0726675	*						FALSE	TRUE	FALSE	FALSE	FALSE	FALSE	FALSE	FALSE	-52.7142	-0.039283	-1.76445	-1.45588	0.297762	-0.048056
PITRM1	PITRM1_+_3214859.23-P1P2|PITRM1_-_3214937.23-P1P2	PITRM1	Matrix	Protein import, sorting and homeostasis > Protein homeostasis > Proteases	TRUE	-1.5192	-0.34719	-0.94251	-0.45723	-1.0213	-0.62464	67.0929	2.6842	20.0178	4.23365	27.0898	8.91013	11.9178	0.476798	3.5558	0.75203	4.812	1.58272	*		*		*	*	FALSE	TRUE	TRUE	FALSE	FALSE	FALSE	FALSE	FALSE	-101.928	-0.931927	-18.867	-1.93575	-27.6668	-5.56562
NARS2	NARS2_+_78285660.23-P1P2|NARS2_+_78285872.23-P1P2	NARS2	Matrix	Mitochondrial central dogma > Translation > mt-tRNA synthetases	TRUE	-1.5143	-0.025134	-0.93491	-0.82782	0.1134	-0.32427	79.9827	0.0771345	22.6474	15.3344	0.517713	2.93558	14.2074	0.0137015	4.0229	2.72387	0.091962	0.521451	*		*	*			FALSE	TRUE	FALSE	FALSE	FALSE	FALSE	FALSE	FALSE	-121.118	-0.0019387	-21.1733	-12.6941	0.0587086	-0.95192
MRPS18A	MRPS18A_+_43655465.23-P1P2|MRPS18A_-_43655340.23-P1P2	MRPS18A	Matrix	Mitochondrial central dogma > Translation > Mitochondrial ribosome	TRUE	-1.5135	0.21646	-0.55361	-1.1142	0.058879	-0.051026	29.0338	0.634194	4.01332	14.8147	0.169585	0.14573	5.15731	0.112653	0.712892	2.63155	0.0301236	0.0258863	*			*			FALSE	TRUE	FALSE	FALSE	FALSE	FALSE	FALSE	FALSE	-43.9426	0.137278	-2.22182	-16.5065	0.00998497	-0.00743604
MRPL17	MRPL17_+_6704492.23-P1P2|MRPL17_-_6704339.23-P1P2	MRPL17	Matrix	Mitochondrial central dogma > Translation > Mitochondrial ribosome	TRUE	-1.5092	-0.058032	-1.1149	-1.0917	0.092103	-0.18093	48.0705	0.160126	25.2886	21.9425	0.320445	0.934084	8.53883	0.0284434	4.49205	3.89768	0.0569211	0.165923	*		*	*			FALSE	TRUE	FALSE	FALSE	FALSE	FALSE	FALSE	FALSE	-72.548	-0.00929244	-28.1942	-23.9547	0.0295139	-0.169004
POLR1D	POLR1D_+_28196016.23-P1|POLR1D_+_28196036.23-P1	POLR1D			FALSE	-1.5068	-0.31249	-1.4641	-1.7444	-1.6037	-0.88698	26.8376	1.2117	25.9575	37.4609	37.5626	11.4946	4.76721	0.215236	4.61087	6.65424	6.6723	2.0418	*		*	*	*	*	FALSE	TRUE	TRUE	FALSE	FALSE	FALSE	FALSE	FALSE	-40.439	-0.378643	-38.0044	-65.3468	-60.2391	-10.1954
MRPL20	MRPL20_+_1342447.23-P1P2|MRPL20_-_1342598.23-P1P2	MRPL20	Matrix	Mitochondrial central dogma > Translation > Mitochondrial ribosome	TRUE	-1.4987	-0.41088	-0.7933	-1.0126	0.17421	0.31203	38.5445	2.26368	8.68806	12.6273	0.535809	1.22499	6.84672	0.402101	1.54327	2.243	0.0951765	0.217596	*		*	*			FALSE	TRUE	FALSE	FALSE	FALSE	FALSE	FALSE	FALSE	-57.7667	-0.930102	-6.89223	-12.7864	0.0933432	0.382233
THG1L	THG1L_-_157158658.23-P1P2|THG1L_-_157158472.23-P1P2	THG1L	Matrix	Mitochondrial central dogma > mtRNA metabolism > mt-tRNA modifications	TRUE	-1.4983	-0.44148	-2.0265	-2.2149	-0.17721	0.22278	26.7113	2.00462	52.1544	63.3207	0.564729	0.707744	4.74478	0.356084	9.26427	11.2477	0.100314	0.125718	*		*	*			FALSE	TRUE	FALSE	FALSE	FALSE	FALSE	FALSE	FALSE	-40.0216	-0.885001	-105.691	-140.249	-0.100076	0.157671
PSMD7	PSMD7_-_74330744.23-P1P2|PSMD7_-_74330738.23-P1P2	PSMD7			FALSE	-1.4923	3.0235			-0.84522	0.69524	1.48427	1.65914			0.751316	0.379479	0.263653	0.294715			0.133457	0.0674074							FALSE	TRUE	FALSE	FALSE	FALSE	FALSE	FALSE	FALSE	-2.21498	5.01641			-0.635027	0.263829
C3orf17	C3orf17_-_112738463.23-P1P2|C3orf17_+_112738436.23-P1P2	C3orf17			FALSE	-1.4885	1.6109	-1.3934	-0.28788	-0.71059	-0.1687	1.9071	1.44015	3.66702	0.166025	0.474722	0.062051	0.338762	0.255816	0.651377	0.0294912	0.0843255	0.0110222							FALSE	TRUE	FALSE	FALSE	FALSE	FALSE	FALSE	FALSE	-2.83872	2.31994	-5.10962	-0.0477952	-0.337333	-0.010468
MRPS11	MRPS11_-_89010986.23-P1P2|MRPS11_-_89010934.23-P1P2	MRPS11	Matrix	Mitochondrial central dogma > Translation > Mitochondrial ribosome	TRUE	-1.485	-0.25353	-1.0378	-0.70357	-0.10845	-0.3603	37.8514	0.957858	16.5499	6.12167	0.350675	2.34757	6.7236	0.170146	2.93978	1.0874	0.0622909	0.417002	*		*				FALSE	TRUE	FALSE	FALSE	FALSE	FALSE	FALSE	FALSE	-56.2093	-0.242846	-17.1755	-4.30703	-0.0380307	-0.845829
COPG1	COPG1_-_128968486.23-P1|COPG1_+_128968468.23-P1	COPG1			FALSE	-1.4834	-0.31558			-0.041998	0.68649	1.01094	0.0494745			0.0579175	1.65098	0.179575	0.00878823			0.010288	0.293265							FALSE	TRUE	FALSE	FALSE	FALSE	FALSE	FALSE	FALSE	-1.49963	-0.0156132			-0.00243242	1.13338
PNPT1	PNPT1_-_55920888.23-P1P2|PNPT1_-_55920900.23-P1P2	PNPT1	Matrix|IMS	Mitochondrial central dogma > mtRNA metabolism > mtRNA stability and decay	TRUE	-1.4767	-0.16311	-0.66928	-0.79052	0.25587	0.23862	33.7116	0.576656	6.73023	9.92621	1.00371	1.07259	5.98824	0.102432	1.1955	1.76321	0.17829	0.190525	*			*			FALSE	TRUE	FALSE	FALSE	FALSE	FALSE	FALSE	FALSE	-49.7819	-0.0940583	-4.50441	-7.84687	0.256819	0.255941
CYFIP2	CYFIP2_+_156693145.23-P1P2|CYFIP2_+_156693181.23-P1P2	CYFIP2			FALSE	-1.4726	-0.12252	-0.36787	-0.17603	-0.18859	-0.25194	233.331	1.13584	8.06826	1.96734	2.04103	3.50408	41.4469	0.201761	1.43318	0.349462	0.362551	0.622435	*		*				FALSE	TRUE	FALSE	FALSE	FALSE	FALSE	FALSE	FALSE	-343.603	-0.139163	-2.96807	-0.346311	-0.384918	-0.882818
POLR3D	POLR3D_-_22102673.23-P1P2|POLR3D_-_22103044.23-P1P2	POLR3D			FALSE	-1.4724	-0.90301	-1.4089	-1.0831	-0.42976	0.68295	95.8237	27.3987	79.1285	37.2198	4.79866	8.75249	17.0213	4.86687	14.0557	6.6114	0.852392	1.55472	*	*	*	*		*	FALSE	TRUE	FALSE	FALSE	FALSE	FALSE	FALSE	FALSE	-141.091	-24.7413	-111.484	-40.3127	-2.06227	5.97752
MRPS30	MRPS30_+_44809088.23-P1P2|MRPS30_+_44809137.23-P1P2	MRPS30	Matrix	Mitochondrial central dogma > Translation > Mitochondrial ribosome	TRUE	-1.471	0.10542	-0.92025	-0.97324	-0.18112	-0.32809	48.3748	0.277761	13.3516	13.9938	0.745259	1.98771	8.59289	0.0493391	2.37167	2.48574	0.132381	0.35308	*		*	*			FALSE	TRUE	FALSE	FALSE	FALSE	FALSE	FALSE	FALSE	-71.1594	0.0292816	-12.2868	-13.6194	-0.134981	-0.652148
ABCB7	ABCB7_-_74376019.23-P1P2|ABCB7_+_74375885.23-P1P2	ABCB7	MIM	Metabolism > Metals and cofactors > Heme synthesis and processing | Metabolism > Metals and cofactors > Fe-S cluster biosynthesis | Metabolism > Metals and cofactors > Molybdenum cofactor synthesis and proteins | Small molecule transport > ABC transporters	TRUE	-1.4653	0.72745	-0.99897	-0.52632	0.011451	-0.11409	39.6088	4.47387	13.9578	3.34717	0.0327985	0.449441	7.03577	0.7947	2.47935	0.594563	0.00582604	0.0798349	*		*				FALSE	TRUE	FALSE	FALSE	FALSE	FALSE	FALSE	FALSE	-58.0388	3.25451	-13.9434	-1.76168	0.000375575	-0.0512768
SIRT7	SIRT7_+_79875714.23-P1P2|SIRT7_+_79875815.23-P1P2	SIRT7			FALSE	-1.4653	-1.2718	-2.1547	-2.1262	-1.3072	-1.9724	35.6691	29.5383	102.174	111.153	16.2652	62.1147	6.33595	5.24693	18.1494	19.7442	2.8892	11.0335	*	*	*	*	*	*	FALSE	TRUE	TRUE	FALSE	FALSE	FALSE	FALSE	FALSE	-52.2659	-37.5668	-220.155	-236.333	-21.2618	-122.515
PSMD12	PSMD12_+_65362663.23-P1P2|PSMD12_+_65362472.23-P1P2	PSMD12			FALSE	-1.4634	1.2292	-0.87189	-0.85961	-1.8273	1.876	4.02554	1.49793	1.45182	1.60131	5.39583	1.40124	0.715063	0.266079	0.257889	0.284444	0.958469	0.248905							FALSE	TRUE	FALSE	FALSE	FALSE	FALSE	FALSE	FALSE	-5.89098	1.84125	-1.26583	-1.37651	-9.8598	2.62873
HEATR1	HEATR1_-_236767819.23-P1P2|HEATR1_+_236767776.23-P1P2	HEATR1			FALSE	-1.455	0.56236	-1.4066	-1.8826	-1.4693	0.045258	13.7045	1.33289	13.4193	27.4815	24.0467	0.089429	2.43436	0.236764	2.38369	4.88158	4.27144	0.0158854	*		*	*	*		FALSE	TRUE	TRUE	FALSE	FALSE	FALSE	FALSE	FALSE	-19.9401	0.749566	-18.8756	-51.7366	-35.3318	0.00404738
MRPL43	MRPL43_+_102747000.23-P1P2|MRPL43_-_102747237.23-P1P2	MRPL43	Matrix	Mitochondrial central dogma > Translation > Mitochondrial ribosome	TRUE	-1.4526	-0.22617	-1.0213	-0.73585	0.348	0.09419	32.2458	0.880678	15.8009	7.03186	1.5724	0.275978	5.72787	0.156436	2.80674	1.24908	0.279308	0.0490224	*		*				FALSE	TRUE	FALSE	FALSE	FALSE	FALSE	FALSE	FALSE	-46.8402	-0.199183	-16.1375	-5.17439	0.547195	0.0259944
MRPL27	MRPL27_-_48450272.23-P1P2|MRPL27_+_48450512.23-P1P2	MRPL27	Matrix	Mitochondrial central dogma > Translation > Mitochondrial ribosome	TRUE	-1.4481	-0.31594	-0.87993	-1.3272	0.433	-0.81054	40.762	1.6094	12.4322	29.0872	2.58408	13.0273	7.24062	0.28588	2.20835	5.1668	0.459013	2.31406	*		*	*		*	FALSE	TRUE	FALSE	FALSE	FALSE	FALSE	FALSE	FALSE	-59.0275	-0.508474	-10.9395	-38.6045	1.1189	-10.5592
RPL30	RPL30_+_99057726.23-P1P2|RPL30_+_99057534.23-P1P2	RPL30			FALSE	-1.4381	2.4176	-1.2682	-0.913	-2.6686	-1.5389	6.5156	6.29662	7.18799	3.46395	64.4733	20.3022	1.15738	1.11848	1.27681	0.615306	11.4525	3.6063					*	*	FALSE	TRUE	FALSE	FALSE	FALSE	FALSE	FALSE	TRUE	-9.37009	15.2227	-9.11581	-3.16258	-172.053	-31.243
POLR3E	POLR3E_+_22308794.23-P1P2|POLR3E_-_22308778.23-P1P2	POLR3E			FALSE	-1.4376	-1.0273	-1.0225	-1.236	-0.28122	-0.5584	75.3625	30.5771	31.1273	41.1624	1.92661	7.53055	13.3868	5.43145	5.52918	7.31173	0.342227	1.33766	*	*	*	*		*	FALSE	TRUE	FALSE	FALSE	FALSE	FALSE	FALSE	FALSE	-108.341	-31.4119	-31.8276	-50.8767	-0.541802	-4.20506
TMEM242	TMEM242_+_157744504.23-P1P2|TMEM242_-_157744573.23-P1P2	TMEM242			FALSE	-1.4351	-0.023151	-1.4515	-0.60543	-0.70106	-0.24433	53.1326	0.0630592	44.7584	5.81087	8.8401	1.40203	9.43801	0.0112013	7.9505	1.03219	1.57028	0.249045	*		*		*		FALSE	TRUE	TRUE	FALSE	FALSE	FALSE	FALSE	FALSE	-76.2505	-0.00145988	-64.9668	-3.51808	-6.19744	-0.342558
CENPE	CENPE_+_104119357.23-P1P2|CENPE_+_104119466.23-P1P2	CENPE			FALSE	-1.4332	0.19353	-0.75673	-1.0891	-0.50373	-0.058716	7.68839	0.186926	1.25568	2.51316	1.32859	0.0988742	1.3657	0.033204	0.223047	0.446416	0.235999	0.0175632	*						FALSE	TRUE	FALSE	FALSE	FALSE	FALSE	FALSE	FALSE	-11.019	0.0361759	-0.950207	-2.73708	-0.669249	-0.0058055
TUFM	TUFM_+_28857597.23-P1P2|TUFM_+_28857614.23-P1P2	TUFM	Matrix	Mitochondrial central dogma > Translation > Translation factors	TRUE	-1.4321	0.00041302	-0.43591	-0.64381	0.010735	-0.2765	37.3087	0.000939091	2.83327	5.39569	0.0269091	1.49431	6.62719	0.000166812	0.503279	0.958444	0.0047799	0.265436	*						FALSE	TRUE	FALSE	FALSE	FALSE	FALSE	FALSE	FALSE	-53.4297	3.87863e-07	-1.23505	-3.4738	0.000288869	-0.413176
REXO2	REXO2_-_114310257.23-P1P2|REXO2_+_114310243.23-P1P2	REXO2	Matrix	Mitochondrial central dogma > mtRNA metabolism > mtRNA stability and decay	TRUE	-1.4267	-0.33754	-0.82702	-0.58468	0.17746	0.053365	34.1913	1.60655	8.77206	4.18303	0.628489	0.147288	6.07345	0.285373	1.55819	0.743038	0.111639	0.026163	*		*				FALSE	TRUE	FALSE	FALSE	FALSE	FALSE	FALSE	FALSE	-48.7807	-0.542274	-7.25467	-2.44573	0.111532	0.00786004
PTCD1	PTCD1_-_99036387.23-P2|PTCD1_+_99036338.23-P2	PTCD1	Matrix	Mitochondrial central dogma > mtRNA metabolism > mtRNA granules	TRUE	-1.4262	-0.13459	-0.82793	-0.50696	-0.65555	-0.35115	53.6449	0.528444	14.3018	4.71539	5.41566	1.96593	9.52902	0.0938683	2.54045	0.837601	0.961991	0.349212	*		*				FALSE	TRUE	FALSE	FALSE	FALSE	FALSE	FALSE	FALSE	-76.5084	-0.0711233	-11.8409	-2.39051	-3.55023	-0.690337
RPS3A	RPS3A_-_152021035.23-P1P2|RPS3A_+_152021229.23-P1P2	RPS3A			FALSE	-1.422	2.0657	-0.40784	-0.67414	-2.9703	0.53876	11.4527	6.06032	0.823793	1.68361	75.9161	1.12035	2.03436	1.0765	0.146332	0.299062	13.4851	0.199009	*				*		FALSE	TRUE	FALSE	FALSE	FALSE	FALSE	FALSE	TRUE	-16.2857	12.5188	-0.335976	-1.13499	-225.493	0.603599
GTF3C3	GTF3C3_+_197664394.23-P1P2|GTF3C3_-_197664192.23-P1P2	GTF3C3			FALSE	-1.4218	-0.9666	-1.5739	-2.2258	-0.10612	-0.15496	37.1993	14.2506	44.8227	133.328	0.352402	0.606232	6.60777	2.53136	7.96191	23.6833	0.0625977	0.107686	*	*	*	*			FALSE	TRUE	FALSE	FALSE	FALSE	FALSE	FALSE	FALSE	-52.89	-13.7746	-70.5464	-296.762	-0.0373969	-0.0939417
MRPL49	MRPL49_+_64889828.23-P1P2|MRPL49_-_64889803.23-P1P2	MRPL49	Matrix	Mitochondrial central dogma > Translation > Mitochondrial ribosome	TRUE	-1.4158	0.27213	-1.0581	-0.73335	-2.3813	-0.99479	16.3519	0.764699	13.1082	4.81899	34.7546	5.4475	2.90462	0.135835	2.32842	0.856003	6.1735	0.967648	*		*		*		FALSE	TRUE	TRUE	FALSE	FALSE	FALSE	FALSE	FALSE	-23.1511	0.208098	-13.8697	-3.534	-82.761	-5.41912
TEFM	TEFM_+_29233191.23-P1P2|TEFM_+_29233099.23-P1P2	TEFM	Matrix	Mitochondrial central dogma > mtRNA metabolism > Transcription	TRUE	-1.4154	0.12847	-0.70567	-0.75044	0.11264	-0.40981	57.0727	0.481736	11.0829	11.4624	0.447587	4.21409	10.1379	0.0855715	1.96867	2.03608	0.0795056	0.748554	*		*	*			FALSE	TRUE	FALSE	FALSE	FALSE	FALSE	FALSE	FALSE	-80.7807	0.0618886	-7.82088	-8.60181	0.0504162	-1.72697
ATP5H	ATP5H_+_73043037.23-P1P2|ATP5H_-_73042993.23-P1P2	ATP5H	MIM	OXPHOS > Complex V > CV subunits | OXPHOS > OXPHOS subunits	TRUE	-1.4084	0.20513	-0.86479	-1.199	-1.3682	-0.61131	39.41	0.749434	14.1649	24.6143	44.9943	7.28362	7.00046	0.133123	2.51614	4.37228	7.9924	1.2938	*		*	*	*		FALSE	TRUE	TRUE	FALSE	FALSE	FALSE	FALSE	FALSE	-55.5051	0.153731	-12.2497	-29.5126	-61.5611	-4.45255
MFN2	MFN2_-_12042038.23-P2|MFN2_+_12042061.23-P2	MFN2	MOM	Mitochondrial dynamics and surveillance > Fusion | Mitochondrial dynamics and surveillance > Organelle contact sites	TRUE	-1.4046	-0.92792	-1.6763	-1.9938	-2.6245	-2.6434	39.4246	16.1586	67.2164	93.1299	269.68	240.96	7.00305	2.87028	11.9397	16.5428	47.9037	42.8021	*	*	*	*	*	*	FALSE	TRUE	TRUE	FALSE	FALSE	FALSE	FALSE	FALSE	-55.3758	-14.9939	-112.675	-185.682	-707.776	-636.954
ATP11B	ATP11B_+_182511382.23-P1P2|ATP11B_-_182511533.23-P1P2	ATP11B			FALSE	-1.3984	-0.14694	-0.73851	-0.52925	0.28003	-0.39257	167.738	1.37506	30.1739	13.4726	3.52878	9.3983	29.7956	0.244254	5.35983	2.39316	0.626823	1.66943	*		*	*		*	FALSE	TRUE	FALSE	FALSE	FALSE	FALSE	FALSE	FALSE	-234.566	-0.202051	-22.2837	-7.13037	0.988165	-3.68949
EIF5A	EIF5A_-_7211217.23-P1P2|EIF5A_-_7210932.23-P1P2	EIF5A			FALSE	-1.3901	0.95897	-0.72438	-0.50704	-0.46244	0.3532	14.6345	3.49678	2.97724	1.54785	4.01985	2.3018	2.59954	0.621138	0.528852	0.274946	0.714051	0.408873	*						FALSE	TRUE	FALSE	FALSE	FALSE	FALSE	FALSE	FALSE	-20.3434	3.35331	-2.15665	-0.78482	-1.85894	0.812997
ATP5O	ATP5O_-_35288080.23-P1P2|ATP5O_+_35288072.23-P1P2	ATP5O	MIM	OXPHOS > Complex V > CV subunits | OXPHOS > OXPHOS subunits	TRUE	-1.3895	-0.35965	-1.1792	-1.3964	-1.2752	-0.51811	54.7203	3.09102	35.1706	48.1933	46.1839	5.77423	9.72004	0.549063	6.2474	8.56064	8.20371	1.02568	*		*	*	*		FALSE	TRUE	TRUE	FALSE	FALSE	FALSE	FALSE	FALSE	-76.0338	-1.11169	-41.4731	-67.2971	-58.8937	-2.99168
RPL10A	RPL10A_-_35436407.23-P1P2|RPL10A_-_35436216.23-P1P2	RPL10A			FALSE	-1.3877	2.2415	-2.4267	-0.7173	-2.765	-1.5576	4.15421	2.43114	14.6097	0.873999	45.1028	12.563	0.737918	0.431847	2.59514	0.15525	8.01168	2.23159			*		*	*	FALSE	TRUE	FALSE	FALSE	FALSE	FALSE	FALSE	TRUE	-5.76479	5.4494	-35.4533	-0.626919	-124.709	-19.5681
CHCHD4	CHCHD4_+_14166228.23-P1P2|CHCHD4_-_14166123.23-P1P2	CHCHD4	IMS	Protein import, sorting and homeostasis > Protein import and sorting > MIA40	TRUE	-1.3877	0.99424	-1.1423	-0.79521	-0.99219	0.63784	25.4713	4.68577	13.1368	5.5188	12.9576	3.4303	4.5245	0.832341	2.33351	0.980313	2.30167	0.609329	*		*		*		FALSE	TRUE	TRUE	FALSE	FALSE	FALSE	FALSE	FALSE	-35.3465	4.65878	-15.0062	-4.38861	-12.8564	2.18798
KBTBD3	KBTBD3_-_105948417.23-P1P2|KBTBD3_+_105948450.23-P1P2	KBTBD3			FALSE	-1.387	0.25685	-0.18515	-0.19939	0.59519	0.55305	22.2555	0.759725	0.442036	0.532718	2.46581	1.91704	3.95327	0.134951	0.0785195	0.0946274	0.438005	0.340526	*						FALSE	TRUE	FALSE	FALSE	FALSE	FALSE	FALSE	FALSE	-30.8683	0.195135	-0.0818429	-0.106219	1.46762	1.06022
MBTPS1	MBTPS1_-_84150406.23-P1P2|MBTPS1_-_84150360.23-P1P2	MBTPS1			FALSE	-1.3766	-1.2012	-1.4243	-1.5461	-1.7333	-1.2018	97.8783	65.155	96.8809	123.726	187.014	64.4706	17.3863	11.5736	17.2091	21.9776	33.2195	11.452	*	*	*	*	*	*	FALSE	TRUE	TRUE	FALSE	FALSE	FALSE	FALSE	FALSE	-134.739	-78.2642	-137.988	-191.293	-324.151	-77.4808
MRPL22	MRPL22_-_154320698.23-P1P2|MRPL22_-_154320703.23-P1P2	MRPL22	Matrix	Mitochondrial central dogma > Translation > Mitochondrial ribosome	TRUE	-1.3754	-0.24948	-0.62611	-0.91825	0.3529	0.064842	27.9651	0.960507	4.74143	10.0978	1.36746	0.164817	4.96749	0.170616	0.842228	1.79368	0.242904	0.0292767	*			*			FALSE	TRUE	FALSE	FALSE	FALSE	FALSE	FALSE	FALSE	-38.4632	-0.239627	-2.96866	-9.27228	0.482577	0.0106871
RPL36	RPL36_+_5690269.23-P1P2|RPL36_+_5690349.23-P1P2	RPL36			FALSE	-1.365	0.90069	-1.9866	0.14062	-2.8947	-1.5673	3.63277	1.38522	9.64616	0.125808	68.3581	15.97	0.645295	0.246058	1.71346	0.0223475	12.1425	2.83678			*		*	*	FALSE	TRUE	FALSE	FALSE	FALSE	FALSE	FALSE	TRUE	-4.95874	1.24765	-19.1631	0.0176911	-197.876	-25.0298
EIF2B1	EIF2B1_+_124118187.23-P1P2|EIF2B1_-_124118132.23-P1P2	EIF2B1			FALSE	-1.3639	0.042819	-1.1534	-1.6697	-0.93493	-0.72821	47.6492	0.117168	25.1767	67.5202	18.3803	13.4612	8.46399	0.0208128	4.47218	11.9937	3.26493	2.39113	*		*	*	*	*	FALSE	TRUE	TRUE	FALSE	FALSE	FALSE	FALSE	FALSE	-64.9887	0.00501703	-29.0388	-112.738	-17.1843	-9.80258
CCT4	CCT4_-_62115399.23-P1P2|CCT4_+_62115687.23-P1P2	CCT4			FALSE	-1.3601	1.3676	-1.0858	-0.84676	-1.1315	-0.37798	5.75513	3.39733	6.64371	3.45976	5.71077	0.950549	1.02229	0.603473	1.18013	0.614562	1.01441	0.168847							FALSE	TRUE	FALSE	FALSE	FALSE	FALSE	FALSE	FALSE	-7.82755	4.64619	-7.21374	-2.92958	-6.46173	-0.359289
MRPS18C	MRPS18C_-_84377162.23-P1P2|MRPS18C_-_84377330.23-P1P2	MRPS18C	Matrix	Mitochondrial central dogma > Translation > Mitochondrial ribosome	TRUE	-1.3569	-0.4477	-0.50222	-0.68484	0.44654	-0.43458	28.8117	3.13812	3.85786	6.55682	2.24793	3.5196	5.11786	0.557429	0.685277	1.1647	0.399303	0.625193	*						FALSE	TRUE	FALSE	FALSE	FALSE	FALSE	FALSE	FALSE	-39.0945	-1.40494	-1.93749	-4.49037	1.00379	-1.52955
MRPS26	MRPS26_+_3026693.23-P1P2|MRPS26_+_3026905.23-P1P2	MRPS26	Matrix	Mitochondrial central dogma > Translation > Mitochondrial ribosome	TRUE	-1.3539	-0.0012272	-1.1331	-0.86052	0.12326	0.19507	31.2153	0.00267042	18.4462	11.422	0.382172	0.763614	5.54483	0.00047435	3.27662	2.02891	0.0678857	0.135642	*		*	*			FALSE	TRUE	FALSE	FALSE	FALSE	FALSE	FALSE	FALSE	-42.2625	-3.27714e-06	-20.9014	-9.82888	0.0471065	0.148958
ROMO1	ROMO1_-_34287382.23-P1P2|ROMO1_-_34287419.23-P1P2	ROMO1	MIM	Protein import, sorting and homeostasis > Protein import and sorting > TIM23 presequence pathway | Small molecule transport	TRUE	-1.3418	-0.79427	-0.95352	-1.8207	-1.8792	-1.1395	35.1327	10.0549	13.2132	60.5906	77.1554	28.101	6.24067	1.78607	2.34709	10.7628	13.7052	4.99162	*	*	*	*	*	*	FALSE	TRUE	TRUE	FALSE	FALSE	FALSE	FALSE	FALSE	-47.1411	-7.98631	-12.5991	-110.317	-144.99	-32.0211
MRPL24	MRPL24_-_156710833.23-P1P2|MRPL24_+_156710843.23-P1P2	MRPL24	Matrix	Mitochondrial central dogma > Translation > Mitochondrial ribosome	TRUE	-1.3418	-0.33569	-0.74457	-0.85733	0.4697	-0.18353	41.0967	2.32227	11.6749	14.9007	3.33278	1.00479	7.30006	0.412507	2.07383	2.64683	0.592007	0.178483	*		*	*			FALSE	TRUE	FALSE	FALSE	FALSE	FALSE	FALSE	FALSE	-55.1435	-0.779561	-8.69278	-12.7748	1.56541	-0.18441
EIF2S2	EIF2S2_-_32699803.23-P1P2|EIF2S2_-_32699538.23-P1P2	EIF2S2			FALSE	-1.3372	-0.54388	-0.92596	-1.8124	-1.8686	-0.44666	8.48243	1.84263	4.47485	17.1703	42.2135	2.09315	1.50675	0.32731	0.794874	3.04999	7.49845	0.371809	*			*	*		FALSE	TRUE	FALSE	FALSE	FALSE	FALSE	FALSE	TRUE	-11.3427	-1.00217	-4.14353	-31.1195	-78.8802	-0.934925
BNIP1	BNIP1_-_172571554.23-P1P2|BNIP1_+_172572005.23-P1P2	BNIP1			FALSE	-1.3282	1.1149	-1.0691	-0.70841	-0.31773	0.51541	28.6729	6.74853	17.8882	6.77219	2.02931	3.42437	5.09321	1.19875	3.17751	1.20295	0.360469	0.608276	*		*				FALSE	TRUE	FALSE	FALSE	FALSE	FALSE	FALSE	FALSE	-38.0833	7.52394	-19.1243	-4.79749	-0.644772	1.76496
RRS1	RRS1_+_67341292.23-P1P2|RRS1_+_67341681.23-P1P2	RRS1			FALSE	-1.3272	1.7439	-1.0739	-0.7763	-1.5425	-0.77393	15.0211	8.48508	6.94654	3.62525	38.8551	7.4825	2.66822	1.50722	1.23392	0.643959	6.90188	1.32913	*	*			*	*	FALSE	TRUE	FALSE	FALSE	TRUE	FALSE	FALSE	TRUE	-19.936	14.7971	-7.45989	-2.81428	-59.934	-5.79093
POLRMT	POLRMT_+_633505.23-P1P2|POLRMT_+_633481.23-P1P2	POLRMT	Matrix	Mitochondrial central dogma > mtDNA maintenance > mtDNA replication | Mitochondrial central dogma > mtDNA maintenance > mtDNA nucleoid | Mitochondrial central dogma > mtRNA metabolism > Transcription	TRUE	-1.3271	-0.10017	-0.82846	-0.70799	-0.083039	-0.13053	62.4203	0.457249	19.6177	11.9968	0.380124	0.771985	11.0878	0.0812218	3.48472	2.13101	0.067522	0.137129	*		*	*			FALSE	TRUE	FALSE	FALSE	FALSE	FALSE	FALSE	FALSE	-82.8379	-0.0458027	-16.2525	-8.49361	-0.0315651	-0.100767
EXOSC3	EXOSC3_+_37785000.23-P1P2|EXOSC3_+_37785037.23-P1P2	EXOSC3			FALSE	-1.3203	2.8914	-1.6746	-2.0732	-0.29609	-0.061429	6.91739	6.94589	11.2847	11.1676	1.03175	0.140165	1.22875	1.23381	2.00452	1.98371	0.183271	0.0248978			*	*			FALSE	TRUE	FALSE	FALSE	FALSE	FALSE	FALSE	FALSE	-9.13304	20.0833	-18.8974	-23.1526	-0.305491	-0.00861022
RPUSD4	RPUSD4_+_126081489.23-P1P2|RPUSD4_-_126081590.23-P1P2	RPUSD4	Matrix	Mitochondrial central dogma > mtRNA metabolism > mtRNA granules | Mitochondrial central dogma > mtRNA metabolism > mt-tRNA modifications | Mitochondrial central dogma > mtRNA metabolism > mt-rRNA modifications	TRUE	-1.3201	0.0064385	-0.73668	-0.75771	0.35308	0.08105	49.1464	0.0193332	13.0817	12.7579	2.35123	0.325699	8.72994	0.00343418	2.32371	2.2662	0.417652	0.0578544	*		*	*			FALSE	TRUE	FALSE	FALSE	FALSE	FALSE	FALSE	FALSE	-64.8781	0.000124477	-9.63699	-9.66676	0.830172	0.0263979
SNW1	SNW1_+_78227421.23-P1|SNW1_+_78227503.23-P1	SNW1			FALSE	-1.3148	4.0732	0.035616	-0.96571	-2.2128	-0.83075	1.67164	2.24651	0.0276166	0.823677	5.24556	1.16765	0.296936	0.399051	0.00490558	0.146311	0.931776	0.207411							FALSE	TRUE	FALSE	FALSE	FALSE	FALSE	FALSE	FALSE	-2.19787	9.15048	0.000983594	-0.795433	-11.6074	-0.970026
TELO2	TELO2_-_1543415.23-P1P2|TELO2_-_1543611.23-P1P2	TELO2			FALSE	-1.3136	-0.89913	-2.0234	-1.5803	-0.19135	-0.4539	35.6512	15.1381	95.2955	52.5985	0.762833	3.77731	6.33278	2.68901	16.9275	9.34315	0.135503	0.670969	*	*	*	*			FALSE	TRUE	FALSE	FALSE	FALSE	FALSE	FALSE	FALSE	-46.8315	-13.6112	-192.821	-83.1214	-0.145968	-1.71452
HMGB3	HMGB3_-_150152173.23-P1P2|HMGB3_-_150152182.23-P1P2	HMGB3			FALSE	-1.3071	0.03991	-0.9482	-1.0558	-0.064745	-0.46747	47.3016	0.133736	19.9997	24.1307	0.246861	5.48713	8.40225	0.0237558	3.55257	4.28637	0.0438504	0.974687	*		*	*			FALSE	TRUE	FALSE	FALSE	FALSE	FALSE	FALSE	FALSE	-61.8279	0.00533742	-18.9637	-25.4772	-0.015983	-2.56507
CLDN8	CLDN8_+_31587998.23-P1P2|CLDN8_-_31588365.23-P1P2	CLDN8			FALSE	-1.3039	-0.31272	-1.0416	-0.71948	-1.2441	0.45119	27.4997	1.60411	16.3539	6.90316	23.5194	1.77544	4.88481	0.284941	2.90496	1.22622	4.17778	0.315374	*		*		*		FALSE	TRUE	TRUE	FALSE	FALSE	FALSE	FALSE	FALSE	-35.8569	-0.501639	-17.0342	-4.96669	-29.2605	0.801061
SRPR	SRPR_+_126138730.23-P1P2|SRPR_-_126138703.23-P1P2	SRPR			FALSE	-1.3033	0.58305	-0.7565	-1.0164	-2.9981	-1.8449	12.3618	1.40521	3.47805	6.88526	293.375	89.7387	2.19585	0.249609	0.617811	1.22304	52.1127	15.9404	*				*	*	FALSE	TRUE	FALSE	FALSE	FALSE	FALSE	FALSE	TRUE	-16.1112	0.819308	-2.63115	-6.99817	-879.569	-165.559
ATP5J2	ATP5J2_+_99063727.23-P1P2|ATP5J2_-_99063736.23-P1P2	ATP5J2	MIM	OXPHOS > Complex V > CV subunits | OXPHOS > OXPHOS subunits	TRUE	-1.3021	-0.11005	-1.2458	-1.1313	-1.0504	0.024025	104.72	0.748508	87.7825	62.0174	65.2803	0.120486	18.6015	0.132959	15.5929	11.0162	11.5958	0.021402	*		*	*	*		FALSE	TRUE	TRUE	FALSE	FALSE	FALSE	FALSE	FALSE	-136.356	-0.0823733	-109.359	-70.1603	-68.5704	0.00289466
NDUFV2	NDUFV2_+_9102636.23-P1P2|NDUFV2_+_9102739.23-P1P2	NDUFV2	MIM	OXPHOS > Complex I > CI subunits | Metabolism > Metals and cofactors > Fe-S-containing proteins | OXPHOS > OXPHOS subunits	TRUE	-1.2983	0.27735	-0.34567	0.13279	0.0619	-0.3337	47.8226	1.4354	2.75748	0.525929	0.205331	2.81494	8.49479	0.254973	0.489816	0.0934216	0.0364732	0.500022	*						FALSE	TRUE	FALSE	FALSE	FALSE	FALSE	FALSE	FALSE	-62.088	0.39811	-0.953179	0.0698382	0.01271	-0.939345
HSPA4	HSPA4_+_132388103.23-P1P2|HSPA4_-_132388195.23-P1P2	HSPA4			FALSE	-1.2969	0.42638	-0.2627	-0.30591	-2.0244	-0.62683	29.7612	1.63707	1.08202	1.15377	58.9529	4.324	5.28653	0.290794	0.1922	0.204945	10.4719	0.768079	*				*		FALSE	TRUE	FALSE	FALSE	FALSE	FALSE	FALSE	TRUE	-38.5973	0.698012	-0.284246	-0.352949	-119.344	-2.71041
SRPRB	SRPRB_+_133524699.23-P1P2|SRPRB_+_133524690.23-P1P2	SRPRB			FALSE	-1.2968	-0.76474	-1.2077	-1.6139	-1.6679	-0.8826	85.3175	19.3138	65.1578	127.787	152.96	32.8117	15.1551	3.43074	11.5741	22.699	27.1705	5.82839	*	*	*	*	*	*	FALSE	TRUE	TRUE	FALSE	FALSE	FALSE	FALSE	FALSE	-110.64	-14.7701	-78.691	-206.235	-255.122	-28.9596
MRPL46	MRPL46_+_89010571.23-P1P2|MRPL46_-_89010424.23-P1P2	MRPL46	Matrix	Mitochondrial central dogma > Translation > Mitochondrial ribosome	TRUE	-1.289	-0.27891	-0.78487	-0.57996	0.51474	-0.031936	27.2186	1.27851	10.7498	4.96956	3.4927	0.0903905	4.83487	0.227104	1.90951	0.882751	0.620413	0.0160562	*		*				FALSE	TRUE	FALSE	FALSE	FALSE	FALSE	FALSE	FALSE	-35.0847	-0.356589	-8.43723	-2.88215	1.79783	-0.00288671
RPSA	RPSA_-_39448290.23-P1P2|RPSA_-_39448255.23-P1P2	RPSA			FALSE	-1.2887	2.1315	-1.0843	-1.7062	-2.5744	0.28628	4.86595	3.60131	2.38824	9.56032	29.9164	0.331214	0.864346	0.639707	0.424227	1.69821	5.3141	0.0588339				*	*		FALSE	TRUE	FALSE	FALSE	FALSE	FALSE	FALSE	TRUE	-6.27075	7.6762	-2.58957	-16.3118	-77.0168	0.0948198
MFF	MFF_+_228190176.23-P1P2|MFF_+_228189984.23-P1P2	MFF	MOM	Mitochondrial dynamics and surveillance > Fission	TRUE	-1.287	-1.117	-1.4668	-2.5899	-1.4239	-0.38965	33.4461	17.1384	48.6619	149.576	40.5142	2.48954	5.94109	3.04432	8.64388	26.5693	7.1966	0.44222	*	*	*	*	*		FALSE	TRUE	TRUE	FALSE	FALSE	FALSE	FALSE	FALSE	-43.0452	-19.1436	-71.3773	-387.386	-57.6882	-0.970047
MRPL54	MRPL54_+_3762727.23-P1P2|MRPL54_+_3762712.23-P1P2	MRPL54	Matrix	Mitochondrial central dogma > Translation > Mitochondrial ribosome	TRUE	-1.2801	-0.22659	-0.61267	-0.62413	0.33124	-0.14257	37.9506	1.25884	7.65956	7.2976	1.86452	0.674916	6.74122	0.22361	1.36058	1.29628	0.331197	0.119886	*		*				FALSE	TRUE	FALSE	FALSE	FALSE	FALSE	FALSE	FALSE	-48.5805	-0.285241	-4.69278	-4.55465	0.617603	-0.0962227
MRPL33	MRPL33_-_27994633.23-P1P2|MRPL33_-_27994638.23-P1P2	MRPL33	Matrix	Mitochondrial central dogma > Translation > Mitochondrial ribosome	TRUE	-1.2788	-0.37438	-0.78577	-1.1858	0.24286	0.085725	39.3455	2.59839	12.7914	30.2052	1.0898	0.313221	6.989	0.461556	2.27215	5.36539	0.193583	0.0556379	*		*	*			FALSE	TRUE	FALSE	FALSE	FALSE	FALSE	FALSE	FALSE	-50.3151	-0.972786	-10.0511	-35.8173	0.264669	0.0268509
PWP2	PWP2_-_45527277.23-P1P2|PWP2_-_45527254.23-P1P2	PWP2			FALSE	-1.2784	1.6396	0.37167	0.14066	-1.0108	-0.78388	7.87025	4.95183	0.507645	0.171843	6.42299	4.48883	1.398	0.879601	0.0901737	0.0305247	1.14093	0.797357	*						FALSE	TRUE	FALSE	FALSE	FALSE	TRUE	FALSE	FALSE	-10.0613	8.11902	0.188676	0.0241714	-6.49236	-3.5187
TOP3B	TOP3B_-_22337154.23-P1P2|TOP3B_+_22337183.23-P1P2	TOP3B			FALSE	-1.277	-0.208	-1.1127	-1.6507	-0.69353	-0.73049	27.1663	0.814798	21.2782	50.119	7.13096	7.47655	4.82559	0.144734	3.77968	8.90272	1.26668	1.32807	*		*	*		*	FALSE	TRUE	FALSE	FALSE	FALSE	FALSE	FALSE	FALSE	-34.6914	-0.169478	-23.6763	-82.7315	-4.94554	-5.46155
C22orf15	C22orf15_-_24105572.23-P1P2|C22orf15_-_24105626.23-P1P2	C22orf15			FALSE	-1.2753	0.00042132	-1.1473	-0.66329	-1.7394	-0.96871	16.6051	0.000708478	11.8962	3.16957	33.0567	9.15108	2.94959	0.000125848	2.11314	0.563016	5.87192	1.62552	*		*		*	*	FALSE	TRUE	TRUE	FALSE	FALSE	FALSE	FALSE	FALSE	-21.1765	2.98496e-07	-13.6485	-2.10235	-57.4989	-8.86474
C10orf2	C10orf2_-_102747330.23-P1P2|C10orf2_-_102747356.23-P1P2	C10orf2	Matrix	Mitochondrial central dogma > mtDNA maintenance > mtDNA replication | Mitochondrial central dogma > mtDNA maintenance > mtDNA nucleoid	TRUE	-1.2679	0.23674	-1.0352	-0.73803	0.18262	-0.055945	26.284	0.799095	15.5629	7.03235	0.665888	0.158878	4.66886	0.141944	2.76446	1.24917	0.118283	0.0282218	*		*				FALSE	TRUE	FALSE	FALSE	FALSE	FALSE	FALSE	FALSE	-33.3255	0.189178	-16.1107	-5.19008	0.121605	-0.00888845
SMN2	SMN2_-_69345531.23-ENST00000380743.4|SMN2_+_69345485.23-ENST00000380743.4	SMN2			FALSE	-1.2604	2.1589	-1.6998	-0.53947	0.059238	1.5507	9.26753	7.65072	15.4009	0.929371	0.162374	22.1774	1.6462	1.35901	2.73569	0.165086	0.0288427	3.93941	*	*	*			*	FALSE	TRUE	FALSE	FALSE	TRUE	FALSE	TRUE	FALSE	-11.6808	16.5171	-26.1785	-0.501368	0.00961869	34.3906
TRMT5	TRMT5_+_61447755.23-P1P2|TRMT5_+_61447749.23-P1P2	TRMT5	Matrix	Mitochondrial central dogma > mtRNA metabolism > mt-tRNA modifications	TRUE	-1.2578	-0.2559	-0.93611	-1.3291	-0.5452	-0.21378	21.115	1.03715	10.8788	20.4557	2.6975	0.760125	3.75068	0.184231	1.93242	3.63357	0.47916	0.135022	*		*	*			FALSE	TRUE	FALSE	FALSE	FALSE	FALSE	FALSE	FALSE	-26.5584	-0.265407	-10.1838	-27.1876	-1.47067	-0.1625
PAM16	PAM16_+_4401248.23-P1P2|PAM16_-_4401236.23-P1P2	PAM16	MIM	Protein import, sorting and homeostasis > Protein import and sorting > Import motor	TRUE	-1.2542	-0.33981	-0.79978	-1.4805	-2.5878	-0.43156	12.5221	1.20933	6.08213	24.1316	108.102	1.60443	2.22431	0.214816	1.08038	4.28653	19.2023	0.284997	*			*	*		FALSE	TRUE	FALSE	FALSE	FALSE	FALSE	FALSE	TRUE	-15.7052	-0.410944	-4.86437	-35.7268	-279.747	-0.692407
MRPS33	MRPS33_-_140714768.23-P1P2|MRPS33_+_140714758.23-P1P2	MRPS33	Matrix	Mitochondrial central dogma > Translation > Mitochondrial ribosome	TRUE	-1.2528	-0.42001	-0.35483	-0.71035	0.21913	-0.29135	22.6076	2.30484	2.01463	7.75508	0.868189	1.59695	4.01582	0.409412	0.357861	1.37755	0.154218	0.283668	*			*			FALSE	TRUE	FALSE	FALSE	FALSE	FALSE	FALSE	FALSE	-28.3228	-0.968057	-0.71485	-5.50882	0.190246	-0.465271
MRPL30	MRPL30_-_99797690.23-P1|MRPL30_-_99797679.23-P1	MRPL30	Matrix	Mitochondrial central dogma > Translation > Mitochondrial ribosome	TRUE	-1.2509	-0.051567	-0.67157	-0.40503	0.61901	-0.2424	20.8487	0.121185	5.35017	1.97778	3.0007	1.06228	3.70339	0.0215263	0.950358	0.351316	0.533019	0.188695	*						FALSE	TRUE	FALSE	FALSE	FALSE	FALSE	FALSE	FALSE	-26.0797	-0.00624916	-3.59301	-0.801059	1.85746	-0.257497
TTI1	TTI1_+_36661804.23-P1P2|TTI1_+_36661799.23-P1P2	TTI1			FALSE	-1.2509	-0.91493	-1.618	-1.7579	-0.41746	-0.70618	37.3872	20.4333	71.5856	85.7997	2.79342	8.50802	6.64114	3.6296	12.7159	15.2407	0.496199	1.51129	*	*	*	*		*	FALSE	TRUE	FALSE	FALSE	FALSE	FALSE	FALSE	FALSE	-46.7676	-18.6951	-115.826	-150.827	-1.16614	-6.0082
POLR3C	POLR3C_+_145610846.23-P1P2|POLR3C_+_145610906.23-P1P2	POLR3C			FALSE	-1.2494	-1.0018	-1.0873	-0.77787	-0.14469	-0.12762	42.5752	22.7815	26.5169	10.9547	0.609913	0.526032	7.56269	4.04671	4.71023	1.9459	0.10834	0.0934397	*	*	*	*			FALSE	TRUE	FALSE	FALSE	FALSE	FALSE	FALSE	FALSE	-53.1934	-22.8225	-28.8318	-8.52131	-0.0882483	-0.0671321
MTOR	MTOR_+_11322547.23-P1P2|MTOR_+_11322541.23-P1P2	MTOR			FALSE	-1.2423	-0.98458	-1.773	-1.7809	-1.7395	-1.5251	35.4983	20.7162	84.7102	82.1088	55.7351	38.9874	6.30562	3.67985	15.0472	14.5851	9.90031	6.92538	*	*	*	*	*	*	FALSE	TRUE	TRUE	FALSE	FALSE	FALSE	FALSE	FALSE	-44.0996	-20.3968	-150.191	-146.227	-96.9512	-59.4596
CSDE1	CSDE1_+_115300574.23-P1P2|CSDE1_-_115300604.23-P1P2	CSDE1			FALSE	-1.2404	0.19492	-2.2287	-2.2694	-1.3524	-0.77421	28.4977	0.744293	172.486	186.693	36.1991	8.0175	5.06208	0.13221	30.6389	33.1625	6.43009	1.42416	*		*	*	*	*	FALSE	TRUE	TRUE	FALSE	FALSE	FALSE	FALSE	FALSE	-35.3485	0.145078	-384.42	-423.68	-48.9556	-6.20723
VTCN1	VTCN1_-_117753505.23-P1P2|VTCN1_-_117753484.23-P1P2	VTCN1			FALSE	-1.2387	-0.070565	0.41884	-0.18954	0.056617	0.60514	27.6141	0.171166	1.52581	0.501028	0.115618	2.15043	4.90512	0.0304045	0.271032	0.0889984	0.0205374	0.381983	*						FALSE	TRUE	FALSE	FALSE	FALSE	TRUE	FALSE	FALSE	-34.2055	-0.0120783	0.639071	-0.0949649	0.00654595	1.30131
C9orf114	C9orf114_+_131592013.23-P1P2|C9orf114_+_131592052.23-P1P2	C9orf114			FALSE	-1.2365	1.2651	-0.77197	-0.99393	-1.0465	0.10594	35.766	12.191	10.9999	18.0567	22.8659	0.408012	6.35317	2.16551	1.95393	3.20743	4.0617	0.0724758	*	*	*	*	*		FALSE	TRUE	TRUE	FALSE	FALSE	FALSE	FALSE	FALSE	-44.2247	15.4229	-8.4916	-17.9471	-23.9292	0.0432248
MRPS25	MRPS25_-_15106759.23-P1P2|MRPS25_+_15106771.23-P1P2	MRPS25	Matrix	Mitochondrial central dogma > Translation > Mitochondrial ribosome	TRUE	-1.2348	-0.43998	-0.60294	-0.87668	-0.2788	-0.64855	22.493	2.59946	4.85362	8.83071	1.33296	6.13824	3.99547	0.461746	0.862156	1.56861	0.236775	1.09034	*			*			FALSE	TRUE	FALSE	FALSE	FALSE	FALSE	FALSE	FALSE	-27.7744	-1.14371	-2.92644	-7.7417	-0.371629	-3.98095
HSD17B10	HSD17B10_-_53461314.23-P1P2|HSD17B10_+_53461288.23-P1P2	HSD17B10	Matrix	Mitochondrial central dogma > mtRNA metabolism > mtRNA granules | Mitochondrial central dogma > mtRNA metabolism > Polycistronic mtRNA processing | Mitochondrial central dogma > mtRNA metabolism > mt-tRNA modifications | Metabolism > Lipid metabolism > Fatty acid oxidation | Metabolism > Lipid metabolism > Cholesterol, bile acid, steroid synthesis | Metabolism > Amino acid metabolism > Branched-c…	TRUE	-1.2339	0.51569	-0.93594	0.6791	0.78571	-0.11605	3.70646	0.508975	0.958134	0.403623	0.472319	0.055172	0.658384	0.0904099	0.170195	0.0716961	0.0838986	0.00980028							FALSE	TRUE	FALSE	FALSE	FALSE	FALSE	FALSE	FALSE	-4.5734	0.262473	-0.896756	0.2741	0.371105	-0.00640271
HNRNPK	HNRNPK_+_86595098.23-P1P2|HNRNPK_-_86594674.23-P1P2	HNRNPK			FALSE	-1.2312	-0.35152	-1.9277	-1.1434	-4.1855	-1.0502	14.7439	0.920421	44.7537	12.4953	282.655	5.87475	2.61898	0.163496	7.94966	2.21956	50.2084	1.04354	*		*	*	*		FALSE	TRUE	TRUE	FALSE	FALSE	FALSE	FALSE	FALSE	-18.1527	-0.323546	-86.2717	-14.2871	-1183.05	-6.16966
ATP5J2-PTCD1	ATP5J2-PTCD1_+_99036338.23-P2|ATP5J2-PTCD1_-_99036346.23-P2	ATP5J2-PTCD1	unknown	0	TRUE	-1.2246	-0.17488	-1.1794	-0.81916	0.19753	-0.094033	37.5701	0.81051	30.9277	13.0126	0.777414	0.324708	6.67363	0.143972	5.49373	2.31144	0.138093	0.0576783	*		*	*			FALSE	TRUE	FALSE	FALSE	FALSE	FALSE	FALSE	FALSE	-46.0084	-0.141742	-36.4761	-10.6594	0.153563	-0.0305332
RARS	RARS_-_167913515.23-P1P2|RARS_-_167913535.23-P1P2	RARS			FALSE	-1.2238	-0.11835	-1.6032	-1.4757	-1.5742	-0.0671	17.2572	0.297518	28.0699	21.3712	23.5996	0.158378	3.06542	0.0528485	4.98609	3.79619	4.19203	0.0281329	*		*	*	*		FALSE	TRUE	TRUE	FALSE	FALSE	FALSE	FALSE	FALSE	-21.1193	-0.0352112	-45.0016	-31.5374	-37.1505	-0.0106271
ATP5C1	ATP5C1_-_7830158.23-P1P2|ATP5C1_+_7830168.23-P1P2	ATP5C1	MIM	OXPHOS > Complex V > CV subunits | OXPHOS > OXPHOS subunits	TRUE	-1.2194	0.035548	-0.98976	-1.2864	-2.4001	0.69351	35.8673	0.108006	21.5789	38.3805	47.6971	1.77132	6.37116	0.0191852	3.8331	6.81758	8.47251	0.314642	*		*	*	*		FALSE	TRUE	TRUE	FALSE	FALSE	FALSE	FALSE	FALSE	-43.7366	0.00383938	-21.358	-49.3727	-114.478	1.22843
RPL5	RPL5_+_93297664.23-P1P2|RPL5_-_93297968.23-P1P2	RPL5			FALSE	-1.2177	1.7406	-0.27318	-0.99316	-2.337	-1.242	10.0436	6.93107	0.55961	6.40076	51.0901	11.6612	1.78406	1.23118	0.0994044	1.13698	9.0752	2.0714	*				*	*	FALSE	TRUE	FALSE	FALSE	FALSE	FALSE	FALSE	TRUE	-12.2301	12.0642	-0.152874	-6.35698	-119.398	-14.4832
VDAC1	VDAC1_-_133340344.23-P1P2|VDAC1_+_133340407.23-P1P2	VDAC1	MOM	Signaling > Calcium homeostasis > Mitochondrial permeability transition pore | Mitochondrial dynamics and surveillance > Organelle contact sites | Small molecule transport	TRUE	-1.2168	-0.66608	-1.1549	-1.229	-1.3489	-1.1779	18.5878	5.11057	19.3517	22.8844	27.4818	17.7025	3.30177	0.907798	3.43747	4.06499	4.88164	3.14452	*		*	*	*	*	FALSE	TRUE	TRUE	FALSE	FALSE	FALSE	FALSE	FALSE	-22.6176	-3.40405	-22.3493	-28.1249	-37.0702	-20.8518
RPS27	RPS27_-_153963444.23-P1P2|RPS27_+_153963275.23-P1P2	RPS27			FALSE	-1.2145	2.1324	-0.0035442	-0.85349	-0.817	-0.46459	5.50665	5.80956	0.00356276	3.26001	5.47822	2.10938	0.978155	1.03196	0.000632858	0.57908	0.973104	0.374692							FALSE	TRUE	FALSE	FALSE	FALSE	FALSE	FALSE	FALSE	-6.68783	12.3883	-1.26271e-05	-2.78238	-4.47571	-0.979996
SEC61G	SEC61G_-_54826545.23-P1P2|SEC61G_+_54826873.23-P1P2	SEC61G			FALSE	-1.2134	2.5801	-0.73418	-1.087	-1.0625	0.28743	4.78394	3.78715	1.82635	3.13796	4.4815	0.65265	0.849778	0.672716	0.324417	0.5574	0.796055	0.115931							FALSE	TRUE	FALSE	FALSE	FALSE	FALSE	FALSE	FALSE	-5.80483	9.77122	-1.34087	-3.41096	-4.76159	0.187591
MRPL41	MRPL41_-_140446382.23-P1P2|MRPL41_-_140446416.23-P1P2	MRPL41	Matrix	Mitochondrial central dogma > Translation > Mitochondrial ribosome	TRUE	-1.2116	-0.29978	-1.2392	-1.0576	0.10608	-0.063678	20.1962	1.14228	23.4469	14.8322	0.310913	0.179293	3.58747	0.202904	4.1649	2.63467	0.055228	0.0318481	*		*	*			FALSE	TRUE	FALSE	FALSE	FALSE	FALSE	FALSE	FALSE	-24.4697	-0.342431	-29.0554	-15.6866	0.0329817	-0.011417
TOMM6	TOMM6_+_41755442.23-P1P2|TOMM6_-_41755456.23-P1P2	TOMM6	MOM	Protein import, sorting and homeostasis > Protein import and sorting > TOM	TRUE	-1.2114	-0.00052805	-0.60727	-0.68154	-0.58017	-0.58276	10.5196	0.000886866	2.79113	3.3898	2.06999	2.30709	1.86862	0.000157535	0.495792	0.602135	0.367696	0.409812	*						FALSE	TRUE	FALSE	FALSE	FALSE	FALSE	FALSE	FALSE	-12.7435	-4.68309e-07	-1.69497	-2.31028	-1.20095	-1.34448
MRPS27	MRPS27_+_71616011.23-P1P2|MRPS27_-_71615981.23-P1P2	MRPS27	Matrix	Mitochondrial central dogma > Translation > Mitochondrial ribosome	TRUE	-1.2084	-0.30027	-0.80976	-0.74728	0.38607	-0.12047	32.2661	1.84088	13.3359	8.89361	2.31702	0.530134	5.73147	0.326999	2.36888	1.57978	0.411575	0.0941684	*		*	*			FALSE	TRUE	FALSE	FALSE	FALSE	FALSE	FALSE	FALSE	-38.9903	-0.552762	-10.7989	-6.64601	0.89453	-0.0638652
MRPS17	MRPS17_-_56019620.23-P1P2|MRPS17_-_56019635.23-P1P2	MRPS17	Matrix	Mitochondrial central dogma > Translation > Mitochondrial ribosome	TRUE	-1.2073	-0.14521	-0.67952	-0.78779	0.20923	-0.10771	32.888	0.565048	9.68382	10.5165	1.00929	0.440237	5.84195	0.10037	1.72015	1.86806	0.179282	0.0781999	*		*	*			FALSE	TRUE	FALSE	FALSE	FALSE	FALSE	FALSE	FALSE	-39.7057	-0.0820506	-6.58035	-8.28478	0.211174	-0.0474179
ZNF143	ZNF143_+_9483027.23-P1P2|ZNF143_-_9482591.23-P1P2	ZNF143			FALSE	-1.2025	-0.2935	-0.94669	-1.287	-1.2226	-1.053	47.7943	2.14717	27.4563	46.4899	44.5399	28.2428	8.48977	0.381404	4.87711	8.25807	7.91169	5.01682	*		*	*	*	*	FALSE	TRUE	TRUE	FALSE	FALSE	FALSE	FALSE	FALSE	-57.4726	-0.630193	-25.9926	-59.8325	-54.4545	-29.7397
RPS6	RPS6_+_19380221.23-P1P2|RPS6_+_19380173.23-P1P2	RPS6			FALSE	-1.2025	0.83619	0.44457	-0.83141	-2.1064	0.2209	3.59846	1.19513	0.458883	2.00282	20.8503	0.265392	0.6392	0.212293	0.081512	0.355764	3.70367	0.047142					*		FALSE	TRUE	FALSE	FALSE	FALSE	FALSE	FALSE	TRUE	-4.32715	0.999357	0.204006	-1.66516	-43.9191	0.0586251
RNF34	RNF34_-_121837957.23-P1P2|RNF34_+_121837928.23-P1P2	RNF34			FALSE	-1.2017	0.24554	-0.084813	0.36865	-0.059507	-0.82734	4.87742	0.341683	0.114899	0.49879	0.065926	1.87765	0.866384	0.0606937	0.0204097	0.0886008	0.0117105	0.33353							FALSE	TRUE	FALSE	FALSE	FALSE	FALSE	FALSE	FALSE	-5.8612	0.0838969	-0.00974493	0.183879	-0.00392306	-1.55346
EXOSC4	EXOSC4_-_145133639.23-P1P2|EXOSC4_-_145133618.23-P1P2	EXOSC4			FALSE	-1.1968	1.9611	-0.93505	-0.7508	-0.57354	0.54473	16.1985	11.3622	6.67368	4.7784	4.44259	3.17293	2.87737	2.01829	1.18546	0.848795	0.789144	0.563612	*	*					FALSE	TRUE	FALSE	FALSE	TRUE	FALSE	FALSE	FALSE	-19.3864	22.2824	-6.24023	-3.58763	-2.548	1.72839
MRPL11	MRPL11_-_66206259.23-P1P2|MRPL11_+_66206073.23-P1P2	MRPL11	Matrix	Mitochondrial central dogma > Translation > Mitochondrial ribosome	TRUE	-1.1942	-0.3015	-0.89789	-1.1188	0.45752	0.092245	17.2772	1.15922	8.71397	13.6657	1.69126	0.235413	3.06897	0.205913	1.54788	2.42745	0.300422	0.0418167	*		*	*			FALSE	TRUE	FALSE	FALSE	FALSE	FALSE	FALSE	FALSE	-20.6324	-0.349504	-7.82419	-15.2891	0.773788	0.0217157
MRPS28	MRPS28_+_80942452.23-P1P2|MRPS28_-_80942263.23-P1P2	MRPS28	Matrix	Mitochondrial central dogma > Translation > Mitochondrial ribosome	TRUE	-1.1937	-0.28885	-1.0332	-0.82424	0.526	0.099963	27.053	1.38746	18.4909	9.40983	3.01507	0.319655	4.80546	0.246456	3.28456	1.67148	0.535571	0.0567809	*		*	*			FALSE	TRUE	FALSE	FALSE	FALSE	FALSE	FALSE	FALSE	-32.2931	-0.400768	-19.1047	-7.75596	1.58593	0.0319537
SKIV2L	SKIV2L_+_31927098.23-P1P2|SKIV2L_+_31926230.23-P1P2	SKIV2L			FALSE	-1.1918	-0.75168	-0.42185	-1.6521	-1.576	-1.7617	11.1486	4.69542	1.81	28.3523	21.1454	36.0688	1.98034	0.834055	0.321514	5.03625	3.75608	6.40695	*			*	*	*	FALSE	TRUE	FALSE	FALSE	FALSE	FALSE	FALSE	TRUE	-13.2869	-3.52946	-0.76355	-46.8408	-33.3251	-63.5424
FXN	FXN_+_71650715.23-P1P2|FXN_+_71650730.23-P1P2	FXN	Matrix	Metabolism > Metals and cofactors > Fe-S cluster biosynthesis	TRUE	-1.1907	0.41513	-0.42384	-0.26243	-0.15078	-0.15938	33.4245	2.31686	3.17352	1.36349	0.63257	0.618686	5.93724	0.411548	0.563716	0.242199	0.112364	0.109898	*						FALSE	TRUE	FALSE	FALSE	FALSE	FALSE	FALSE	FALSE	-39.7985	0.961799	-1.34506	-0.357821	-0.0953788	-0.0986062
MRPS22	MRPS22_+_139063052.23-P1P2|MRPS22_-_139062922.23-P1P2	MRPS22	Matrix	Mitochondrial central dogma > Translation > Mitochondrial ribosome	TRUE	-1.1885	0.0047628	-0.80406	-0.51097	0.45813	-0.23596	24.8125	0.0119273	11.32	4.16971	2.69663	1.27062	4.40748	0.00211867	2.01078	0.740672	0.479006	0.225703	*		*				FALSE	TRUE	FALSE	FALSE	FALSE	FALSE	FALSE	FALSE	-29.4897	5.68075e-05	-9.10193	-2.1306	1.23541	-0.299817
GIPC1	GIPC1_+_14606899.23-P1P2|GIPC1_+_14606932.23-P1P2	GIPC1			FALSE	-1.1858	-0.24448	-0.0045135	0.062052	0.54812	0.927	96.6301	3.07039	0.0212992	0.374451	7.88412	22.5607	17.1645	0.545397	0.00378341	0.0665143	1.40047	4.00749	*				*	*	FALSE	TRUE	FALSE	FALSE	FALSE	FALSE	TRUE	TRUE	-114.584	-0.750648	-9.61339e-05	0.0232354	4.32145	20.9138
RPL10	RPL10_-_153626730.23-P1P2|RPL10_-_153626735.23-P1P2	RPL10			FALSE	-1.1829	2.5818	-1.2161	0.49462	-1.9806	-1.2005	2.43999	2.82212	2.53647	0.450298	12.5974	3.67786	0.433418	0.501297	0.450556	0.0799871	2.2377	0.653304					*		FALSE	TRUE	FALSE	FALSE	FALSE	FALSE	FALSE	TRUE	-2.88626	7.28614	-3.0846	0.222726	-24.9505	-4.41528
EEF1G	EEF1G_+_62341280.23-P1P2|EEF1G_-_62341383.23-P1P2	EEF1G			FALSE	-1.1765	0.019153	-1.0379	-0.8678	-0.67956	0.82357	24.2667	0.0472996	16.1983	9.13097	7.32428	5.66888	4.31053	0.00840189	2.87732	1.62195	1.30102	1.00697	*		*	*			FALSE	TRUE	FALSE	FALSE	FALSE	FALSE	FALSE	FALSE	-28.5498	0.000905928	-16.8122	-7.92386	-4.97729	4.66872
APOF	APOF_+_56756580.23-P1P2|APOF_+_56756544.23-P1P2	APOF			FALSE	-1.175	-0.40305	0.044195	0.034708	0.035309	0.051465	10.4686	1.30204	0.0640345	0.0486528	0.0453186	0.0622114	1.85956	0.231283	0.0113745	0.00864226	0.00805001	0.0110507	*						FALSE	TRUE	FALSE	FALSE	FALSE	FALSE	FALSE	FALSE	-12.3006	-0.524787	0.00283	0.00168864	0.00160015	0.00320171
MRPL23	MRPL23_-_1968965.23-P1P2|MRPL23_+_1968754.23-P1P2	MRPL23	Matrix	Mitochondrial central dogma > Translation > Mitochondrial ribosome	TRUE	-1.172	0.096413	-0.55165	-0.81238	0.2054	0.035312	26.9048	0.312623	5.34727	9.43701	0.817614	0.108457	4.77914	0.0555316	0.949843	1.67631	0.145234	0.0192654	*			*			FALSE	TRUE	FALSE	FALSE	FALSE	FALSE	FALSE	FALSE	-31.5324	0.0301409	-2.94982	-7.66643	0.167938	0.00382983
VARS2	VARS2_-_30882058.23-P1P2|VARS2_+_30882095.23-P1P2	VARS2	Matrix	Mitochondrial central dogma > Translation > mt-tRNA synthetases	TRUE	-1.1709	-0.0063245	-0.8922	-0.70707	0.23792	-0.058066	26.3297	0.0155807	14.685	7.19118	1.03056	0.181992	4.67698	0.00276762	2.60852	1.27738	0.183059	0.0323275	*		*				FALSE	TRUE	FALSE	FALSE	FALSE	FALSE	FALSE	FALSE	-30.8295	-9.85402e-05	-13.102	-5.08467	0.24519	-0.0105675
NOC2L	NOC2L_+_894616.23-P1P2|NOC2L_-_894602.23-P1P2	NOC2L			FALSE	-1.1674	0.89755	-0.58742	-0.31915	-1.3929	-0.76754	8.94773	2.843	2.11169	0.65047	12.9497	3.28464	1.5894	0.505006	0.375102	0.115544	2.30027	0.583455	*				*		FALSE	TRUE	FALSE	FALSE	FALSE	FALSE	FALSE	TRUE	-10.4456	2.55173	-1.24045	-0.207597	-18.0376	-2.52109
EIF3A	EIF3A_+_120840264.23-P1P2|EIF3A_-_120840274.23-P1P2	EIF3A			FALSE	-1.1621	0.99475	-1.2315	-0.29546	-3.1767	-0.51116	12.6851	4.4025	8.86059	0.677595	91.3147	0.979142	2.25328	0.782023	1.57392	0.120362	16.2204	0.173926	*		*		*		FALSE	TRUE	TRUE	FALSE	FALSE	FALSE	FALSE	FALSE	-14.7414	4.37939	-10.9118	-0.200202	-290.08	-0.500498
TMEM115	TMEM115_-_50396529.23-P1P2|TMEM115_-_50396975.23-P1P2	TMEM115			FALSE	-1.1584	-0.67328	-0.82964	-0.22836	-0.87076	-0.19182	30.6139	7.42855	10.9665	1.10125	13.6472	0.829005	5.43799	1.31954	1.94799	0.195616	2.42418	0.147257	*	*	*		*		FALSE	TRUE	TRUE	FALSE	FALSE	FALSE	FALSE	FALSE	-35.4631	-5.00149	-9.09821	-0.251481	-11.8835	-0.15902
RBFA	RBFA_+_77794464.23-P1P2|RBFA_+_77794544.23-P1P2	RBFA	Matrix	Mitochondrial central dogma > Translation > Mitochondrial ribosome assembly	TRUE	-1.1568	0.13522	-0.46003	-0.46532	0.25493	-0.042158	35.4354	0.56891	4.85833	4.28315	1.33515	0.150955	6.29444	0.101056	0.862992	0.760823	0.237165	0.0268144	*						FALSE	TRUE	FALSE	FALSE	FALSE	FALSE	FALSE	FALSE	-40.9916	0.076928	-2.23498	-1.99304	0.34037	-0.00636398
SPTLC1	SPTLC1_+_94877225.23-P1P2|SPTLC1_-_94877454.23-P1P2	SPTLC1			FALSE	-1.1535	-0.30932	-0.70276	-0.50043	-0.13656	0.051409	12.5478	1.19356	4.93326	2.37564	0.357091	0.102967	2.22888	0.212014	0.876303	0.421988	0.0634305	0.0182902	*						FALSE	TRUE	FALSE	FALSE	FALSE	FALSE	FALSE	FALSE	-14.4739	-0.369193	-3.4669	-1.18884	-0.0487643	0.00529343
MRPL55	MRPL55_-_228296929.23-P1P2|MRPL55_-_228296953.23-P1P2	MRPL55	Matrix	Mitochondrial central dogma > Translation > Mitochondrial ribosome	TRUE	-1.146	0.06089	-0.75362	-0.65405	0.27621	-0.20265	26.6008	0.181398	10.6845	6.6765	1.52959	1.09494	4.72514	0.032222	1.8979	1.18596	0.271703	0.194496	*		*				FALSE	TRUE	FALSE	FALSE	FALSE	FALSE	FALSE	FALSE	-30.4845	0.0110453	-8.05205	-4.36677	0.422488	-0.22189
RPL23	RPL23_+_37009944.23-P1P2|RPL23_-_37010011.23-P1P2	RPL23			FALSE	-1.1427	2.3035	-1.8257	-1.3289	-2.2055	-1.4937	2.50057	3.35022	12.2477	4.13748	33.9914	11.7573	0.444181	0.595104	2.17557	0.734946	6.03793	2.08846			*		*	*	FALSE	TRUE	FALSE	FALSE	FALSE	FALSE	FALSE	TRUE	-2.85741	7.71723	-22.3606	-5.49829	-74.9679	-17.5619
NDUFB4	NDUFB4_+_120315227.23-P1P2|NDUFB4_+_120315370.23-P1P2	NDUFB4	MIM	OXPHOS > Complex I > CI subunits | OXPHOS > OXPHOS subunits	TRUE	-1.1383	-0.0072375	-0.22215	0.25988	0.086673	-0.23569	36.8015	0.0220113	1.34478	1.37988	0.329355	1.55458	6.5371	0.0039099	0.238874	0.245111	0.0585039	0.276143	*						FALSE	TRUE	FALSE	FALSE	FALSE	FALSE	FALSE	FALSE	-41.8911	-0.000159307	-0.298742	0.358604	0.0285462	-0.3664
MTERFD1	MTERFD1_+_97273772.23-P1P2|MTERFD1_+_97273830.23-P1P2	MTERFD1	Matrix	Mitochondrial central dogma > Translation > Mitochondrial ribosome assembly	TRUE	-1.1373	-0.24396	-0.81382	-0.75574	0.25934	-0.047016	30.8129	1.40935	13.3258	11.0059	1.19253	0.151324	5.47335	0.250344	2.36708	1.95499	0.21183	0.02688	*		*	*			FALSE	TRUE	FALSE	FALSE	FALSE	FALSE	FALSE	FALSE	-35.0435	-0.343824	-10.8448	-8.31757	0.30927	-0.00711467
NAPA	NAPA_+_48018236.23-P1P2|NAPA_-_48018280.23-P1P2	NAPA			FALSE	-1.1361	0.33485	0.13728	-0.43655	-1.9699	0.92325	5.13022	0.408212	0.160403	0.913462	3.41872	0.521246	0.911289	0.0725113	0.0284925	0.16226	0.607272	0.0925897							FALSE	TRUE	FALSE	FALSE	FALSE	FALSE	FALSE	FALSE	-5.82845	0.13669	0.0220201	-0.398772	-6.73454	0.48124
MVD	MVD_+_88729520.23-P1P2|MVD_-_88729483.23-P1P2	MVD			FALSE	-1.133	-0.05852	-0.49646	-1.0421	-0.028235	-0.031313	26.7918	0.174905	3.70161	19.8887	0.0866207	0.101961	4.75907	0.0310686	0.657522	3.53287	0.0153866	0.0181114	*			*			FALSE	TRUE	FALSE	FALSE	FALSE	FALSE	FALSE	FALSE	-30.3551	-0.0102354	-1.8377	-20.7261	-0.00244573	-0.0031927
NFYC	NFYC_+_41157619.23-P1P2|NFYC_+_41157405.23-P1P2	NFYC			FALSE	-1.1327	0.44143	-0.76647	-0.15182	0.1703	1.7697	20.3502	2.0695	6.49047	0.422129	0.23001	4.63186	3.61484	0.367608	1.15291	0.0749834	0.040857	0.822764	*						FALSE	TRUE	FALSE	FALSE	FALSE	FALSE	FALSE	FALSE	-23.0507	0.913539	-4.97475	-0.0640877	0.0391707	8.19701
HNRNPUL1	HNRNPUL1_-_41770343.23-P1P2|HNRNPUL1_-_41770613.23-P1P2	HNRNPUL1			FALSE	-1.1325	-0.15232	-1.0423	-0.96676	-0.94337	-0.52491	28.3181	0.597549	21.8421	18.437	16.8356	4.05217	5.03018	0.106144	3.87984	3.275	2.99054	0.719793	*		*	*	*		FALSE	TRUE	TRUE	FALSE	FALSE	FALSE	FALSE	FALSE	-32.0702	-0.0910187	-22.766	-17.8242	-15.8822	-2.12702
ABCF1	ABCF1_+_30539238.23-P1|ABCF1_+_30539469.23-P1	ABCF1			FALSE	-1.131	1.4992	-0.45282	-0.28717	-1.5863	-0.23245	31.5914	15.575	3.3424	1.50566	65.3369	1.27745	5.61162	2.76662	0.593715	0.267453	11.6059	0.226915	*	*			*		FALSE	TRUE	FALSE	FALSE	TRUE	FALSE	FALSE	TRUE	-35.7298	23.3501	-1.51351	-0.432382	-103.644	-0.296943
POLR3A	POLR3A_-_79789274.23-P1P2|POLR3A_+_79789257.23-P1P2	POLR3A			FALSE	-1.1303	-0.081645	-2.843	-1.6341	-0.31531	-0.31237	2.33772	0.0797462	26.2066	7.9875	0.267124	0.333445	0.415253	0.0141654	4.65513	1.41883	0.0474496	0.0592302			*	*			FALSE	TRUE	FALSE	FALSE	FALSE	FALSE	FALSE	FALSE	-2.64233	-0.00651088	-74.5055	-13.0524	-0.0842269	-0.104158
RPL35A	RPL35A_+_197677288.23-P1P2|RPL35A_-_197677180.23-P1P2	RPL35A			FALSE	-1.1301	1.9026	-1.3206	-1.5824	-1.9909	-0.4661	2.25426	3.53736	4.03128	7.03699	11.9675	0.821714	0.400428	0.628347	0.716082	1.24999	2.1258	0.145962					*		FALSE	TRUE	FALSE	FALSE	FALSE	FALSE	FALSE	TRUE	-2.54754	6.73019	-5.32371	-11.1353	-23.8261	-0.383001
MALSU1	MALSU1_-_23339018.23-P1P2|MALSU1_-_23338984.23-P1P2	MALSU1	Matrix	Mitochondrial central dogma > Translation > Mitochondrial ribosome assembly	TRUE	-1.1296	0.26435	-0.91609	-1.0047	0.13038	-0.24322	22.2989	0.991357	12.4605	13.8367	0.417993	1.07956	3.96098	0.176096	2.21338	2.45783	0.0742488	0.191764	*		*	*			FALSE	TRUE	FALSE	FALSE	FALSE	FALSE	FALSE	FALSE	-25.1888	0.262065	-11.415	-13.9017	0.054498	-0.26257
NUP133	NUP133_-_229644034.23-P1P2|NUP133_-_229644064.23-P1P2	NUP133			FALSE	-1.129	1.1548	-0.62445	-0.53001	-0.68399	-0.47902	6.66486	2.43976	1.71981	1.13216	7.03022	3.26873	1.18389	0.433378	0.305492	0.201106	1.24879	0.580628							FALSE	TRUE	FALSE	FALSE	FALSE	FALSE	FALSE	FALSE	-7.52463	2.81743	-1.07393	-0.600054	-4.8086	-1.56578
YME1L1	YME1L1_+_27443319.23-P1P2|YME1L1_+_27443285.23-P1P2	YME1L1	MIM	Protein import, sorting and homeostasis > Protein homeostasis > Proteases	TRUE	-1.1257	-0.72301	-0.8113	-1.1565	-2.0307	-1.0823	19.9972	7.27243	9.62424	21.4168	60.983	13.184	3.55213	1.29181	1.70957	3.80431	10.8325	2.34189	*		*	*	*	*	FALSE	TRUE	TRUE	FALSE	FALSE	FALSE	FALSE	FALSE	-22.5108	-5.25804	-7.80815	-24.7686	-123.838	-14.269
CCT6A	CCT6A_-_56119502.23-P1P2|CCT6A_+_56119524.23-P1P2	CCT6A			FALSE	-1.1226	-0.80294	-1.632	-2.1082	-1.9235	-0.27608	4.58289	2.15364	5.99106	10.6602	22.9018	0.581483	0.814066	0.382555	1.0642	1.89358	4.06807	0.10329				*	*		FALSE	TRUE	FALSE	FALSE	FALSE	FALSE	FALSE	TRUE	-5.14476	-1.72925	-9.77741	-22.4738	-44.0516	-0.160536
MYCN	MYCN_+_16080720.23-P1|MYCN_-_16080870.23-P1	MYCN			FALSE	-1.1157	-0.21693	-0.73274	-0.55507	0.14882	-0.079474	25.9911	0.930998	8.43025	4.07203	0.465568	0.246762	4.61684	0.165375	1.49748	0.72332	0.0826995	0.0438326	*		*				FALSE	TRUE	FALSE	FALSE	FALSE	FALSE	FALSE	FALSE	-28.9983	-0.201961	-6.17718	-2.26026	0.0692858	-0.0196111
MINOS1-NBL1	MINOS1-NBL1_+_19923571.23-P1P2|MINOS1-NBL1_-_19923558.23-P1P2	MINOS1-NBL1			FALSE	-1.1151	0.14149	-1.1944	-0.99121	-1.558	-0.2694	25.9519	0.600084	34.8555	21.1103	48.8437	1.33304	4.60987	0.106594	6.19143	3.74986	8.67618	0.23679	*		*	*	*		FALSE	TRUE	TRUE	FALSE	FALSE	FALSE	FALSE	FALSE	-28.9389	0.0849059	-41.6314	-20.9248	-76.0985	-0.359122
MRPS9	MRPS9_-_105654578.23-P1P2|MRPS9_-_105654556.23-P1P2	MRPS9	Matrix	Mitochondrial central dogma > mtRNA metabolism > mtRNA granules | Mitochondrial central dogma > Translation > Mitochondrial ribosome	TRUE	-1.113	0.089586	-1.2564	-0.69232	0.20842	-0.28159	18.2641	0.222987	23.9104	5.56475	0.687928	1.29684	3.24428	0.0396094	4.24724	0.988474	0.122198	0.230359	*		*				FALSE	TRUE	FALSE	FALSE	FALSE	FALSE	FALSE	FALSE	-20.3279	0.0199765	-30.041	-3.85258	0.143378	-0.365177
USP44	USP44_+_95942549.23-P1|USP44_+_95942529.23-P1	USP44			FALSE	-1.113	-1.2159	-0.1515	-1.0588	0.28777	-0.56322	24.66	20.0424	0.468087	13.317	1.06872	4.02786	4.38039	3.56016	0.083147	2.36552	0.189837	0.715475	*	*		*			FALSE	TRUE	FALSE	FALSE	FALSE	FALSE	FALSE	FALSE	-27.4466	-24.3696	-0.0709152	-14.1001	0.307544	-2.26857
HOOK1	HOOK1_-_60280742.23-P1P2|HOOK1_+_60280723.23-P1P2	HOOK1			FALSE	-1.1118	0.25543	-0.3113	0.26186	0.2585	-0.0054845	3.45193	0.282055	0.473325	0.27994	0.303478	0.00452276	0.613171	0.0501018	0.0840774	0.0497261	0.0539072	0.000803384							FALSE	TRUE	FALSE	FALSE	FALSE	FALSE	FALSE	FALSE	-3.83786	0.0720453	-0.147346	0.0733051	0.078449	-2.48051e-05
ESPL1	ESPL1_-_53662296.23-P1P2|ESPL1_-_53662083.23-P1P2	ESPL1			FALSE	-1.1101	-0.89294	2.8862	2.7039	-0.15265	-0.024093	6.28434	0.858864	2.949	7.07805	0.177335	0.0335954	1.1163	0.152561	0.523835	1.25728	0.0315003	0.0059676							FALSE	TRUE	FALSE	FALSE	FALSE	FALSE	FALSE	FALSE	-6.97624	-0.766914	8.51141	19.1383	-0.0270702	-0.000809415
TWISTNB	TWISTNB_+_19748588.23-P1P2|TWISTNB_+_19748599.23-P1P2	TWISTNB			FALSE	-1.1082	0.5124	-1.1494	-1.1444	-1.4471	-0.41246	29.4624	3.73431	25.0462	26.6946	53.7776	4.17766	5.23344	0.663331	4.44899	4.74181	9.5526	0.742083	*		*	*	*		FALSE	TRUE	TRUE	FALSE	FALSE	FALSE	FALSE	FALSE	-32.6502	1.91346	-28.7881	-30.5494	-77.8216	-1.72312
DNAJC11	DNAJC11_+_6761910.23-P1P2|DNAJC11_-_6761928.23-P1P2	DNAJC11	MOM	Protein import, sorting and homeostasis > Protein import and sorting | Mitochondrial dynamics and surveillance > Intramitochondrial membrane interactions	TRUE	-1.1069	-0.4397	-0.60112	-0.75151	-0.69324	-0.25004	9.73166	1.87134	3.80841	5.67687	4.81525	0.667966	1.72865	0.332409	0.676493	1.00839	0.85534	0.118652	*						FALSE	TRUE	FALSE	FALSE	FALSE	FALSE	FALSE	FALSE	-10.772	-0.822829	-2.28931	-4.26623	-3.33813	-0.167018
MDN1	MDN1_+_90529477.23-P1P2|MDN1_-_90529439.23-P1P2	MDN1			FALSE	-1.1008	1.6063	-1.2262	-0.96643	-1.556	-0.95831	8.05429	8.08483	9.97993	7.24201	35.3174	11.3027	1.4307	1.43612	1.77275	1.28641	6.27348	2.00772	*	*	*		*	*	FALSE	TRUE	TRUE	FALSE	FALSE	FALSE	FALSE	FALSE	-8.86616	12.9867	-12.2374	-6.9989	-54.9538	-10.8315
SMARCC1	SMARCC1_+_47823316.23-P1P2|SMARCC1_+_47823326.23-P1P2	SMARCC1			FALSE	-1.1006	0.54714	0.28837	-0.054056	0.5297	0.021867	19.9933	2.71532	1.1041	0.128737	2.28409	0.0491923	3.55143	0.482326	0.196122	0.0228677	0.405726	0.0087381	*						FALSE	TRUE	FALSE	FALSE	FALSE	TRUE	FALSE	FALSE	-22.0046	1.48566	0.318388	-0.00695898	1.20988	0.00107569
PARS2	PARS2_+_55230150.23-P1P2|PARS2_+_55230144.23-P1P2	PARS2	Matrix	Mitochondrial central dogma > Translation > mt-tRNA synthetases	TRUE	-1.0971	-0.21719	-0.5283	-0.47606	0.28398	-0.65013	11.7559	0.588111	2.70943	1.99697	0.778143	3.76193	2.08822	0.104467	0.48128	0.354725	0.138223	0.668237	*						FALSE	TRUE	FALSE	FALSE	FALSE	FALSE	FALSE	FALSE	-12.8974	-0.127732	-1.43139	-0.950678	0.220977	-2.44574
EIF6	EIF6_+_33872338.23-P1P2|EIF6_+_33872401.23-P1P2	EIF6			FALSE	-1.0917	2.065	-0.7159	-0.96716	-2.0971	-0.7836	13.0695	11.2692	4.26685	7.94477	127.534	12.7485	2.32156	2.00177	0.757927	1.41124	22.654	2.26454	*	*		*	*	*	FALSE	TRUE	FALSE	FALSE	TRUE	FALSE	FALSE	TRUE	-14.268	23.271	-3.05464	-7.68387	-267.451	-9.98975
SPATA3	SPATA3_-_231860920.23-P1P2|SPATA3_+_231860894.23-P1P2	SPATA3			FALSE	-1.0916	1.0555	-0.32416	-0.26755	0.64989	0.51137	3.92387	1.78291	0.583809	0.355758	0.716088	0.638065	0.697003	0.316701	0.103703	0.0631939	0.1272	0.11334							FALSE	TRUE	FALSE	FALSE	FALSE	FALSE	FALSE	FALSE	-4.2833	1.88186	-0.189248	-0.0951832	0.465379	0.326287
SEC31A	SEC31A_+_83811877.23-P1|SEC31A_+_83812336.23-P1	SEC31A			FALSE	-1.0892	-0.22932	-1.0761	-0.93665	-2.4767	-1.1538	50.1315	1.89066	45.6398	29.9308	76.2403	11.2752	8.90494	0.33584	8.10706	5.31665	13.5427	2.00283	*		*	*	*	*	FALSE	TRUE	TRUE	FALSE	FALSE	FALSE	FALSE	FALSE	-54.6033	-0.433566	-49.113	-28.0347	-188.824	-13.0093
EBNA1BP2	EBNA1BP2_-_43637779.23-P1P2|EBNA1BP2_+_43637890.23-P1P2	EBNA1BP2			FALSE	-1.0836	0.94561	-1.0362	-1.0416	-2.5595	-1.3027	14.4792	4.20884	10.0162	10.6189	99.6572	18.6737	2.57196	0.747623	1.7792	1.88625	17.7022	3.31704	*		*	*	*	*	FALSE	TRUE	TRUE	FALSE	FALSE	FALSE	FALSE	FALSE	-15.6897	3.97992	-10.3788	-11.0606	-255.073	-24.3263
NFS1	NFS1_+_34287226.23-P1P2|NFS1_-_34287220.23-P1P2	NFS1	Matrix	Metabolism > Metals and cofactors > Fe-S cluster biosynthesis | Metabolism > Metals and cofactors > Fe-S-containing proteins	TRUE	-1.0823	1.0036	-0.12423	-0.14807	0.495	-1.0323	14.8638	5.89884	0.331409	0.403931	1.76488	13.2387	2.64028	1.04782	0.0588687	0.0717508	0.313497	2.35161	*					*	FALSE	TRUE	FALSE	FALSE	FALSE	FALSE	FALSE	FALSE	-16.0871	5.92007	-0.041171	-0.0598101	0.873613	-13.6663
MRPS15	MRPS15_+_36929914.23-P1P2|MRPS15_-_36929948.23-P1P2	MRPS15	Matrix	Mitochondrial central dogma > Translation > Mitochondrial ribosome	TRUE	-1.079	-0.1132	-0.86865	-0.9913	0.36922	-0.28763	23.2407	0.382203	13.1995	15.6469	1.97881	1.69011	4.12828	0.0678913	2.34465	2.77939	0.351499	0.300217	*		*	*			FALSE	TRUE	FALSE	FALSE	FALSE	FALSE	FALSE	FALSE	-25.0767	-0.0432654	-11.4658	-15.5108	0.730616	-0.486128
MRPS5	MRPS5_+_95787523.23-P1P2|MRPS5_-_95787528.23-P1P2	MRPS5	Matrix	Mitochondrial central dogma > Translation > Mitochondrial ribosome	TRUE	-1.0781	-0.14121	-0.57199	-0.70183	0.11368	-0.21834	25.1748	0.579516	6.89668	9.74584	0.430462	1.22584	4.47184	0.10294	1.22507	1.73117	0.0764636	0.217748	*			*			FALSE	TRUE	FALSE	FALSE	FALSE	FALSE	FALSE	FALSE	-27.141	-0.0818335	-3.94483	-6.83992	0.0489349	-0.26765
MINOS1	MINOS1_-_19923558.23-P1P2|MINOS1_+_19923571.23-P1P2	MINOS1	MIM	Mitochondrial dynamics and surveillance > Cristae formation > MICOS complex	TRUE	-1.0757	-0.11736	-0.9433	-0.70368	-1.5793	-0.64823	22.8459	0.420331	18.5838	8.1884	49.4289	6.11734	4.05815	0.074664	3.30107	1.45452	8.78013	1.08663	*		*	*	*		FALSE	TRUE	TRUE	FALSE	FALSE	FALSE	FALSE	FALSE	-24.5753	-0.04933	-17.5301	-5.76201	-78.0631	-3.96544
SLC25A41	SLC25A41_+_6433441.23-P1P2|SLC25A41_+_6433551.23-P1P2	SLC25A41	MIM	Metabolism > Nucleotide metabolism > Nucleotide import | Small molecule transport > SLC25A family	TRUE	-1.0729	-0.37355	-0.98705	-1.1832	0.38012	0.038953	20.913	2.19144	11.2871	16.2019	1.65138	0.0962916	3.7148	0.389269	2.00494	2.87796	0.293338	0.0171044	*		*	*			FALSE	TRUE	FALSE	FALSE	FALSE	FALSE	FALSE	FALSE	-22.4375	-0.818614	-11.1409	-19.17	0.627724	0.00375085
UBAP2L	UBAP2L_-_154193461.23-P1P2|UBAP2L_-_154193471.23-P1P2	UBAP2L			FALSE	-1.0712	-0.64608	-0.12418	-0.33434	-0.27116	-0.3707	19.5468	5.87163	0.424085	1.7914	1.30618	1.98443	3.47212	1.04299	0.0753308	0.318209	0.232018	0.352497	*						FALSE	TRUE	FALSE	FALSE	FALSE	FALSE	FALSE	FALSE	-20.9385	-3.79354	-0.0526629	-0.598936	-0.354183	-0.735628
MRPL36	MRPL36_+_1799909.23-P1P2|MRPL36_+_1799899.23-P1P2	MRPL36	Matrix	Mitochondrial central dogma > Translation > Mitochondrial ribosome	TRUE	-1.0702	-0.18629	-0.57106	-0.88345	0.019884	-0.5061	36.3195	1.11522	9.1972	20.0365	0.0712049	8.62189	6.45148	0.198097	1.63371	3.55911	0.0126482	1.53152	*		*	*		*	FALSE	TRUE	FALSE	FALSE	FALSE	FALSE	FALSE	FALSE	-38.8691	-0.207754	-5.25215	-17.7012	0.00141584	-4.36354
MRPS23	MRPS23_+_55927379.23-P1P2|MRPS23_+_55927367.23-P1P2	MRPS23	Matrix	Mitochondrial central dogma > Translation > Mitochondrial ribosome	TRUE	-1.0686	-0.24081	-0.60781	-0.73556	0.10854	-0.041548	25.3059	1.14184	7.51073	9.82702	0.394706	0.137505	4.49512	0.202827	1.33414	1.74559	0.0701121	0.0244252	*		*	*			FALSE	TRUE	FALSE	FALSE	FALSE	FALSE	FALSE	FALSE	-27.0419	-0.274967	-4.5651	-7.22836	0.0428414	-0.00571305
RPL8	RPL8_+_146017745.23-P1P2|RPL8_-_146017783.23-P1P2	RPL8			FALSE	-1.0665	1.8296	-1.4045	-0.30937	-3.0811	-1.0919	2.53238	4.10445	7.41167	0.474152	96.1134	7.5285	0.44983	0.729079	1.31655	0.0842243	17.0728	1.3373			*		*	*	FALSE	TRUE	FALSE	FALSE	FALSE	FALSE	FALSE	TRUE	-2.70078	7.5095	-10.4097	-0.146688	-296.135	-8.22037
TOMM70A	TOMM70A_-_100119872.23-P1P2|TOMM70A_-_100119876.23-P1P2	TOMM70A	MOM	Protein import, sorting and homeostasis > Protein import and sorting > TOM	TRUE	-1.0664	-0.07128	-0.52287	-1.199	-1.8311	-1.2542	34.4609	0.270973	6.97232	41.0196	111.88	35.9368	6.12133	0.0481333	1.2385	7.28637	19.8735	6.38351	*			*	*	*	FALSE	TRUE	FALSE	FALSE	FALSE	FALSE	FALSE	TRUE	-36.7491	-0.019315	-3.64562	-49.1825	-204.864	-45.072
TAZ	TAZ_-_153640125.23-P1P2|TAZ_+_153639918.23-P1P2	TAZ	IMS	Metabolism > Lipid metabolism > Cardiolipin synthesis	TRUE	-1.0654	-0.55014	-1.0409	-1.3315	-1.9344	-0.86517	19.3764	4.91321	21.8059	36.9126	109.982	13.1431	3.44187	0.872741	3.87342	6.55685	19.5363	2.33463	*		*	*	*	*	FALSE	TRUE	TRUE	FALSE	FALSE	FALSE	FALSE	FALSE	-20.6437	-2.70296	-22.6978	-49.1492	-212.75	-11.371
MEGF10	MEGF10_+_126626743.23-P1P2|MEGF10_-_126626553.23-P1P2	MEGF10			FALSE	-1.0648	-0.77693	0.26779	-0.58013	-0.2233	-0.16131	8.64614	4.64751	0.592813	2.69385	0.448928	0.295112	1.53583	0.825544	0.105302	0.478513	0.0797438	0.0524212	*						FALSE	TRUE	FALSE	FALSE	FALSE	TRUE	FALSE	FALSE	-9.20641	-3.61079	0.158749	-1.56279	-0.100246	-0.0476045
SRRM1	SRRM1_+_24970012.23-P1P2|SRRM1_-_24969785.23-P1P2	SRRM1			FALSE	-1.0642	0.22796	-0.55016	-0.43427	0.61044	0.53798	29.7617	1.05521	6.63069	3.4767	3.10962	2.64355	5.28661	0.187439	1.17782	0.617571	0.552366	0.469578	*						FALSE	TRUE	FALSE	FALSE	FALSE	FALSE	FALSE	FALSE	-31.6724	0.240546	-3.64794	-1.50982	1.89824	1.42218
RMDN3	RMDN3_+_41047389.23-P1P2|RMDN3_+_41047422.23-P1P2	RMDN3	MOM	Mitochondrial dynamics and surveillance > Organelle contact sites	TRUE	-1.0617	-0.38476	-0.89238	-0.54466	-0.3647	-0.45649	22.4027	2.98238	18.2143	5.45717	2.4748	4.07864	3.97943	0.529765	3.23543	0.969366	0.439602	0.724494	*		*				FALSE	TRUE	FALSE	FALSE	FALSE	FALSE	FALSE	FALSE	-23.785	-1.1475	-16.2541	-2.9723	-0.902559	-1.86186
CCNF	CCNF_-_2479453.23-P1P2|CCNF_-_2479487.23-P1P2	CCNF			FALSE	-1.0558	-1.1913	-0.82052	-1.1698	-0.80825	-0.88375	80.4222	102.531	44.192	92.4722	38.4954	50.0757	14.2855	18.2127	7.8499	16.426	6.83799	8.89502	*	*	*	*	*	*	FALSE	TRUE	TRUE	FALSE	FALSE	FALSE	FALSE	FALSE	-84.9097	-122.145	-36.2605	-108.174	-31.1139	-44.2544
DDX51	DDX51_+_132628798.23-P1P2|DDX51_+_132628854.23-P1P2	DDX51			FALSE	-1.0551	1.4587	-0.7621	-0.67906	-1.0473	-1.132	30.6463	21.1645	15.2062	10.2867	44.4624	59.3848	5.44375	3.75948	2.70109	1.82724	7.89793	10.5486	*	*	*	*	*	*	FALSE	TRUE	TRUE	FALSE	FALSE	FALSE	FALSE	FALSE	-32.3349	30.8726	-11.5886	-6.98528	-46.5655	-67.2236
GAR1	GAR1_-_110736887.23-P1P2|GAR1_-_110736884.23-P1P2	GAR1			FALSE	-1.0536	0.069492	-0.80992	-1.1424	-1.3207	-0.12816	16.441	0.201246	8.98936	14.1009	20.419	0.351747	2.92044	0.0357476	1.59679	2.50476	3.62706	0.0624814	*		*	*	*		FALSE	TRUE	TRUE	FALSE	FALSE	FALSE	FALSE	FALSE	-17.3222	0.013985	-7.28066	-16.1089	-26.9674	-0.0450799
MRPS12	MRPS12_+_39421616.23-P1P2|MRPS12_+_39421621.23-P1P2	MRPS12	Matrix	Mitochondrial central dogma > Translation > Mitochondrial ribosome	TRUE	-1.053	0.14989	-0.99428	-0.63676	-0.079216	-0.11721	12.0194	0.422612	11.1743	4.32883	0.235659	0.344237	2.13503	0.0750691	1.98491	0.768936	0.0418605	0.0611474	*		*				FALSE	TRUE	FALSE	FALSE	FALSE	FALSE	FALSE	FALSE	-12.6564	0.0633453	-11.1104	-2.75642	-0.018668	-0.0403481
SLC25A10	SLC25A10_+_79670502.23-P1P2|SLC25A10_+_79670494.23-P1P2	SLC25A10	MIM	Metabolism > Carbohydrate metabolism > Gluconeogenesis | Metabolism > Carbohydrate metabolism > Malate-aspartate shuttle | Small molecule transport > SLC25A family	TRUE	-1.0473	0.20674	-0.79142	-0.8469	0.53879	-0.11623	51.0426	1.42837	22.8434	25.3915	7.23377	0.801645	9.06677	0.253724	4.05771	4.51034	1.28495	0.142397	*		*	*			FALSE	TRUE	FALSE	FALSE	FALSE	FALSE	FALSE	FALSE	-53.4569	0.295302	-18.0787	-21.5041	3.89748	-0.0931752
PRAME	PRAME_-_22898357.23-P1P2|PRAME_-_22901613.23-P1P2	PRAME			FALSE	-1.0414	0.22	-0.61583	-0.27467	-1.9171	-0.54502	19.5835	0.810425	4.82137	1.22692	29.8113	2.14266	3.47865	0.143957	0.856427	0.21794	5.29543	0.380604	*				*		FALSE	TRUE	FALSE	FALSE	FALSE	FALSE	FALSE	TRUE	-20.3943	0.178294	-2.96914	-0.336999	-57.1513	-1.16779
SSU72	SSU72_-_1509959.23-P1P2|SSU72_+_1509976.23-P1P2	SSU72			FALSE	-1.041	0.53194	-1.1378	-0.48821	-0.67386	-0.36031	19.631	3.10239	21.6061	3.52667	6.53906	1.94781	3.48708	0.551083	3.83792	0.626448	1.16154	0.345992	*		*				FALSE	TRUE	FALSE	FALSE	FALSE	FALSE	FALSE	FALSE	-20.4358	1.65029	-24.5834	-1.72176	-4.40641	-0.701814
HMGCS1	HMGCS1_-_43313473.23-P1P2|HMGCS1_-_43313515.23-P1P2	HMGCS1			FALSE	-1.0389	0.94357	-2.3761	-1.8277	0.53419	0.087458	1.38164	0.897258	11.0388	4.81282	2.44918	0.229244	0.245422	0.159381	1.96083	0.854908	0.435052	0.0407209			*				FALSE	TRUE	FALSE	FALSE	FALSE	FALSE	FALSE	FALSE	-1.43538	0.846625	-26.2292	-8.79639	1.30833	0.0200492
NDUFA9	NDUFA9_+_4758248.23-ENST00000266544.5|NDUFA9_+_4758311.23-ENST00000266544.5	NDUFA9	MIM	OXPHOS > Complex I > CI subunits | OXPHOS > OXPHOS subunits	TRUE	-1.0379	0.045704	0.29371	-0.044154	0.0073433	-0.26823	24.2243	0.134973	1.39814	0.128211	0.0198375	1.59457	4.303	0.0239755	0.248353	0.0227743	0.00352376	0.283245	*						FALSE	TRUE	FALSE	FALSE	FALSE	TRUE	FALSE	FALSE	-25.1424	0.00616881	0.410646	-0.00566103	0.000145673	-0.427711
ATP5L	ATP5L_+_118272342.23-P1P2|ATP5L_+_118272718.23-P1P2	ATP5L	MIM	OXPHOS > Complex V > CV subunits | OXPHOS > OXPHOS subunits | Mitochondrial dynamics and surveillance > Cristae formation	TRUE	-1.0378	-0.18146	-1.5058	-0.70283	-0.84161	0.22165	21.5807	0.788132	49.4	7.29466	9.65337	0.741004	3.83341	0.139997	8.77499	1.29576	1.71474	0.131626	*		*		*		FALSE	TRUE	TRUE	FALSE	FALSE	FALSE	FALSE	FALSE	-22.3965	-0.143014	-74.3865	-5.1269	-8.12438	0.164243
UBA52	UBA52_-_18682701.23-P1|UBA52_+_18682887.23-P1	UBA52			FALSE	-1.0365	1.9863	-1.1084	-1.4271	-2.2478	-1.6503	4.33603	4.43885	6.52252	11.8886	26.7287	15.078	0.770215	0.78848	1.1586	2.1118	4.74786	2.67833				*	*	*	FALSE	TRUE	FALSE	FALSE	FALSE	FALSE	FALSE	TRUE	-4.49429	8.81689	-7.22956	-16.9663	-60.0809	-24.8832
CTU1	CTU1_-_51611607.23-P1P2|CTU1_-_51611294.23-P1P2	CTU1			FALSE	-1.0356	-0.12717	-0.40642	-0.54317	-0.93761	-0.21735	19.0827	0.446214	2.67828	4.37378	14.2294	1.03026	3.38969	0.0792616	0.475746	0.776921	2.52759	0.183007	*				*		FALSE	TRUE	FALSE	FALSE	FALSE	FALSE	FALSE	TRUE	-19.7621	-0.056745	-1.08851	-2.37571	-13.3416	-0.223928
CRLS1	CRLS1_-_5986783.23-P1P2|CRLS1_-_5986777.23-P1P2	CRLS1	MIM	Metabolism > Lipid metabolism > Cardiolipin synthesis	TRUE	-1.0329	-0.39865	-0.90952	-0.97454	-0.84257	-0.43566	11.4797	1.64776	7.66284	8.22963	7.06047	1.64585	2.03915	0.292694	1.36116	1.46184	1.25416	0.292355	*		*	*			FALSE	TRUE	FALSE	FALSE	FALSE	FALSE	FALSE	FALSE	-11.8574	-0.656879	-6.96951	-8.0201	-5.94894	-0.717032
SSX2IP	SSX2IP_+_85156201.23-P1P2|SSX2IP_+_85155744.23-P1P2	SSX2IP			FALSE	-1.0326	1.1436	-1.3735	-0.40903	-0.72398	-0.31197	10.9234	5.26158	21.3861	1.55653	3.98197	1.03685	1.94034	0.934621	3.79885	0.276489	0.707322	0.184176	*		*				FALSE	TRUE	FALSE	FALSE	FALSE	FALSE	FALSE	FALSE	-11.2795	6.01714	-29.3738	-0.636669	-2.88286	-0.323465
H2AFB1	H2AFB1_+_154113355.23-ENST00000354461.2|H2AFB1_-_154113559.23-ENST00000354461.2	H2AFB1			FALSE	-1.0325	-0.88266	-1.3942	-1.423	-1.2725	-1.1312	51.964	34.8271	119.387	118.591	70.3948	51.982	9.23044	6.18639	21.2068	21.0654	12.5043	9.23364	*	*	*	*	*	*	FALSE	TRUE	TRUE	FALSE	FALSE	FALSE	FALSE	FALSE	-53.6528	-30.7405	-166.449	-168.755	-89.5774	-58.802
negative_control	non-targeting_00320|non-targeting_01616	negative_control			FALSE	-1.032	-0.41408	-0.83136	-1.2885	0.20763	-0.20992	22.4142	3.10968	13.7281	35.5588	0.96393	1.05013	3.98146	0.552377	2.43854	6.31636	0.171224	0.186536	*		*	*			TRUE	FALSE	FALSE	FALSE	FALSE	FALSE	FALSE	FALSE	-23.1314	-1.28766	-11.413	-45.8175	0.200141	-0.220444
LYPLA2	LYPLA2_+_24117726.23-P1P2|LYPLA2_-_24117658.23-P1P2	LYPLA2			FALSE	-1.031	-0.36666	0.10471	-0.17026	0.29981	-0.11662	9.48201	1.61046	0.265889	0.46801	0.873479	0.265264	1.6843	0.286069	0.0472302	0.0831334	0.155157	0.0471193	*						FALSE	TRUE	FALSE	FALSE	FALSE	FALSE	FALSE	FALSE	-9.77596	-0.590492	0.0278412	-0.0796835	0.261878	-0.0309351
negative_control	non-targeting_00880|non-targeting_01345	negative_control			FALSE	-1.0293	-0.40383	-0.42417	-0.13333	-1.1277	-1.3802	15.8575	1.9971	2.02962	0.281365	15.8058	24.6882	2.81678	0.354748	0.360524	0.0499794	2.80762	4.38539	*				*	*	TRUE	FALSE	FALSE	FALSE	FALSE	FALSE	FALSE	TRUE	-16.3221	-0.806489	-0.860902	-0.0375145	-17.8243	-34.0746
NLE1	NLE1_+_33469287.23-P1P2|NLE1_-_33469053.23-P1P2	NLE1			FALSE	-1.0256	2.4227	-0.96375	-0.82871	-1.3325	-0.2828	12.3989	16.9183	10.7349	6.9851	40.9942	1.64857	2.20244	3.00521	1.90685	1.24077	7.28185	0.292838	*	*	*		*		FALSE	TRUE	TRUE	FALSE	FALSE	FALSE	FALSE	FALSE	-12.7163	40.9879	-10.3457	-5.78862	-54.6247	-0.466216
RPRD1A	RPRD1A_+_33647464.23-P1P2|RPRD1A_+_33647429.23-P1P2	RPRD1A			FALSE	-1.0244	-0.54698	-0.32921	-0.91467	-0.01945	-0.33348	14.5193	3.66663	1.59125	10.9038	0.0436154	1.53889	2.57909	0.651309	0.282656	1.93686	0.00774747	0.273356	*			*			FALSE	TRUE	FALSE	FALSE	FALSE	FALSE	FALSE	FALSE	-14.8736	-2.00558	-0.523856	-9.9734	-0.00084832	-0.51319
ISCA1	ISCA1_-_88897469.23-P1P2|ISCA1_+_88897227.23-P1P2	ISCA1	Matrix	Metabolism > Metals and cofactors > Fe-S cluster biosynthesis | Metabolism > Metals and cofactors > Fe-S-containing proteins	TRUE	-1.0217	0.39834	-0.51833	-0.75035	-0.026051	-0.56962	15.0352	1.61856	3.04228	6.5712	0.0539311	3.87296	2.67072	0.287507	0.540405	1.16725	0.00957986	0.687959	*						FALSE	TRUE	FALSE	FALSE	FALSE	FALSE	FALSE	FALSE	-15.3615	0.644737	-1.57691	-4.9307	-0.00140496	-2.20612
FBXO28	FBXO28_+_224301904.23-P1P2|FBXO28_-_224302217.23-P1P2	FBXO28			FALSE	-1.0216	0.24438	-0.70666	-0.57855	0.53712	-0.23777	11.4208	0.74398	5.3442	3.47861	2.24763	0.771394	2.0287	0.132154	0.949298	0.617911	0.39925	0.137024	*						FALSE	TRUE	FALSE	FALSE	FALSE	FALSE	FALSE	FALSE	-11.6675	0.181814	-3.77653	-2.01255	1.20725	-0.183414
SLC30A9	SLC30A9_-_41992573.23-P1P2|SLC30A9_-_41992637.23-P1P2	SLC30A9	MIM	Small molecule transport	TRUE	-1.0156	0.070368	-0.62327	-0.59897	-1.6094	-2.1919	16.6915	0.177891	5.97449	5.37757	39.7969	112.885	2.96494	0.031599	1.06126	0.955225	7.06919	20.052	*				*	*	FALSE	TRUE	FALSE	FALSE	FALSE	FALSE	FALSE	TRUE	-16.9519	0.0125178	-3.72372	-3.221	-64.0492	-247.433
ELP4	ELP4_+_31531362.23-P1P2|ELP4_-_31531374.23-P1P2	ELP4			FALSE	-1.0149	-0.036868	-0.71947	-0.041197	-1.3105	-0.32965	19.6321	0.0986616	6.91346	0.100864	21.3117	1.49603	3.48728	0.0175254	1.22805	0.0179166	3.78562	0.265742	*				*		FALSE	TRUE	FALSE	FALSE	FALSE	FALSE	FALSE	TRUE	-19.9246	-0.00363745	-4.97403	-0.00415528	-27.929	-0.493167
MTCH2	MTCH2_+_47664056.23-P1P2|MTCH2_+_47664053.23-P1P2	MTCH2	MOM	Small molecule transport > SLC25A family | Mitochondrial dynamics and surveillance > Fusion	TRUE	-1.0135	-0.39732	-1.0389	-0.79559	-0.765	-0.71162	25.7438	3.48287	22.6633	11.7996	12.1974	8.16846	4.57291	0.618667	4.02572	2.09597	2.16664	1.45097	*		*	*	*	*	FALSE	TRUE	TRUE	FALSE	FALSE	FALSE	FALSE	FALSE	-26.0913	-1.38381	-23.5449	-9.38761	-9.33101	-5.81284
SNRPB	SNRPB_+_2451405.23-P1P2|SNRPB_+_2451365.23-P1P2	SNRPB			FALSE	-1.0123	0.52135	-1.1919	0.035362	-2.6238	-0.38798	1.09207	0.478718	2.12938	0.0266273	23.4427	0.528444	0.193986	0.0850354	0.378245	0.00472985	4.16417	0.0938683					*		FALSE	TRUE	FALSE	FALSE	FALSE	FALSE	FALSE	TRUE	-1.1055	0.24958	-2.53801	0.000941596	-61.509	-0.205026
QRSL1	QRSL1_+_107077496.23-P1P2|QRSL1_+_107077661.23-P1P2	QRSL1	Matrix	Mitochondrial central dogma > Translation > mt-tRNA synthetases	TRUE	-1.0086	-0.023639	-0.75079	-0.7344	-0.10699	0.091853	14.7077	0.0582402	8.13996	6.70032	0.312462	0.265384	2.61254	0.0103453	1.44591	1.19019	0.0555031	0.0471406	*		*				FALSE	TRUE	FALSE	FALSE	FALSE	FALSE	FALSE	FALSE	-14.8341	-0.00137674	-6.1114	-4.92071	-0.0334303	0.0243763
SOAT1	SOAT1_+_179262980.23-P1P2|SOAT1_-_179262965.23-P1P2	SOAT1			FALSE	-1.0066	-0.36033	-0.95397	-0.46404	-0.25335	-0.42342	22.8877	2.55809	17.6678	3.96617	1.20688	2.87286	4.06558	0.454396	3.13836	0.704517	0.21438	0.510311	*		*				FALSE	TRUE	FALSE	FALSE	FALSE	FALSE	FALSE	FALSE	-23.0388	-0.921755	-16.8546	-1.84046	-0.305763	-1.21643
CHD4	CHD4_+_6716555.23-P1P2|CHD4_-_6716063.23-P1P2	CHD4			FALSE	-1.0061	-0.60973	-0.58563	-0.51343	-0.7239	0.66525	15.6017	5.92874	5.34127	3.59594	7.79623	4.05347	2.77135	1.05313	0.948778	0.638751	1.38486	0.720024	*				*		FALSE	TRUE	FALSE	FALSE	FALSE	FALSE	FALSE	TRUE	-15.6968	-3.61493	-3.12801	-1.84626	-5.64369	2.69657
ATP5I	ATP5I_-_668029.23-P1P2|ATP5I_+_668023.23-P1P2	ATP5I	MIM	OXPHOS > Complex V > CV subunits | OXPHOS > OXPHOS subunits | Mitochondrial dynamics and surveillance > Cristae formation	TRUE	-0.99822	0.019631	-1.389	-1.2634	-1.0636	-0.044875	23.7527	0.054059	48.4923	34.7484	31.3296	0.161504	4.21922	0.00960257	8.61375	6.17241	5.56511	0.0286881	*		*	*	*		FALSE	TRUE	TRUE	FALSE	FALSE	FALSE	FALSE	FALSE	-23.7104	0.00106123	-67.3558	-43.9011	-33.3221	-0.00724747
GMIP	GMIP_+_19754312.23-P1P2|GMIP_+_19754218.23-P1P2	GMIP			FALSE	-0.99524	0.11712	-0.5658	-0.94827	0.17491	-0.10961	22.7197	0.465733	6.33001	20.9458	0.884123	0.537722	4.03573	0.0827288	1.12441	3.72063	0.157048	0.0955163	*			*			FALSE	TRUE	FALSE	FALSE	FALSE	FALSE	FALSE	FALSE	-22.6115	0.0545466	-3.58152	-19.8623	0.154642	-0.0589397
TOMM40	TOMM40_-_45394587.23-P1P2|TOMM40_-_45394995.23-P1P2	TOMM40	MOM	Protein import, sorting and homeostasis > Protein import and sorting > TOM	TRUE	-0.99486	-0.6176	-0.49566	-1.0915	-0.9073	0.00013525	23.8817	7.64726	5.17488	25.9588	17.3954	0.000373654	4.24215	1.35839	0.919221	4.61111	3.08996	6.63727e-05	*	*		*	*		FALSE	TRUE	FALSE	FALSE	FALSE	FALSE	FALSE	TRUE	-23.759	-4.72295	-2.56498	-28.3341	-15.7828	5.05367e-08
FZR1	FZR1_+_3506321.23-P1P2|FZR1_+_3506324.23-P1P2	FZR1			FALSE	-0.99443	-0.81093	-0.62619	-0.74227	-0.60256	-0.34424	22.5954	13.7762	7.92238	10.8034	6.19401	2.04652	4.01365	2.44709	1.40726	1.91902	1.10025	0.363526	*	*	*	*			FALSE	TRUE	FALSE	FALSE	FALSE	FALSE	FALSE	FALSE	-22.4695	-11.1715	-4.96091	-8.01901	-3.73226	-0.704493
CEBPG	CEBPG_-_33864240.23-P1P2|CEBPG_-_33864647.23-P1P2	CEBPG			FALSE	-0.98765	-0.022964	-0.58483	-0.60952	-1.6626	-0.20691	16.7269	0.0566242	5.98737	6.06879	11.0275	0.31256	2.97123	0.0100582	1.06355	1.07801	1.95882	0.0555205	*				*		FALSE	TRUE	FALSE	FALSE	FALSE	FALSE	FALSE	TRUE	-16.5204	-0.00130032	-3.5016	-3.69905	-18.3342	-0.0646718
AFG3L2	AFG3L2_-_12377212.23-P1P2|AFG3L2_-_12377232.23-P1P2	AFG3L2	MIM	Protein import, sorting and homeostasis > Protein homeostasis > Proteases	TRUE	-0.98679	-0.15287	-0.14939	0.52718	-0.74188	0.39997	10.4251	0.427175	0.397376	1.73313	3.09576	0.990549	1.85182	0.0758797	0.0705864	0.307859	0.549904	0.175953	*						FALSE	TRUE	FALSE	FALSE	FALSE	FALSE	FALSE	FALSE	-10.2874	-0.0653022	-0.059364	0.913673	-2.29668	0.39619
MRPL4	MRPL4_+_10362971.23-P1P2|MRPL4_-_10363144.23-P1P2	MRPL4	Matrix	Mitochondrial central dogma > Translation > Mitochondrial ribosome	TRUE	-0.98648	-0.26861	-0.36121	-0.58677	0.43525	-0.52087	14.6463	1.31051	2.2962	5.42561	2.23288	4.52959	2.60165	0.232788	0.407878	0.963759	0.39663	0.804598	*						FALSE	TRUE	FALSE	FALSE	FALSE	FALSE	FALSE	FALSE	-14.4483	-0.352017	-0.829411	-3.18359	0.971862	-2.35933
GTF3C6	GTF3C6_-_111280005.23-P1P2|GTF3C6_-_111279959.23-P1P2	GTF3C6			FALSE	-0.9858	-0.55091	-1.0904	-1.3923	0.22038	-0.027607	30.8694	8.12449	38.7644	58.7482	1.21302	0.0928897	5.48338	1.44317	6.88578	10.4355	0.215471	0.0165001	*	*	*	*			FALSE	TRUE	FALSE	FALSE	FALSE	FALSE	FALSE	FALSE	-30.4311	-4.47586	-42.2688	-81.7951	0.267326	-0.00256441
EXOC3L4	EXOC3L4_-_103570545.23-P1P2|EXOC3L4_-_103570899.23-P1P2	EXOC3L4			FALSE	-0.98545	1.2713	-0.13895	-0.16565	-0.92993	0.15223	31.4095	18.7831	0.715727	0.880315	27.2456	0.882994	5.57931	3.33647	0.127136	0.156372	4.83968	0.156848	*	*			*		FALSE	TRUE	FALSE	FALSE	TRUE	FALSE	FALSE	TRUE	-30.9525	23.879	-0.0994503	-0.145824	-25.3365	0.134418
RFT1	RFT1_-_53164286.23-P1P2|RFT1_+_53164411.23-P1P2	RFT1			FALSE	-0.97885	0.026003	-0.42347	-0.49964	-0.068031	0.17271	19.9503	0.0684099	2.70843	3.37135	0.202296	0.613109	3.5438	0.0121518	0.481103	0.598857	0.0359342	0.108907	*						FALSE	TRUE	FALSE	FALSE	FALSE	FALSE	FALSE	FALSE	-19.5284	0.00177886	-1.14694	-1.68446	-0.0137624	0.10589
AARS2	AARS2_+_44281027.23-P1P2|AARS2_+_44281044.23-P1P2	AARS2	Matrix	Mitochondrial central dogma > Translation > mt-tRNA synthetases	TRUE	-0.97854	-0.34314	-0.86001	-0.54576	0.076231	-0.14291	17.4625	2.35668	13.1644	4.64411	0.239706	0.587926	3.10189	0.41862	2.33842	0.82494	0.0425793	0.104434	*		*				FALSE	TRUE	FALSE	FALSE	FALSE	FALSE	FALSE	FALSE	-17.0878	-0.80867	-11.3216	-2.53457	0.018273	-0.0840205
SLC25A42	SLC25A42_-_19174863.23-P1P2|SLC25A42_-_19174832.23-P1P2	SLC25A42	MIM	Metabolism > Metals and cofactors > Coenzyme A metabolism | Small molecule transport > SLC25A family	TRUE	-0.97803	0.28888	-1.1709	-0.45349	-0.9658	-1.0795	23.6259	1.68212	32.0991	4.10002	16.6132	23.5048	4.19671	0.298798	5.70181	0.728292	2.95103	4.17519	*		*		*	*	FALSE	TRUE	TRUE	FALSE	FALSE	FALSE	FALSE	FALSE	-23.1069	0.485932	-37.5849	-1.85932	-16.045	-25.3734
MRPS21	MRPS21_-_150266323.23-P1P2|MRPS21_-_150266318.23-P1P2	MRPS21	Matrix	Mitochondrial central dogma > Translation > Mitochondrial ribosome	TRUE	-0.97667	-0.71961	-0.47269	-0.81331	0.1741	-0.50865	12.0397	5.34614	2.30719	5.70542	0.502946	3.49626	2.13863	0.949643	0.409829	1.01346	0.089339	0.621046	*						FALSE	TRUE	FALSE	FALSE	FALSE	FALSE	FALSE	FALSE	-11.7588	-3.84714	-1.09058	-4.64028	0.0875629	-1.77837
EXOSC5	EXOSC5_+_41903223.23-P1P2|EXOSC5_-_41903252.23-P1P2	EXOSC5			FALSE	-0.97396	0.31544	-0.92479	-1.5206	-0.35958	0.20707	2.88111	0.470403	2.01544	8.37327	0.910201	0.423532	0.511775	0.0835583	0.358006	1.48736	0.16168	0.0752326				*			FALSE	TRUE	FALSE	FALSE	FALSE	FALSE	FALSE	FALSE	-2.80608	0.148384	-1.86386	-12.7324	-0.32729	0.0877008
RPL15	RPL15_+_23959041.23-P1P2|RPL15_+_23958699.23-P1P2	RPL15			FALSE	-0.97112	1.5963	-1.9106	-1.2931	-2.4347	-2.2941	1.84312	2.77111	15.6303	3.7079	27.4012	32.6425	0.327396	0.492237	2.77643	0.658639	4.86732	5.79834			*		*	*	FALSE	TRUE	FALSE	FALSE	FALSE	FALSE	FALSE	TRUE	-1.78989	4.42353	-29.8632	-4.79468	-66.7138	-74.8853
MRPL3	MRPL3_+_131221797.23-P1P2|MRPL3_+_131221782.23-P1P2	MRPL3	Matrix	Mitochondrial central dogma > Translation > Mitochondrial ribosome	TRUE	-0.97107	-0.13883	-0.78425	-0.81093	0.27134	-0.27291	40.3466	0.94279	25.5293	24.261	2.57122	3.43197	7.16682	0.167469	4.53481	4.30951	0.456729	0.609627	*		*	*			FALSE	TRUE	FALSE	FALSE	FALSE	FALSE	FALSE	FALSE	-39.1794	-0.130888	-20.0214	-19.6739	0.697674	-0.93662
THOC2	THOC2_+_122866836.23-P1P2|THOC2_-_122866493.23-P1P2	THOC2			FALSE	-0.96629	1.1885			-2.4116	-0.9337	2.91966	1.76221			31.5733	2.12628	0.518624	0.313023			5.6084	0.377695					*		FALSE	TRUE	FALSE	FALSE	FALSE	FALSE	FALSE	TRUE	-2.82124	2.09438			-76.1421	-1.98531
NDUFS7	NDUFS7_-_1383902.23-P1P2|NDUFS7_-_1383959.23-P1P2	NDUFS7	MIM	OXPHOS > Complex I > CI subunits | Metabolism > Metals and cofactors > Fe-S-containing proteins | OXPHOS > OXPHOS subunits	TRUE	-0.9662	-0.026492	0.0087675	0.32015	0.29057	-0.32535	26.968	0.0895944	0.0304769	1.98485	1.98443	3.25727	4.79037	0.0159148	0.00541366	0.352572	0.352497	0.578593	*						FALSE	TRUE	FALSE	FALSE	FALSE	FALSE	FALSE	FALSE	-26.0565	-0.00237353	0.000267206	0.63545	0.576616	-1.05975
MRPL1	MRPL1_-_78784027.23-P1P2|MRPL1_-_78784033.23-P1P2	MRPL1	Matrix	Mitochondrial central dogma > Translation > Mitochondrial ribosome	TRUE	-0.96521	-0.3634	-0.40505	-0.32757	0.33431	-0.22831	16.2153	2.22713	3.13455	1.91747	1.73154	1.11242	2.88034	0.395608	0.556794	0.340602	0.307576	0.197601	*						FALSE	TRUE	FALSE	FALSE	FALSE	FALSE	FALSE	FALSE	-15.6511	-0.809338	-1.26965	-0.628104	0.578871	-0.253977
LARS	LARS_+_145561989.23-P1P2|LARS_-_145562203.23-P1P2	LARS			FALSE	-0.96514	0.53793	-2.1778	-0.77162	-1.4524	-0.45113	13.4593	2.61822	93.4932	8.20228	47.3686	4.50769	2.39079	0.465078	16.6073	1.45698	8.41415	0.800707	*		*	*	*		FALSE	TRUE	TRUE	FALSE	FALSE	FALSE	FALSE	FALSE	-12.9901	1.40842	-203.61	-6.32904	-68.7981	-2.03355
RSL24D1	RSL24D1_-_55488919.23-P1P2|RSL24D1_-_55488741.23-P1P2	RSL24D1			FALSE	-0.96467	2.845	-1.9252	-1.4188	-0.0052821	-1.3807	0.762733	1.67855	6.25104	3.33876	0.00167962	2.41777	0.135485	0.298163	1.11038	0.59307	0.000298353	0.429471							FALSE	TRUE	FALSE	FALSE	FALSE	FALSE	FALSE	FALSE	-0.735785	4.77546	-12.0345	-4.73704	-8.87192e-06	-3.33821
HARS2	HARS2_+_140071236.23-P1P2|HARS2_+_140071077.23-P1P2	HARS2	Matrix	Mitochondrial central dogma > Translation > mt-tRNA synthetases	TRUE	-0.96451	-0.11358	-0.34898	-0.58696	0.32401	-0.022267	12.1933	0.314608	1.67244	4.01929	1.2837	0.0537836	2.16591	0.0558842	0.297077	0.713952	0.228026	0.00955366	*						FALSE	TRUE	FALSE	FALSE	FALSE	FALSE	FALSE	FALSE	-11.7606	-0.0357331	-0.583647	-2.35916	0.415933	-0.0011976
RPL11	RPL11_+_24018674.23-P1P2|RPL11_+_24018347.23-P1P2	RPL11			FALSE	-0.96407	1.4475	-0.22198	-0.50054	-1.3736	-1.4084	2.39496	2.69644	0.250333	0.970292	8.97807	13.2209	0.425421	0.478972	0.0444671	0.172354	1.59479	2.34845					*	*	FALSE	TRUE	FALSE	FALSE	FALSE	FALSE	FALSE	TRUE	-2.30891	3.90309	-0.055569	-0.48567	-12.3323	-18.6203
NUP98	NUP98_+_3818746.23-P1P2|NUP98_-_3818519.23-P1P2	NUP98			FALSE	-0.96286	-0.45094	-2.3166	-1.8236	-3.1004	-2.092	5.41594	0.798166	43.4416	16.17	97.1785	25.3997	0.962041	0.141779	7.7166	2.87231	17.262	4.51178			*	*	*	*	FALSE	TRUE	FALSE	FALSE	FALSE	FALSE	FALSE	TRUE	-5.21479	-0.359925	-100.637	-29.4877	-301.292	-53.1361
SUPT20H	SUPT20H_-_37633730.23-P1P2|SUPT20H_+_37633798.23-P1P2	SUPT20H			FALSE	-0.96221	-0.19147	-1.0866	-1.1356	-1.2326	-1.5571	20.5829	0.955382	29.3073	26.4014	28.5047	47.1598	3.65616	0.169706	5.2059	4.68973	5.06333	8.37706	*		*	*	*	*	FALSE	TRUE	TRUE	FALSE	FALSE	FALSE	FALSE	FALSE	-19.805	-0.182927	-31.8453	-29.9815	-35.1349	-73.4325
MRPL13	MRPL13_+_121457360.23-P1P2|MRPL13_+_121457366.23-P1P2	MRPL13	Matrix	Mitochondrial central dogma > Translation > Mitochondrial ribosome	TRUE	-0.96216	0.032692	-0.55154	-0.29794	1.6742	0.45279	15.3337	0.0845738	4.81959	1.54089	11.528	1.98247	2.72374	0.015023	0.85611	0.273711	2.04773	0.352148	*				*		FALSE	TRUE	FALSE	FALSE	FALSE	FALSE	FALSE	FALSE	-14.7534	0.00276489	-2.6582	-0.459094	19.3002	0.897641
C6orf1	C6orf1_+_34216784.23-P1P2|C6orf1_+_34216749.23-P1P2	C6orf1			FALSE	-0.95953	-0.20766	-0.61847	-0.64574	-0.13419	-0.18311	27.4432	1.33673	10.9436	9.75247	0.718103	1.26775	4.87477	0.237446	1.94393	1.73235	0.127558	0.225192	*		*	*			FALSE	TRUE	FALSE	FALSE	FALSE	FALSE	FALSE	FALSE	-26.3326	-0.277586	-6.76831	-6.29756	-0.0963623	-0.232138
AGAP2	AGAP2_+_58135895.23-P1P2|AGAP2_+_58135858.23-P1P2	AGAP2			FALSE	-0.95846	0.058518	-0.22959	0.071436	-0.13528	0.0095968	17.4124	0.164481	0.983176	0.19907	0.411415	0.0226423	3.093	0.0292169	0.174643	0.0353611	0.0730802	0.00402198	*						FALSE	TRUE	FALSE	FALSE	FALSE	FALSE	FALSE	FALSE	-16.6891	0.00962508	-0.225727	0.0142208	-0.0556562	0.000217293
ZNF423	ZNF423_-_49860880.23-ENST00000262383.2|ZNF423_+_49860850.23-ENST00000262383.2	ZNF423			FALSE	-0.95617	-0.91454	-0.62891	-0.054459	0.32464	1.2272	3.20829	2.87837	1.08216	0.0526006	0.277539	1.11609	0.569893	0.51129	0.192226	0.00934352	0.0492996	0.198252							FALSE	TRUE	FALSE	FALSE	FALSE	FALSE	FALSE	FALSE	-3.06767	-2.63239	-0.680584	-0.00286458	0.0901002	1.36966
OPA1	OPA1_+_193310990.23-P1P2|OPA1_-_193311193.23-P1P2	OPA1	MIM	Mitochondrial dynamics and surveillance > Fusion | Mitochondrial dynamics and surveillance > Cristae formation	TRUE	-0.9552	0.053186	0.15345	-0.4793	-0.73561	0.69499	13.51	0.125495	0.451119	2.43991	5.85583	4.17513	2.3998	0.0222919	0.080133	0.433405	1.04018	0.741634	*						FALSE	TRUE	FALSE	FALSE	FALSE	FALSE	FALSE	FALSE	-12.9048	0.00667458	0.0692243	-1.16945	-4.30761	2.90167
UQCRFS1	UQCRFS1_+_29704050.23-P1P2|UQCRFS1_-_29703611.23-P1P2	UQCRFS1	MIM	OXPHOS > Complex III > CIII subunits | Metabolism > Metals and cofactors > Fe-S-containing proteins | OXPHOS > OXPHOS subunits	TRUE	-0.95452	0.29032	0.26812	0.20612	0.81225	-0.37665	24.9525	1.80057	1.59064	0.926062	5.21133	2.62768	4.43234	0.319839	0.282548	0.164498	0.925696	0.466758	*						FALSE	TRUE	FALSE	FALSE	FALSE	FALSE	FALSE	FALSE	-23.8176	0.522743	0.426483	0.19088	4.2329	-0.989715
ADAR	ADAR_-_154580658.23-P1|ADAR_-_154580605.23-P1	ADAR			FALSE	-0.95221	1.1624	-0.53147	-1.1915	-0.000151	0.033202	6.50833	4.50656	2.32143	10.5348	0.000382347	0.0877088	1.15608	0.800506	0.412358	1.87132	6.79169e-05	0.0155798				*			FALSE	TRUE	FALSE	FALSE	FALSE	FALSE	FALSE	FALSE	-6.1973	5.23842	-1.23377	-12.5523	-5.77345e-08	0.00291211
EIF3M	EIF3M_-_32605424.23-P1P2|EIF3M_-_32605405.23-P1P2	EIF3M			FALSE	-0.952	0.68272	-3.0736	-1.8619	-1.5213	-1.3674	7.24166	2.25125	144.145	36.362	20.8384	15.6601	1.28635	0.399892	25.6048	6.45903	3.70155	2.78173			*	*	*	*	FALSE	TRUE	FALSE	FALSE	FALSE	FALSE	FALSE	TRUE	-6.89406	1.53697	-443.045	-67.7024	-31.7014	-21.4136
PRKACA	PRKACA_+_14228563.23-P1P2|PRKACA_+_14228330.23-P1P2	PRKACA	MIM	Signaling > cAMP-PKA signaling	TRUE	-0.95144	-0.25331	-0.29274	0.31067	0.37318	0.15277	11.4012	0.965171	1.23879	1.07858	1.1567	0.387428	2.0252	0.171445	0.220049	0.19159	0.205466	0.0688194	*						FALSE	TRUE	FALSE	FALSE	FALSE	FALSE	FALSE	FALSE	-10.8475	-0.244487	-0.362645	0.335082	0.431657	0.0591874
RPS16	RPS16_+_39926539.23-P1P2|RPS16_-_39926387.23-P1P2	RPS16			FALSE	-0.94992	2.1363			-1.888	0.19803	0.999132	1.87762			7.12876	0.142861	0.177477	0.333524			1.26629	0.0253765							FALSE	TRUE	FALSE	FALSE	FALSE	FALSE	FALSE	FALSE	-0.949096	4.01116			-13.4591	0.0282907
METAP2	METAP2_-_95868001.23-P1P2|METAP2_+_95868341.23-P1P2	METAP2			FALSE	-0.94587	-0.32904	-0.24926	-0.50193	-1.1017	-0.75605	24.9979	2.677	1.55422	5.33068	37.9158	16.7125	4.44041	0.475519	0.276079	0.946897	6.73504	2.96867	*				*	*	FALSE	TRUE	FALSE	FALSE	FALSE	FALSE	FALSE	TRUE	-23.6447	-0.880839	-0.387406	-2.67563	-41.7718	-12.6355
ISY1	ISY1_+_128879801.23-P1P2|ISY1_-_128879876.23-P1P2	ISY1			FALSE	-0.94552	1.4261	-0.15957	0.38394	-1.0034	-0.97298	1.40768	1.59855	0.0801691	0.267606	1.83133	2.27793	0.250048	0.283952	0.0142406	0.0475353	0.325301	0.404631							FALSE	TRUE	FALSE	FALSE	FALSE	FALSE	FALSE	FALSE	-1.33099	2.27969	-0.0127926	0.102745	-1.83755	-2.21638
ATP5F1	ATP5F1_+_111992112.23-P1P2|ATP5F1_-_111992129.23-P1P2	ATP5F1	MIM	OXPHOS > Complex V > CV subunits | OXPHOS > OXPHOS subunits	TRUE	-0.94519	0.20293	-1.0622	-0.71048	-1.2374	0.08726	6.00554	0.456255	7.64032	2.95347	12.9292	0.13735	1.06677	0.0810452	1.35716	0.524628	2.29664	0.0243977			*		*		FALSE	TRUE	FALSE	FALSE	FALSE	FALSE	FALSE	TRUE	-5.67638	0.0925878	-8.11554	-2.09838	-15.9986	0.0119852
ZFR2	ZFR2_+_3868961.23-P1P2|ZFR2_-_3868899.23-P1P2	ZFR2			FALSE	-0.93919	-0.13267	-0.50647	-0.82781	0.74189	0.17229	22.6522	0.585294	5.08254	13.5795	5.25727	0.652085	4.02374	0.103967	0.902818	2.41214	0.933857	0.115831	*			*			FALSE	TRUE	FALSE	FALSE	FALSE	FALSE	FALSE	FALSE	-21.2747	-0.077651	-2.57415	-11.2412	3.90032	0.112348
PIK3CA	PIK3CA_+_178866166.23-P1P2|PIK3CA_+_178866554.23-P1P2	PIK3CA			FALSE	-0.93692	-0.58218	-0.41144	-0.28293	0.046442	0.23222	15.9214	4.79116	2.7487	1.35557	0.114339	0.893231	2.82813	0.85106	0.488256	0.240792	0.0203102	0.158666	*						FALSE	TRUE	FALSE	FALSE	FALSE	FALSE	FALSE	FALSE	-14.917	-2.78932	-1.13093	-0.383532	0.00531014	0.207426
KAT7	KAT7_-_47866093.23-P1P2|KAT7_-_47866099.23-P1P2	KAT7			FALSE	-0.93499	-1.0613	-0.52976	-0.53062	-0.9149	-0.83393	21.1311	25.1541	6.03825	5.43229	17.0077	12.9861	3.75355	4.46816	1.07258	0.964946	3.0211	2.30674	*	*			*	*	FALSE	TRUE	FALSE	FALSE	FALSE	FALSE	FALSE	TRUE	-19.7574	-26.696	-3.19882	-2.88248	-15.5603	-10.8295
2025-09-02	SEPT2_-_242255571.23-P1P2|SEPT2_-_242255558.23-P1P2	2025-09-02			FALSE	-0.93109	0.59182	0.034693	0.21159	-0.31723	0.035558	7.32484	1.88941	0.062026	0.466291	0.993448	0.0541967	1.30112	0.335619	0.0110178	0.082828	0.176468	0.00962704	*						FALSE	TRUE	FALSE	FALSE	FALSE	FALSE	FALSE	FALSE	-6.82008	1.11819	0.00215187	0.0986626	-0.315152	0.00192713
STRAP	STRAP_+_16035370.23-P1P2|STRAP_+_16035493.23-P1P2	STRAP			FALSE	-0.92774	0.18853	-2.4185	-2.5211	-0.85011	-0.37855	15.466	0.697604	203.505	250.496	12.789	2.16827	2.74725	0.123916	36.1489	44.4959	2.27174	0.385153	*		*	*	*		FALSE	TRUE	FALSE	FALSE	FALSE	FALSE	FALSE	TRUE	-14.3484	0.131519	-492.176	-631.524	-10.8721	-0.820799
MAPKAP1	MAPKAP1_+_128469461.23-P1|MAPKAP1_+_128469405.23-P1	MAPKAP1			FALSE	-0.92725	-1.1324	-0.99506	-1.3244	-0.75066	-1.102	18.4552	31.3732	20.0194	39.2044	9.34019	21.2906	3.27822	5.57286	3.55607	6.96394	1.65911	3.78188	*	*	*	*	*	*	FALSE	TRUE	FALSE	FALSE	FALSE	FALSE	FALSE	TRUE	-17.1126	-35.527	-19.9205	-51.9223	-7.01131	-23.4622
NUFIP2	NUFIP2_+_27621073.23-P1P2|NUFIP2_+_27620886.23-P1P2	NUFIP2			FALSE	-0.92538	-0.44215	-0.85554	-0.91378	-0.90604	-0.87023	31.4755	5.80791	26.2211	27.4402	23.2248	21.1239	5.59104	1.03167	4.65769	4.87423	4.12546	3.75226	*		*	*	*	*	FALSE	TRUE	FALSE	FALSE	FALSE	FALSE	FALSE	TRUE	-29.1268	-2.56797	-22.4332	-25.0743	-21.0426	-18.3826
BOP1	BOP1_+_145515084.23-P1|BOP1_+_145515090.23-P1	BOP1			FALSE	-0.91765	2.7641	-0.41337	-0.61296	-1.5949	-0.3388	7.01309	15.2882	1.28243	2.35813	41.0753	1.87144	1.24575	2.71567	0.2278	0.418878	7.29626	0.332426		*			*		FALSE	TRUE	FALSE	FALSE	TRUE	FALSE	FALSE	TRUE	-6.43556	42.2582	-0.530118	-1.44544	-65.5109	-0.634044
MRPS10	MRPS10_+_42185532.23-P1P2|MRPS10_+_42185527.23-P1P2	MRPS10	Matrix	Mitochondrial central dogma > Translation > Mitochondrial ribosome	TRUE	-0.91638	-0.063144	-0.68684	-0.75466	0.5122	0.023746	11.2203	0.172909	7.21584	8.7925	2.55966	0.0585184	1.99307	0.030714	1.28176	1.56182	0.454676	0.0103947	*			*			FALSE	TRUE	FALSE	FALSE	FALSE	FALSE	FALSE	FALSE	-10.282	-0.0109181	-4.95613	-6.63535	1.31106	0.00138958
TADA1	TADA1_-_166845036.23-P1P2|TADA1_+_166845487.23-P1P2	TADA1			FALSE	-0.9162	-0.35121	-0.88695	-0.77294	-0.80834	-0.96487	23.682	2.67348	19.035	12.2564	12.6844	18.1633	4.20667	0.474894	3.38121	2.17713	2.25315	3.22638	*		*	*	*	*	FALSE	TRUE	FALSE	FALSE	FALSE	FALSE	FALSE	TRUE	-21.6974	-0.938953	-16.8831	-9.47349	-10.2533	-17.5252
GNL3	GNL3_-_52720071.23-P1P2|GNL3_-_52720042.23-P1P2	GNL3			FALSE	-0.91498	1.5434	-0.56087	-0.54929	-1.6365	-0.34154	7.76115	6.77793	2.47571	2.72122	36.3642	1.57135	1.37862	1.20397	0.439764	0.483375	6.45942	0.279121	*				*		FALSE	TRUE	FALSE	FALSE	FALSE	FALSE	FALSE	TRUE	-7.1013	10.4611	-1.38855	-1.49474	-59.51	-0.536678
TMEM100	TMEM100_-_53809407.23-P2|TMEM100_-_53809439.23-P2	TMEM100			FALSE	-0.91469	-0.1026	-0.10224	0.33857	0.14299	0.066105	9.19006	0.270835	0.266698	1.09938	0.328133	0.143277	1.63244	0.0481089	0.047374	0.195285	0.0582868	0.0254505	*						FALSE	TRUE	FALSE	FALSE	FALSE	FALSE	FALSE	FALSE	-8.40606	-0.0277877	-0.0272672	0.372218	0.0469198	0.00947134
NEFM	NEFM_-_24771321.23-P1|NEFM_+_24771514.23-P1	NEFM			FALSE	-0.91345	-0.24402	-0.51636	0.27028	0.040626	-0.20747	9.60508	0.798958	2.95024	0.71193	0.0809742	0.538486	1.70616	0.14192	0.524055	0.126461	0.0143836	0.0956521	*						FALSE	TRUE	FALSE	FALSE	FALSE	FALSE	FALSE	FALSE	-8.77376	-0.194962	-1.52339	0.19242	0.00328966	-0.11172
HSCB	HSCB_-_29138088.23-P1P2|HSCB_+_29138256.23-P1P2	HSCB	Matrix	Metabolism > Metals and cofactors > Fe-S cluster biosynthesis	TRUE	-0.91068	0.45096	-0.50968	0.026226	-0.068306	-0.22912	13.5521	2.10819	3.58248	0.0589161	0.207314	1.09726	2.40727	0.374481	0.636361	0.0104654	0.0368255	0.194908	*						FALSE	TRUE	FALSE	FALSE	FALSE	FALSE	FALSE	FALSE	-12.3416	0.950709	-1.82592	0.00154513	-0.0141608	-0.251405
TADA2B	TADA2B_+_7045440.23-P1P2|TADA2B_-_7045121.23-P1P2	TADA2B			FALSE	-0.90965	-0.25422	-1.5224	-1.2437	-1.0971	-1.3658	17.9055	1.51309	58.5394	37.0194	25.3929	37.0427	3.18058	0.268772	10.3984	6.57581	4.51057	6.57995	*		*	*	*	*	FALSE	TRUE	TRUE	FALSE	FALSE	FALSE	FALSE	FALSE	-16.2878	-0.384657	-89.1204	-46.041	-27.8585	-50.5929
EIF4E	EIF4E_-_99850247.23-P1P2|EIF4E_+_99849828.23-P1P2	EIF4E			FALSE	-0.9067	0.52402	-0.99748	-1.1729	-1.4456	-1.0908	8.27198	1.95581	7.69724	11.1857	22.3656	16.262	1.46936	0.347414	1.36727	1.98693	3.97284	2.88864	*		*	*	*	*	FALSE	TRUE	TRUE	FALSE	FALSE	FALSE	FALSE	FALSE	-7.5002	1.02489	-7.67784	-13.1197	-32.3317	-17.7386
EXOSC2	EXOSC2_-_133569408.23-P1P2|EXOSC2_+_133569139.23-P1P2	EXOSC2			FALSE	-0.90375	1.1394	-0.71883	-1.2499	-0.82769	0.14134	5.6627	2.77063	2.61907	5.89812	6.39065	0.343729	1.00587	0.49215	0.465228	1.04769	1.13518	0.0610571							FALSE	TRUE	FALSE	FALSE	FALSE	FALSE	FALSE	FALSE	-5.11767	3.15685	-1.88266	-7.37205	-5.28948	0.0485827
GRPEL1	GRPEL1_+_7069324.23-P1P2|GRPEL1_+_7069734.23-P1P2	GRPEL1	Matrix	Protein import, sorting and homeostasis > Protein import and sorting > Import motor | Metabolism > Metals and cofactors > Fe-S cluster biosynthesis	TRUE	-0.90192	-0.3558	-0.9896	-1.4586	-2.3617	-1.1255	8.3578	1.63453	12.5204	28.41	104.059	15.0796	1.48461	0.290344	2.22402	5.04652	18.4842	2.67861	*		*	*	*	*	FALSE	TRUE	TRUE	FALSE	FALSE	FALSE	FALSE	FALSE	-7.53807	-0.581566	-12.3902	-41.4389	-245.756	-16.9721
MKI67IP	MKI67IP_+_122494437.23-P1P2|MKI67IP_-_122494239.23-P1P2	MKI67IP			FALSE	-0.90121	1.2925	-0.96716	-1.0419	-2.5033	-0.80313	5.16514	5.30084	5.10741	5.40129	100.127	7.30937	0.917491	0.941596	0.907237	0.959438	17.7856	1.29837					*		FALSE	TRUE	FALSE	FALSE	FALSE	FALSE	FALSE	TRUE	-4.65488	6.85133	-4.93968	-5.6276	-250.647	-5.87037
RNASEH1	RNASEH1_+_3606182.23-P1P2|RNASEH1_+_3605908.23-P1P2	RNASEH1	Matrix	Mitochondrial central dogma > mtDNA maintenance > mtDNA replication | Mitochondrial central dogma > mtRNA metabolism > mtRNA stability and decay	TRUE	-0.90099	-0.45282	-0.61564	-1.1384	0.46076	-0.33311	11.6504	2.91396	5.29154	19.3356	1.53524	1.44045	2.06948	0.517611	0.939943	3.43461	0.272707	0.25587	*			*			FALSE	TRUE	FALSE	FALSE	FALSE	FALSE	FALSE	FALSE	-10.4969	-1.3195	-3.25768	-22.0117	0.707378	-0.479829
INTS12	INTS12_+_106629806.23-P1P2|INTS12_+_106629802.23-P1P2	INTS12			FALSE	-0.90065	-0.014439	-0.61369	-0.56074	-0.43749	0.59636	12.483	0.0355424	5.53993	4.13704	2.86996	2.72832	2.21737	0.00631344	0.984066	0.734868	0.509794	0.484636	*						FALSE	TRUE	FALSE	FALSE	FALSE	FALSE	FALSE	FALSE	-11.2428	-0.000513196	-3.3998	-2.3198	-1.25558	1.62706
RPS5	RPS5_+_58898640.23-P1P2|RPS5_-_58898655.23-P1P2	RPS5			FALSE	-0.90055	1.6075	-0.27419	-1.0376	-2.6088	1.053	2.01587	2.54028	0.306933	3.90999	41.7763	2.34732	0.358083	0.451233	0.0545209	0.694537	7.42078	0.416958					*		FALSE	TRUE	FALSE	FALSE	FALSE	FALSE	FALSE	TRUE	-1.81539	4.08349	-0.0841579	-4.057	-108.986	2.47173
SP1	SP1_+_53773993.23-P1P2|SP1_+_53773975.23-P1P2	SP1			FALSE	-0.89849	-0.67624	-0.34407	-0.23706	0.20188	-0.036199	17.3482	9.39438	2.46455	1.24135	0.898047	0.107127	3.08159	1.66874	0.437782	0.220503	0.159521	0.0190291	*	*					FALSE	TRUE	FALSE	FALSE	FALSE	FALSE	FALSE	FALSE	-15.5872	-6.35286	-0.847979	-0.294275	0.181298	-0.00387788
C12orf65	C12orf65_-_123717486.23-P1P2|C12orf65_-_123717998.23-P1P2	C12orf65	Matrix	Mitochondrial central dogma > Translation > Translation factors	TRUE	-0.89678	0.091631	-0.34265	-0.095919	-0.34113	-0.59647	15.8177	0.307382	2.65061	0.354165	1.91657	6.57738	2.80973	0.0546007	0.470831	0.0629109	0.340443	1.16835	*						FALSE	TRUE	FALSE	FALSE	FALSE	FALSE	FALSE	FALSE	-14.185	0.0281657	-0.90823	-0.0339712	-0.653799	-3.92321
YIPF2	YIPF2_+_11039312.23-P1P2|YIPF2_+_11039316.23-P1P2	YIPF2			FALSE	-0.89397	0.19736	-1.0107	-0.069158	-0.95752	-0.11137	9.90337	0.825795	15.8347	0.213795	11.2082	0.365654	1.75915	0.146687	2.81275	0.0379768	1.99092	0.0649516	*		*		*		FALSE	TRUE	TRUE	FALSE	FALSE	FALSE	FALSE	FALSE	-8.85331	0.162979	-16.0042	-0.0147857	-10.732	-0.0407229
GUCY1B3	GUCY1B3_+_156680266.23-P1P2|GUCY1B3_+_156680192.23-P1P2	GUCY1B3			FALSE	-0.89354	-0.20375	-0.81247	-0.95908	-0.7076	-0.79914	16.9932	1.0217	15.0608	19.8234	8.7252	12.9516	3.01853	0.181485	2.67527	3.52125	1.54987	2.30062	*		*	*	*	*	FALSE	TRUE	FALSE	FALSE	FALSE	FALSE	FALSE	TRUE	-15.1841	-0.208171	-12.2364	-19.0122	-6.17395	-10.3502
DDOST	DDOST_+_20987846.23-P1P2|DDOST_-_20987605.23-P1P2	DDOST			FALSE	-0.89153	1.0775	-1.4657	-1.4957	-0.45488	-0.55556	5.6503	3.77073	19.1459	18.6173	2.75933	4.30417	1.00367	0.6698	3.40091	3.30701	0.490143	0.764556			*	*			FALSE	TRUE	FALSE	FALSE	FALSE	FALSE	FALSE	FALSE	-5.03741	4.06296	-28.0621	-27.8458	-1.25516	-2.39122
EXOSC6	EXOSC6_+_70285844.23-P1P2|EXOSC6_-_70285804.23-P1P2	EXOSC6			FALSE	-0.889	0.54132			-0.20395	0.78685	0.292294	0.438231			0.0547875	0.606881	0.0519205	0.0778436			0.00973199	0.107801							FALSE	TRUE	FALSE	FALSE	FALSE	FALSE	FALSE	FALSE	-0.259849	0.237223			-0.0111739	0.477525
NPC2	NPC2_+_74960017.23-P1P2|NPC2_-_74959981.23-P1P2	NPC2			FALSE	-0.88889	1.0375	0.37386	0.78184	0.24176	-0.55213	13.0464	7.37127	1.43812	3.99119	0.807293	3.74331	2.31745	1.30937	0.255456	0.70896	0.143401	0.664929	*	*					FALSE	TRUE	FALSE	FALSE	FALSE	TRUE	FALSE	FALSE	-11.5968	7.6477	0.537657	3.12047	0.195171	-2.06679
MBD3L3	MBD3L3_+_7058442.23-ENST00000333843.4|MBD3L3_-_7058583.23-ENST00000333843.4	MBD3L3			FALSE	-0.88807	-0.0050373	0.15559	-0.055197	-0.23956	0.48272	8.23581	0.00972332	0.394458	0.116685	0.712669	1.5184	1.46294	0.00172717	0.0700681	0.0207269	0.126592	0.269716	*						FALSE	TRUE	FALSE	FALSE	FALSE	FALSE	FALSE	FALSE	-7.31397	-4.89793e-05	0.0613737	-0.00644066	-0.170727	0.732962
OR5M9	OR5M9_+_56230810.23-ENST00000279791.1|OR5M9_-_56230841.23-ENST00000279791.1	OR5M9			FALSE	-0.88745	0.16568	0.48915	0.25878	0.88752	0.31788	4.47816	0.216969	0.850781	0.37204	1.67297	0.455139	0.795461	0.0385405	0.151125	0.0660861	0.297172	0.0808469							FALSE	TRUE	FALSE	FALSE	FALSE	FALSE	FALSE	FALSE	-3.97414	0.0359474	0.416159	0.0962766	1.48479	0.144679
TSGA10	TSGA10_+_99757903.23-P1P2|TSGA10_-_99757635.23-P1P2	TSGA10			FALSE	-0.88722	0.047036	-0.33042	-0.24753	-0.088506	-0.52552	9.91031	0.111905	1.47662	0.895957	0.206636	3.109	1.76038	0.0198778	0.262294	0.15915	0.036705	0.552256	*						FALSE	TRUE	FALSE	FALSE	FALSE	FALSE	FALSE	FALSE	-8.79262	0.00526355	-0.487904	-0.221776	-0.0182885	-1.63384
EARS2	EARS2_+_23568615.23-P1P2|EARS2_+_23568646.23-P1P2	EARS2	Matrix	Mitochondrial central dogma > Translation > mt-tRNA synthetases	TRUE	-0.88642	0.31056	-0.75339	-0.53407	0.25286	-0.16828	19.9541	1.74613	12.7833	5.24924	1.24325	0.863121	3.54448	0.310167	2.27071	0.93243	0.22084	0.153317	*		*				FALSE	TRUE	FALSE	FALSE	FALSE	FALSE	FALSE	FALSE	-17.6877	0.542278	-9.63078	-2.80346	0.314368	-0.145246
COA5	COA5_+_99224923.23-P1P2|COA5_+_99224908.23-P1P2	COA5	IMS	OXPHOS > Complex IV > CIV assembly factors | OXPHOS > OXPHOS assembly factors	TRUE	-0.88482	0.15705	-0.1115	0.10762	0.046161	-0.35094	18.0228	0.633278	0.431517	0.368587	0.134553	2.89534	3.20141	0.11249	0.0766509	0.0654726	0.0239008	0.514304	*						FALSE	TRUE	FALSE	FALSE	FALSE	FALSE	FALSE	FALSE	-15.9469	0.0994564	-0.0481141	0.0396673	0.00621108	-1.01609
PPARGC1B	PPARGC1B_+_149110158.23-P1P2|PPARGC1B_+_149110296.23-P1P2	PPARGC1B			FALSE	-0.8841	-0.030853	-0.65342	-0.35975	-0.30389	-0.29418	16.6677	0.0881768	7.91585	2.11352	1.76098	1.47223	2.96071	0.015663	1.4061	0.375428	0.312805	0.261514	*		*				FALSE	TRUE	FALSE	FALSE	FALSE	FALSE	FALSE	FALSE	-14.7359	-0.00272052	-5.17238	-0.760339	-0.535143	-0.4331
FGF20	FGF20_+_16859786.23-P1P2|FGF20_-_16859802.23-P1P2	FGF20			FALSE	-0.88108	0.21683	0.3107	0.024931	-0.044019	-0.1453	7.2254	0.553416	0.902014	0.0459747	0.0890663	0.335922	1.28346	0.0983041	0.160226	0.00816655	0.015821	0.0596704							FALSE	TRUE	FALSE	FALSE	FALSE	FALSE	FALSE	FALSE	-6.36616	0.119997	0.280256	0.0011462	-0.00392061	-0.0488095
IMMT	IMMT_-_86422569.23-P1P2|IMMT_-_86422566.23-P1P2	IMMT	MIM	Mitochondrial dynamics and surveillance > Cristae formation > MICOS complex	TRUE	-0.8809	-0.74868	-0.90089	-1.0061	-1.6288	-0.25465	14.1254	9.22224	12.3228	16.3438	55.5782	1.15418	2.50912	1.63816	2.18891	2.90318	9.87244	0.205019	*	*	*	*	*		FALSE	TRUE	TRUE	FALSE	FALSE	FALSE	FALSE	FALSE	-12.4431	-6.90451	-11.1015	-16.4435	-90.5258	-0.293913
TMEM11	TMEM11_-_21117055.23-P1P2|TMEM11_+_21117430.23-P1P2	TMEM11	MIM	Mitochondrial dynamics and surveillance	TRUE	-0.88007	-0.86925	-1.1374	-0.91554	-0.73657	-1.1058	10.2078	9.85524	17.062	11.4297	7.86315	19.3425	1.81322	1.7506	3.03076	2.03027	1.39674	3.43584	*	*	*	*	*	*	FALSE	TRUE	TRUE	FALSE	FALSE	FALSE	FALSE	FALSE	-8.98354	-8.56667	-19.4064	-10.4643	-5.79176	-21.3889
RPTOR	RPTOR_+_78519157.23-P1P2|RPTOR_+_78519208.23-P1P2	RPTOR			FALSE	-0.87875	-0.95947	-1.221	-1.4503	-1.8861	-1.7718	8.47488	10.696	20.5835	32.478	46.1779	34.7278	1.5054	1.89995	3.65628	5.76912	8.20266	6.16874	*	*	*	*	*	*	FALSE	TRUE	TRUE	FALSE	FALSE	FALSE	FALSE	FALSE	-7.4473	-10.2625	-25.1325	-47.1029	-87.0962	-61.5307
BCCIP	BCCIP_-_127512165.23-P1P2|BCCIP_+_127512151.23-P1P2	BCCIP			FALSE	-0.87778	0.97884	-0.54519	-0.75745	-0.53942	-0.24689	11.8556	6.7778	3.8181	6.42181	3.54079	1.14087	2.10594	1.20395	0.678214	1.14072	0.628955	0.202654	*						FALSE	TRUE	FALSE	FALSE	FALSE	FALSE	FALSE	FALSE	-10.4066	6.63439	-2.08159	-4.8642	-1.90997	-0.281669
SF3B2	SF3B2_-_65820053.23-P1P2|SF3B2_-_65819849.23-P1P2	SF3B2			FALSE	-0.87635	0.25424			-2.9267	-1.851	1.62017	0.167651			22.7482	9.95094	0.287793	0.0297801			4.0408	1.7676					*	*	FALSE	TRUE	FALSE	FALSE	FALSE	FALSE	FALSE	TRUE	-1.41984	0.0426235			-66.5772	-18.4192
negative_control	non-targeting_02180|non-targeting_00439	negative_control			FALSE	-0.87591	-0.24302	-0.1585	-0.042991	0.0622	-0.087368	7.98456	0.818014	0.438457	0.0850754	0.128491	0.182831	1.41831	0.145305	0.0778838	0.0151121	0.0228241	0.0324766	*						TRUE	FALSE	FALSE	FALSE	FALSE	FALSE	FALSE	FALSE	-6.99375	-0.198794	-0.0694955	-0.00365747	0.00799216	-0.0159736
CHST15	CHST15_-_125853073.23-P2|CHST15_+_125853046.23-P2	CHST15			FALSE	-0.87438	-0.034378	0.13018	0.079959	0.050702	-0.20507	10.5342	0.0846793	0.374708	0.190198	0.110637	0.657696	1.87121	0.0150417	0.0665599	0.0337851	0.0196525	0.116827	*						FALSE	TRUE	FALSE	FALSE	FALSE	FALSE	FALSE	FALSE	-9.21089	-0.00291111	0.0487795	0.015208	0.0056095	-0.134874
KDM2A	KDM2A_-_66886795.23-P1P2|KDM2A_+_66886784.23-P1P2	KDM2A			FALSE	-0.87387	0.3254	0.15122	0.075782	0.19253	0.23148	12.5866	1.45358	0.497136	0.192858	0.624464	0.766319	2.23578	0.258202	0.088307	0.0342576	0.110925	0.136122	*						FALSE	TRUE	FALSE	FALSE	FALSE	FALSE	FALSE	FALSE	-10.9991	0.472995	0.0751769	0.0146151	0.120228	0.177387
SBNO2	SBNO2_+_1132176.23-P2|SBNO2_-_1132203.23-P2	SBNO2			FALSE	-0.87281	-0.38391	0.98874	-0.34213	1.5865	0.11062	1.47611	0.40156	1.06404	0.358585	1.17315	0.0732924	0.262204	0.0713296	0.189007	0.063696	0.208389	0.013019							FALSE	TRUE	FALSE	FALSE	FALSE	FALSE	FALSE	FALSE	-1.28836	-0.154163	1.05206	-0.122683	1.86121	0.0081076
ATP5A1	ATP5A1_-_43678159.23-P1|ATP5A1_+_43678210.23-P1	ATP5A1	MIM	OXPHOS > Complex V > CV subunits | OXPHOS > OXPHOS subunits	TRUE	-0.87165	0.23569	-1.0276	-0.8264	-1.2121	-0.16066	12.3367	1.01956	21.2581	12.1776	34.5875	0.746856	2.19139	0.181106	3.77611	2.16312	6.14382	0.132665	*		*	*	*		FALSE	TRUE	TRUE	FALSE	FALSE	FALSE	FALSE	FALSE	-10.7533	0.2403	-21.8449	-10.0635	-41.9235	-0.11999
EFNA3	EFNA3_+_155036278.23-P1|EFNA3_+_155036702.23-P1	EFNA3			FALSE	-0.87148	-1.3195	-0.59221	-1.4841	-0.43042	-0.47728	15.0587	25.8358	6.54347	34.2852	2.06984	2.73921	2.6749	4.58924	1.16233	6.09014	0.367669	0.48657	*	*		*			FALSE	TRUE	FALSE	FALSE	FALSE	FALSE	FALSE	FALSE	-13.1234	-34.0903	-3.87511	-50.8827	-0.890901	-1.30737
ATP5B	ATP5B_-_57039709.23-P1P2|ATP5B_-_57039748.23-P1P2	ATP5B	MIM	OXPHOS > Complex V > CV subunits | OXPHOS > OXPHOS subunits	TRUE	-0.87068	-0.037056	-0.76443	-0.79288	-0.56085	0.1379	10.8787	0.0893169	8.46887	7.67219	4.64445	0.498188	1.93241	0.0158655	1.50434	1.36282	0.825001	0.0884938	*		*	*			FALSE	TRUE	FALSE	FALSE	FALSE	FALSE	FALSE	FALSE	-9.4719	-0.00330973	-6.47386	-6.08313	-2.60484	0.0687001
NHP2	NHP2_-_177580863.23-P1P2|NHP2_+_177580913.23-P1P2	NHP2			FALSE	-0.86998	0.64345	-0.19578	-0.95204	-1.1151	-0.72878	8.32492	2.8881	0.522141	8.47651	12.3038	5.00368	1.47877	0.513017	0.0927487	1.5057	2.18554	0.88881	*			*	*		FALSE	TRUE	FALSE	FALSE	FALSE	FALSE	FALSE	TRUE	-7.24251	1.85835	-0.102225	-8.06998	-13.7199	-3.64658
WEE1	WEE1_+_9595254.23-P1P2|WEE1_-_9595630.23-P1P2	WEE1			FALSE	-0.86977	-0.44659	-0.76794	-1.3688	-1.6893	-3.8971	18.8416	4.17068	12.1384	46.1685	5.60352	72.8388	3.34687	0.740845	2.15616	8.20099	0.995362	12.9385	*		*	*		*	FALSE	TRUE	FALSE	FALSE	FALSE	FALSE	FALSE	FALSE	-16.3879	-1.86259	-9.32154	-63.1955	-9.46603	-283.86
TIAL1	TIAL1_-_121356156.23-P1P2|TIAL1_+_121356126.23-P1P2	TIAL1			FALSE	-0.86853	-0.57771	-0.38688	0.037844	0.88479	0.10912	2.48029	1.02369	0.754759	0.0353963	0.906368	0.102675	0.440578	0.18184	0.134069	0.00628749	0.160999	0.0182384							FALSE	TRUE	FALSE	FALSE	FALSE	FALSE	FALSE	FALSE	-2.15421	-0.591397	-0.292001	0.00133954	0.801946	0.0112039
IBA57	IBA57_+_228353489.23-P1P2|IBA57_-_228353555.23-P1P2	IBA57	Matrix	Metabolism > Metals and cofactors > Fe-S cluster biosynthesis	TRUE	-0.86848	0.41379	-0.52286	0.19352	-0.45169	-0.61881	22.9225	3.25676	7.24906	1.00652	4.51411	8.20378	4.07176	0.578504	1.28766	0.17879	0.801848	1.45725	*					*	FALSE	TRUE	FALSE	FALSE	FALSE	FALSE	FALSE	FALSE	-19.9078	1.34762	-3.79024	0.194782	-2.03898	-5.07658
TP53RK	TP53RK_+_45318049.23-P1P2|TP53RK_+_45317813.23-P1P2	TP53RK			FALSE	-0.86806	-0.626	-1.2928	-0.95896	-0.15743	-0.13914	8.22449	5.20903	22.543	10.8964	0.498639	0.422382	1.46093	0.925287	4.00435	1.93554	0.088574	0.0750283	*		*	*			FALSE	TRUE	FALSE	FALSE	FALSE	FALSE	FALSE	FALSE	-7.13935	-3.26085	-29.1436	-10.4492	-0.0785008	-0.0587702
DNAJC7	DNAJC7_+_40169427.23-P1P2|DNAJC7_+_40169406.23-P1P2	DNAJC7			FALSE	-0.86579	-1.2991	-1.0483	-2.5428	-2.3713	-1.8856	15.364	31.8491	24.7226	189.539	191.527	96.9407	2.72913	5.65739	4.39151	33.6681	34.0212	17.2197	*	*	*	*	*	*	FALSE	TRUE	TRUE	FALSE	FALSE	FALSE	FALSE	FALSE	-13.302	-41.3751	-25.9167	-481.96	-454.167	-182.791
GTF3C1	GTF3C1_+_27561198.23-P1P2|GTF3C1_+_27561207.23-P1P2	GTF3C1			FALSE	-0.86115	-0.79071	-0.70385	-1.0553	-0.6003	-0.59775	20.8993	14.0548	12.2603	25.789	6.9041	7.80211	3.71236	2.49658	2.17781	4.58093	1.22639	1.3859	*	*	*	*		*	FALSE	TRUE	FALSE	FALSE	FALSE	FALSE	FALSE	FALSE	-17.9974	-11.1133	-8.6294	-27.2151	-4.14453	-4.66371
RGS11	RGS11_-_325878.23-P1P2|RGS11_+_325713.23-P1P2	RGS11			FALSE	-0.85935	-0.34658	-0.11918	-0.42803	-0.48996	0.53124	22.9491	2.95374	0.57383	4.48067	3.51417	3.14467	4.07648	0.524677	0.10193	0.795908	0.624226	0.558592	*						FALSE	TRUE	FALSE	FALSE	FALSE	FALSE	FALSE	FALSE	-19.7213	-1.02371	-0.0683891	-1.91786	-1.7218	1.67057
NMD3	NMD3_-_160939520.23-P1P2|NMD3_-_160939105.23-P1P2	NMD3			FALSE	-0.85772	1.0215	-0.58334	-0.41728	-2.231	-0.97274	7.38767	4.36635	2.89873	1.53736	49.1007	6.69454	1.31228	0.775601	0.514906	0.273084	8.72182	1.18916	*				*		FALSE	TRUE	FALSE	FALSE	FALSE	FALSE	FALSE	TRUE	-6.33655	4.46023	-1.69095	-0.641511	-109.544	-6.51205
RPL37A	RPL37A_-_217363600.23-P1P2|RPL37A_-_217363610.23-P1P2	RPL37A			FALSE	-0.85494	1.5089	-1.2943	-0.22325	-1.723	-1.0903	2.24985	4.92548	9.21647	0.390897	24.1402	8.33295	0.399645	0.874919	1.63713	0.0694355	4.28805	1.48019			*		*	*	FALSE	TRUE	FALSE	FALSE	FALSE	FALSE	FALSE	TRUE	-1.92349	7.43205	-11.9289	-0.0872677	-41.5935	-9.08541
PET112	PET112_+_152682088.23-P1P2|PET112_-_152682081.23-P1P2	PET112	Matrix	Mitochondrial central dogma > Translation > mt-tRNA synthetases	TRUE	-0.85483	-0.046671	-0.73629	-0.047881	0.034072	-0.077846	15.0746	0.13874	9.6035	0.138352	0.0943444	0.247122	2.67773	0.0246447	1.70588	0.0245757	0.0167585	0.0438967	*		*				FALSE	TRUE	FALSE	FALSE	FALSE	FALSE	FALSE	FALSE	-12.8862	-0.00647516	-7.07096	-0.00662444	0.0032145	-0.0192375
RGMA	RGMA_-_93632021.23-P1|RGMA_+_93632376.23-P1	RGMA			FALSE	-0.85451	-0.45942	-0.030713	-0.095201	-0.068658	0.071319	12.2794	2.82235	0.07121	0.246248	0.171463	0.179332	2.1812	0.501338	0.0126491	0.0437415	0.0304571	0.0318551	*						FALSE	TRUE	FALSE	FALSE	FALSE	FALSE	FALSE	FALSE	-10.4928	-1.29664	-0.00218707	-0.0234431	-0.0117723	0.0127898
SCD	SCD_-_102107036.23-P1P2|SCD_-_102107388.23-P1P2	SCD			FALSE	-0.85424	-0.090348	-0.73344	-0.68585	-1.5974	-0.79077	2.9071	0.121226	2.58398	2.38923	47.758	9.6311	0.516393	0.0215335	0.458995	0.424403	8.48331	1.71079					*	*	FALSE	TRUE	FALSE	FALSE	FALSE	FALSE	FALSE	TRUE	-2.48336	-0.0109525	-1.89519	-1.63866	-76.2886	-7.61598
RPS17	RPS17_-_82824897.23-ENST00000330339.7|RPS17_+_82824718.23-ENST00000330339.7	RPS17			FALSE	-0.85416	2.0418	-0.18714	-0.57422	-2.5133	-0.15231	3.26915	4.47577	0.307929	1.71106	60.4034	0.279369	0.580704	0.795038	0.0546979	0.303938	10.7296	0.0496248					*		FALSE	TRUE	FALSE	FALSE	FALSE	FALSE	FALSE	TRUE	-2.79238	9.13863	-0.0576258	-0.982524	-151.812	-0.0425508
FAM118B	FAM118B_+_126081483.23-P1P2|FAM118B_-_126081590.23-P1P2	FAM118B			FALSE	-0.85369	0.36912	-0.89891	-0.7466	0.37015	-0.15793	16.9985	2.14527	16.6851	10.6965	2.0292	0.687675	3.01947	0.381067	2.9638	1.90004	0.360449	0.122153	*		*	*			FALSE	TRUE	FALSE	FALSE	FALSE	FALSE	FALSE	FALSE	-14.5114	0.791862	-14.9984	-7.98604	0.751108	-0.108604
UTP15	UTP15_-_72861621.23-P1P2|UTP15_-_72861666.23-P1P2	UTP15			FALSE	-0.85196	1.279	-0.55706	-1.0919	-1.2523	-0.87134	3.18506	4.34927	1.86198	6.62171	9.62538	6.09899	0.565767	0.772568	0.330746	1.17622	1.70977	1.08337					*		FALSE	TRUE	FALSE	FALSE	FALSE	FALSE	FALSE	TRUE	-2.71354	5.56272	-1.03724	-7.23025	-12.0539	-5.31429
MBD5	MBD5_-_148778853.23-P1P2|MBD5_+_148778955.23-P1P2	MBD5			FALSE	-0.84949	-0.69234	-0.81519	-1.0755	-2.2109	-0.99408	17.592	12.3235	16.6592	29.7942	156.706	21.1057	3.1249	2.18903	2.95919	5.29239	27.836	3.74904	*	*	*	*	*	*	FALSE	TRUE	TRUE	FALSE	FALSE	FALSE	FALSE	FALSE	-14.9443	-8.53202	-13.5804	-32.0437	-346.462	-20.9808
TIMM13	TIMM13_+_2427547.23-P1P2|TIMM13_-_2427532.23-P1P2	TIMM13	MIM	Protein import, sorting and homeostasis > Protein homeostasis > Chaperones | Protein import, sorting and homeostasis > Protein import and sorting	TRUE	-0.8489	-0.37813	-0.87324	-0.92873	-1.2704	-0.83811	17.4269	3.12528	16.5505	18.7943	49.193	16.4119	3.09556	0.555148	2.93988	3.33847	8.73822	2.91527	*		*	*	*	*	FALSE	TRUE	TRUE	FALSE	FALSE	FALSE	FALSE	FALSE	-14.7937	-1.18176	-14.4525	-17.4549	-62.4947	-13.755
MRPL40	MRPL40_+_19420075.23-P1P2|MRPL40_+_19420084.23-P1P2	MRPL40	Matrix	Mitochondrial central dogma > Translation > Mitochondrial ribosome	TRUE	-0.84884	-0.16294	-0.3065	-0.60907	0.17362	-0.50311	19.5209	0.825156	2.45113	8.43551	0.874161	5.99693	3.46753	0.146574	0.435398	1.49841	0.155278	1.06524	*			*			FALSE	TRUE	FALSE	FALSE	FALSE	FALSE	FALSE	FALSE	-16.5701	-0.134451	-0.751272	-5.13782	0.151772	-3.01711
ISG20L2	ISG20L2_+_156698201.23-P1P2|ISG20L2_-_156698173.23-P1P2	ISG20L2			FALSE	-0.84661	1.932	-0.52616	-0.84592	-2.0593	-0.37395	6.61119	11.6211	2.61687	5.63332	72.2991	1.86198	1.17435	2.06428	0.464838	1.00065	12.8426	0.330746		*			*		FALSE	TRUE	FALSE	FALSE	TRUE	FALSE	FALSE	TRUE	-5.5971	22.4521	-1.37689	-4.76533	-148.886	-0.696288
SDAD1	SDAD1_+_76912051.23-P1P2|SDAD1_+_76911899.23-P1P2	SDAD1			FALSE	-0.84339	2.0682	-0.92533	-0.43615	-1.7664	-0.50525	2.76467	6.70255	3.68746	0.852509	25.5702	2.11209	0.491093	1.19058	0.655009	0.151432	4.54207	0.375174					*		FALSE	TRUE	FALSE	FALSE	FALSE	FALSE	FALSE	TRUE	-2.3317	13.8622	-3.41212	-0.371822	-45.1672	-1.06713
RPL27A	RPL27A_-_8704363.23-P1P2|RPL27A_-_8704367.23-P1P2	RPL27A			FALSE	-0.84261	1.7525	-0.8106	-0.76938	-2.3007	-1.1646	2.34664	3.07243	1.57482	1.93118	24.4302	5.27752	0.416838	0.545761	0.279738	0.343039	4.33957	0.937454					*		FALSE	TRUE	FALSE	FALSE	FALSE	FALSE	FALSE	TRUE	-1.9773	5.38444	-1.27655	-1.48581	-56.2065	-6.1462
KIAA0391	KIAA0391_+_35591777.23-P1P2|KIAA0391_+_35591884.23-P1P2	KIAA0391	Matrix	Mitochondrial central dogma > mtRNA metabolism > mtRNA granules | Mitochondrial central dogma > mtRNA metabolism > Polycistronic mtRNA processing	TRUE	-0.84256	-0.36295	-0.46456	-0.61388	0.17919	-0.31967	7.90774	1.52445	2.60361	3.45508	0.490515	1.14904	1.40466	0.270789	0.462483	0.61373	0.0871309	0.204105	*						FALSE	TRUE	FALSE	FALSE	FALSE	FALSE	FALSE	FALSE	-6.66274	-0.553297	-1.20953	-2.121	0.0878954	-0.367312
SCHIP1	SCHIP1_+_159557810.23-P1P2|SCHIP1_+_159557741.23-P1P2	SCHIP1			FALSE	-0.84179	0.35567	-0.089525	0.45316	0.46715	0.30061	6.29351	0.962534	0.185579	1.28049	1.20692	0.752469	1.11793	0.170976	0.0329647	0.227456	0.214386	0.133662							FALSE	TRUE	FALSE	FALSE	FALSE	FALSE	FALSE	FALSE	-5.29782	0.342344	-0.016614	0.580269	0.563811	0.2262
CHCHD3	CHCHD3_-_132766538.23-P1P2|CHCHD3_+_132766615.23-P1P2	CHCHD3	MIM	Mitochondrial dynamics and surveillance > Cristae formation > MICOS complex | Mitochondrial dynamics and surveillance > Intramitochondrial membrane interactions	TRUE	-0.83749	-0.57041	-0.56994	-0.90181	-0.015823	0.21474	12.9497	6.50174	5.87837	14.4752	0.044909	0.828449	2.30027	1.15491	1.04418	2.57125	0.00797726	0.147159	*			*			FALSE	TRUE	FALSE	FALSE	FALSE	FALSE	FALSE	FALSE	-10.8452	-3.70866	-3.35032	-13.0539	-0.000710596	0.177901
CCT3	CCT3_+_156308067.23-P1P2|CCT3_-_156307863.23-P1P2	CCT3			FALSE	-0.83743	1.7067	0.25362	-1.5077	-2.6874	-0.16212	1.60778	2.47249	0.211881	4.99615	49.8827	0.307911	0.285592	0.439191	0.0376368	0.887474	8.86073	0.0546947					*		FALSE	TRUE	FALSE	FALSE	FALSE	FALSE	FALSE	TRUE	-1.3464	4.21979	0.0537373	-7.5327	-134.055	-0.0499186
PPAN-P2RY11	PPAN-P2RY11_-_10217084.23-P1P2|PPAN-P2RY11_-_10217074.23-P1P2	PPAN-P2RY11			FALSE	-0.83694	1.9357	-0.76518	-0.947	-1.8209	-0.92011	7.05139	10.5435	5.09865	7.19152	59.2996	10.4959	1.25255	1.87286	0.90568	1.27744	10.5335	1.86439		*			*	*	FALSE	TRUE	FALSE	FALSE	TRUE	FALSE	FALSE	TRUE	-5.90159	20.4091	-3.90138	-6.81037	-107.979	-9.65734
L1CAM	L1CAM_+_153151580.23-P1|L1CAM_-_153151613.23-P1	L1CAM			FALSE	-0.83597	0.41743	0.03155	0.10727	0.28571	-0.26172	4.50848	0.911616	0.0493285	0.161491	0.502974	0.460698	0.800849	0.161932	0.0087623	0.0286859	0.0893439	0.0818345							FALSE	TRUE	FALSE	FALSE	FALSE	FALSE	FALSE	FALSE	-3.76896	0.380536	0.00155631	0.0173231	0.143705	-0.120574
CSNK1A1	CSNK1A1_+_148930963.23-P1P2|CSNK1A1_-_148930629.23-P1P2	CSNK1A1			FALSE	-0.83505	-1.0729	-1.1699	-1.2922	-0.60325	-0.0043791	15.969	31.1588	33.6991	41.3489	6.63216	0.0111068	2.8366	5.53478	5.98602	7.34486	1.17808	0.00197291	*	*	*	*			FALSE	TRUE	FALSE	FALSE	FALSE	FALSE	FALSE	FALSE	-13.3349	-33.4302	-39.4246	-53.431	-4.00085	-4.86376e-05
ERAL1	ERAL1_+_27182286.23-P1P2|ERAL1_+_27182214.23-P1P2	ERAL1	Matrix	Mitochondrial central dogma > mtRNA metabolism > mtRNA granules | Mitochondrial central dogma > Translation > Mitochondrial ribosome assembly	TRUE	-0.83409	-0.24899	-0.42546	-0.22805	0.026854	-0.41068	15.7581	1.52295	3.55136	1.20887	0.0788027	3.55496	2.79913	0.270524	0.630832	0.214734	0.0139978	0.631472	*						FALSE	TRUE	FALSE	FALSE	FALSE	FALSE	FALSE	FALSE	-13.1437	-0.3792	-1.51096	-0.275683	0.00211617	-1.45995
CCDC160	CCDC160_-_133371642.23-P1P2|CCDC160_-_133371447.23-P1P2	CCDC160			FALSE	-0.83388	-0.41213	-0.35644	-0.23753	-0.7651	-0.28241	16.5727	3.88032	2.61379	1.30146	12.496	1.8493	2.94384	0.689266	0.464291	0.231179	2.21969	0.328495	*				*		FALSE	TRUE	FALSE	FALSE	FALSE	FALSE	FALSE	TRUE	-13.8197	-1.59919	-0.931658	-0.309135	-9.56071	-0.522262
DHX30	DHX30_-_47866553.23-P1|DHX30_+_47866560.23-P1	DHX30	Matrix	Mitochondrial central dogma > mtRNA metabolism > mtRNA granules | Mitochondrial central dogma > Translation > Mitochondrial ribosome assembly	TRUE	-0.83317	-0.066649	-0.3719	-0.19585	0.28632	-0.74416	18.4708	0.247076	3.53315	1.04187	1.96253	13.2015	3.28099	0.0438885	0.627598	0.185069	0.348608	2.34499	*					*	FALSE	TRUE	FALSE	FALSE	FALSE	FALSE	FALSE	FALSE	-15.3893	-0.0164674	-1.31398	-0.20405	0.561913	-9.82399
RTCB	RTCB_+_32808194.23-P1P2|RTCB_+_32808188.23-P1P2	RTCB			FALSE	-0.8316	-0.62954	-1.0228	-0.70638	-0.0072054	0.40466	17.2538	8.59012	25.2236	10.7696	0.0218195	2.66569	3.06482	1.52588	4.4805	1.91302	0.00387583	0.47351	*	*	*	*			FALSE	TRUE	FALSE	FALSE	FALSE	FALSE	FALSE	FALSE	-14.3482	-5.40782	-25.7987	-7.60741	-0.000157218	1.0787
RPL6	RPL6_-_112847347.23-P1P2|RPL6_-_112847189.23-P1P2	RPL6			FALSE	-0.83149	3.1198	-1.3156	-1.4589	-2.8557	-1.0295	2.41333	4.81068	4.26686	5.46939	72.6773	6.21731	0.428684	0.854528	0.757928	0.971536	12.9098	1.10439					*		FALSE	TRUE	FALSE	FALSE	FALSE	FALSE	FALSE	TRUE	-2.00666	15.0084	-5.61348	-7.97929	-207.545	-6.40072
FAM73B	FAM73B_+_131798955.23-P1P2|FAM73B_+_131798935.23-P1P2	FAM73B	MOM	Mitochondrial dynamics and surveillance > Fusion | Mitochondrial dynamics and surveillance > Organelle contact sites	TRUE	-0.83114	-0.62287	-0.77178	-0.35755	-1.0774	-0.53212	21.9087	9.9234	17.1728	2.95308	34.6682	6.84406	3.89168	1.76271	3.05043	0.524559	6.15816	1.21572	*	*	*		*		FALSE	TRUE	TRUE	FALSE	FALSE	FALSE	FALSE	FALSE	-18.2092	-6.18099	-13.2536	-1.05587	-37.3515	-3.64186
TFB1M	TFB1M_-_155635570.23-P1P2|TFB1M_+_155635595.23-P1P2	TFB1M	Matrix	Mitochondrial central dogma > mtRNA metabolism > mtRNA granules | Mitochondrial central dogma > mtRNA metabolism > mt-rRNA modifications | Mitochondrial central dogma > Translation > Mitochondrial ribosome assembly	TRUE	-0.83063	-0.091649	-0.80793	-0.51709	-0.27817	0.16306	15.0127	0.357852	13.9709	5.49869	1.80057	0.672008	2.66673	0.0635658	2.48166	0.976741	0.319839	0.11937	*		*				FALSE	TRUE	FALSE	FALSE	FALSE	FALSE	FALSE	FALSE	-12.47	-0.0327968	-11.2875	-2.84332	-0.500866	0.109578
POLG	POLG_+_89878037.23-P1P2|POLG_-_89878016.23-P1P2	POLG	Matrix	Mitochondrial central dogma > mtDNA maintenance > mtDNA replication | Mitochondrial central dogma > mtDNA maintenance > mtDNA nucleoid | Mitochondrial central dogma > mtDNA maintenance > mtDNA repair	TRUE	-0.83014	-0.055101	-0.92816	-0.29755	0.030978	-0.058248	11.4853	0.174684	17.8959	1.49674	0.0902515	0.19046	2.04016	0.0310294	3.17888	0.265868	0.0160315	0.0338318	*		*				FALSE	TRUE	FALSE	FALSE	FALSE	FALSE	FALSE	FALSE	-9.53445	-0.00962528	-16.6103	-0.445355	0.00279581	-0.0110939
MRPL34	MRPL34_-_17416686.23-P1P2|MRPL34_+_17416659.23-P1P2	MRPL34	Matrix	Mitochondrial central dogma > Translation > Mitochondrial ribosome	TRUE	-0.82653	0.10162	-0.16819	-0.97702	0.43423	0.24522	3.29076	0.136909	0.255433	3.96007	0.750215	0.386444	0.584543	0.0243194	0.045373	0.703433	0.133262	0.0686445							FALSE	TRUE	FALSE	FALSE	FALSE	FALSE	FALSE	FALSE	-2.71992	0.0139127	-0.0429613	-3.86907	0.325766	0.0947637
CCR7	CCR7_-_38721690.23-P1|CCR7_+_38721650.23-P1	CCR7			FALSE	-0.82629	-0.12809	-0.11048	-0.060106	-0.15323	0.029177	12.4318	0.435429	0.392706	0.164544	0.543664	0.0745384	2.20828	0.0773458	0.0697569	0.0292282	0.0965719	0.0132404	*						FALSE	TRUE	FALSE	FALSE	FALSE	FALSE	FALSE	FALSE	-10.2723	-0.0557741	-0.0433861	-0.00989009	-0.0833057	0.00217481
MOGAT3	MOGAT3_-_100844291.23-P1P2|MOGAT3_+_100844265.23-P1P2	MOGAT3			FALSE	-0.82583	-0.094662	0.077958	0.031987	-0.062106	0.023945	6.8882	0.254652	0.187474	0.0641201	0.136356	0.0454681	1.22356	0.0452342	0.0333013	0.0113897	0.0242211	0.00807656							FALSE	TRUE	FALSE	FALSE	FALSE	FALSE	FALSE	FALSE	-5.68848	-0.0241059	0.0146151	0.00205101	-0.00846853	0.00108873
C12orf45	C12orf45_-_105380143.23-P1P2|C12orf45_-_105380117.23-P1P2	C12orf45			FALSE	-0.82539	1.2118	0.50509	-0.266	-1.2248	-0.070037	6.09287	5.20914	1.22027	0.7925	12.9653	0.149231	1.08228	0.925307	0.216759	0.140773	2.30304	0.0265082					*		FALSE	TRUE	FALSE	FALSE	FALSE	FALSE	FALSE	TRUE	-5.02899	6.31243	0.616348	-0.210805	-15.8799	-0.0104517
TAF6L	TAF6L_+_62538949.23-P1P2|TAF6L_-_62538896.23-P1P2	TAF6L			FALSE	-0.82441	-0.19111	-1.227	-0.84809	-0.55478	-0.76503	10.7162	0.766167	25.6491	9.1097	4.357	7.99405	1.90353	0.136095	4.55609	1.61817	0.77394	1.41999	*		*	*		*	FALSE	TRUE	FALSE	FALSE	FALSE	FALSE	FALSE	FALSE	-8.83452	-0.146422	-31.4715	-7.72585	-2.41718	-6.11569
SPHK2	SPHK2_-_49122785.23-P1P2|SPHK2_-_49122797.23-P1P2	SPHK2	MIM	Metabolism > Lipid metabolism > Phospholipid metabolism | Mitochondrial dynamics and surveillance > Apoptosis	TRUE	-0.82349	-0.26328	-0.38748	-0.14465	-0.35039	-0.059044	17.0057	1.74649	3.64789	0.715547	2.8179	0.202933	3.02075	0.310232	0.647981	0.127104	0.500548	0.0360473	*						FALSE	TRUE	FALSE	FALSE	FALSE	FALSE	FALSE	FALSE	-14.004	-0.459817	-1.41349	-0.103504	-0.987364	-0.011982
FES	FES_+_91427657.23-P1P2|FES_+_91427765.23-P1P2	FES			FALSE	-0.82318	-0.29031	-0.12043	-0.031809	-0.12525	-0.41133	7.41087	1.00512	0.28223	0.051954	0.255801	1.42714	1.3164	0.178541	0.0501329	0.00922866	0.0454383	0.253505	*						FALSE	TRUE	FALSE	FALSE	FALSE	FALSE	FALSE	FALSE	-6.10048	-0.291796	-0.0339889	-0.0016526	-0.0320391	-0.587026
negative_control	non-targeting_01298|non-targeting_02984	negative_control			FALSE	-0.82221	0.06705	0.35109	-0.1127	0.074515	-0.20682	4.9528	0.132945	0.972039	0.224244	0.137022	0.432844	0.879774	0.0236152	0.172665	0.0398328	0.0243395	0.0768867							TRUE	FALSE	FALSE	FALSE	FALSE	FALSE	FALSE	FALSE	-4.07224	0.00891398	0.341273	-0.0252723	0.0102102	-0.0895208
C14orf178	C14orf178_+_78227426.23-P1P2|C14orf178_+_78227476.23-P1P2	C14orf178			FALSE	-0.82158	1.7859			-1.456	2.3729	0.664201	1.08988			2.78518	2.46146	0.117983	0.193597			0.494736	0.437233							FALSE	TRUE	FALSE	FALSE	FALSE	FALSE	FALSE	FALSE	-0.545694	1.94642			-4.05523	5.84081
negative_control	non-targeting_00986|non-targeting_00554	negative_control			FALSE	-0.81934	-1.1612	0.27587	-1.0515	0.027206	0.11307	6.0684	8.8088	0.718035	7.40643	0.0473044	0.210102	1.07794	1.56472	0.127546	1.31561	0.00840275	0.0373207		*		*			TRUE	FALSE	FALSE	FALSE	FALSE	FALSE	FALSE	FALSE	-4.97209	-10.2288	0.198084	-7.78786	0.00128696	0.0237562
PDLIM2	PDLIM2_-_22436657.23-P2|PDLIM2_-_22436722.23-P2	PDLIM2			FALSE	-0.81881	0.16225	-0.14321	-0.72605	0.34435	0.0026947	7.25754	0.424293	0.416745	4.98309	1.2951	0.00571805	1.28917	0.0753677	0.0740269	0.885154	0.230051	0.00101571							FALSE	TRUE	FALSE	FALSE	FALSE	FALSE	FALSE	FALSE	-5.94255	0.0688415	-0.059682	-3.61797	0.445969	1.54084e-05
MTPAP	MTPAP_-_30638029.23-P1P2|MTPAP_-_30638037.23-P1P2	MTPAP	Matrix	Mitochondrial central dogma > mtRNA metabolism > mtRNA granules | Mitochondrial central dogma > mtRNA metabolism > mt-rRNA modifications | Mitochondrial central dogma > mtRNA metabolism > mt-mRNA modifications | Mitochondrial central dogma > mtRNA metabolism > mtRNA stability and decay	TRUE	-0.81852	0.12513	-0.30122	-0.56051	-0.32876	0.06195	9.1007	0.354676	1.5183	3.46838	1.61368	0.147246	1.61657	0.0630016	0.269698	0.616093	0.28664	0.0261555	*						FALSE	TRUE	FALSE	FALSE	FALSE	FALSE	FALSE	FALSE	-7.4491	0.0443806	-0.457342	-1.94406	-0.530513	0.00912187
CASC4	CASC4_-_44580942.23-P1P2|CASC4_-_44580935.23-P1P2	CASC4			FALSE	-0.81768	-0.098071	-0.010693	-0.14824	0.050531	-0.21367	9.6779	0.262299	0.022377	0.426316	0.100218	0.632029	1.7191	0.0465925	0.00397486	0.0757272	0.0178018	0.112268	*						FALSE	TRUE	FALSE	FALSE	FALSE	FALSE	FALSE	FALSE	-7.91343	-0.0257239	-0.000239277	-0.0631971	0.00506411	-0.135046
RRP7A	RRP7A_-_42915735.23-P1P2|RRP7A_+_42915752.23-P1P2	RRP7A			FALSE	-0.81738	0.67847	-0.5414	-0.57494	-1.2665	-0.67791	6.84206	3.06991	2.48057	3.2092	14.6921	4.04436	1.21537	0.545312	0.440626	0.570055	2.60978	0.718406					*		FALSE	TRUE	FALSE	FALSE	FALSE	FALSE	FALSE	TRUE	-5.59256	2.08284	-1.34298	-1.8451	-18.6075	-2.74171
METTL17	METTL17_-_21458170.23-P1P2|METTL17_-_21458167.23-P1P2	METTL17	Matrix	Mitochondrial central dogma > mtRNA metabolism > mt-rRNA modifications | Mitochondrial central dogma > Translation > Mitochondrial ribosome assembly	TRUE	-0.81592	0.11266	-0.79535	-0.33313	-0.040311	0.15278	10.2203	0.340264	7.81412	1.49225	0.111102	0.516627	1.81545	0.0604417	1.38803	0.265071	0.0197352	0.0917691	*		*				FALSE	TRUE	FALSE	FALSE	FALSE	FALSE	FALSE	FALSE	-8.33898	0.0383342	-6.21496	-0.497114	-0.00447863	0.0789302
GLRX5	GLRX5_-_96001406.23-P1P2|GLRX5_-_96001390.23-P1P2	GLRX5	Matrix	Metabolism > Metals and cofactors > Fe-S cluster biosynthesis | Metabolism > Metals and cofactors > Fe-S-containing proteins	TRUE	-0.81578	-0.072387	-0.18628	0.060177	0.23527	-0.3767	16.1746	0.253358	0.93278	0.178179	1.03407	2.68183	2.87312	0.0450044	0.165691	0.0316501	0.183684	0.476378	*						FALSE	TRUE	FALSE	FALSE	FALSE	FALSE	FALSE	FALSE	-13.1949	-0.0183398	-0.173758	0.0107223	0.243287	-1.01025
NDUFS1	NDUFS1_+_207024119.23-P1P2|NDUFS1_+_207024173.23-P1P2	NDUFS1	MIM	OXPHOS > Complex I > CI subunits | Metabolism > Metals and cofactors > Fe-S-containing proteins | OXPHOS > OXPHOS subunits	TRUE	-0.81517	0.69989	-0.47743	0.24242	-0.018704	-0.92925	8.66835	3.47089	3.28631	0.758478	0.0438364	11.178	1.53977	0.616539	0.583752	0.13473	0.00778672	1.98557	*					*	FALSE	TRUE	FALSE	FALSE	FALSE	FALSE	FALSE	FALSE	-7.06618	2.42924	-1.56898	0.18387	-0.000819916	-10.3872
ISCU	ISCU_-_108956404.23-P1P2|ISCU_-_108956377.23-P1P2	ISCU	Matrix	Metabolism > Metals and cofactors > Fe-S cluster biosynthesis | Metabolism > Metals and cofactors > Fe-S-containing proteins	TRUE	-0.81297	-0.12574	-0.22365	-0.15234	-0.20844	-0.36003	17.5874	0.592405	1.46802	0.771574	0.808046	2.16432	3.12407	0.10523	0.260767	0.137056	0.143534	0.384452	*						FALSE	TRUE	FALSE	FALSE	FALSE	FALSE	FALSE	FALSE	-14.298	-0.074489	-0.328323	-0.117542	-0.168429	-0.779221
EXOC6	EXOC6_-_94608253.23-P1P2|EXOC6_+_94608385.23-P1P2	EXOC6			FALSE	-0.81249	-0.30244	0.17433	-0.2843	0.064257	0.24633	6.79626	1.09968	0.417062	0.841457	0.119581	0.547141	1.20723	0.195337	0.0740833	0.149469	0.0212413	0.0971894							FALSE	TRUE	FALSE	FALSE	FALSE	FALSE	FALSE	FALSE	-5.52189	-0.332586	0.0727064	-0.239226	0.00768391	0.134777
C1orf127	C1orf127_-_11024208.23-P1P2|C1orf127_-_11024243.23-P1P2	C1orf127			FALSE	-0.81245	-0.61342	-0.61903	-0.98262	0.32562	0.18812	1.6805	1.35444	1.84182	2.85047	0.412042	0.201771	0.298509	0.240591	0.327165	0.506334	0.0731917	0.0358408							FALSE	TRUE	FALSE	FALSE	FALSE	FALSE	FALSE	FALSE	-1.36532	-0.830841	-1.14014	-2.80093	0.134169	0.0379571
PES1	PES1_-_30987859.23-P1P2|PES1_-_30987845.23-P1P2	PES1			FALSE	-0.80911	1.7595	-0.82386	-1.5069	-1.8867	-0.67846	5.05706	7.4474	5.13131	16.8794	44.9274	4.61169	0.898294	1.32289	0.911482	2.99832	7.98052	0.81918		*		*	*		FALSE	TRUE	FALSE	FALSE	TRUE	FALSE	FALSE	TRUE	-4.09172	13.1037	-4.22748	-25.4356	-84.7645	-3.12884
MRPS24	MRPS24_+_43909046.23-P1P2|MRPS24_-_43909060.23-P1P2	MRPS24	Matrix	Mitochondrial central dogma > Translation > Mitochondrial ribosome	TRUE	-0.8031	-0.37156	-0.71721	-0.78717	0.22019	-0.2051	14.2471	3.03589	12.0641	12.029	1.14105	1.29179	2.53073	0.539269	2.14297	2.13673	0.202687	0.229463	*		*	*			FALSE	TRUE	FALSE	FALSE	FALSE	FALSE	FALSE	FALSE	-11.4419	-1.12801	-8.6525	-9.46886	0.251249	-0.264946
CKAP5	CKAP5_+_46867805.23-P1|CKAP5_-_46867793.23-P1	CKAP5			FALSE	-0.8028	0.35959	-0.77828	1.0251	-1.7627	0.52309	1.37293	0.36174	1.16683	0.90735	2.84704	0.471418	0.243876	0.0642565	0.207266	0.161174	0.505724	0.0837386							FALSE	TRUE	FALSE	FALSE	FALSE	FALSE	FALSE	FALSE	-1.10219	0.130078	-0.908123	0.930124	-5.01848	0.246594
ATP5D	ATP5D_+_1241904.23-P1P2|ATP5D_+_1241964.23-P1P2	ATP5D	MIM	OXPHOS > Complex V > CV subunits | OXPHOS > OXPHOS subunits	TRUE	-0.802	-0.21948	-1.1926	-0.73816	-1.7884	0.94562	9.43395	0.895308	22.1608	7.52698	14.8917	1.7345	1.67577	0.159035	3.93645	1.33703	2.64523	0.308101	*		*	*	*		FALSE	TRUE	TRUE	FALSE	FALSE	FALSE	FALSE	FALSE	-7.56603	-0.196502	-26.4289	-5.55612	-26.6323	1.64018
TSFM	TSFM_-_58176641.23-P1P2|TSFM_+_58176556.23-P1P2	TSFM	Matrix	Mitochondrial central dogma > Translation > Translation factors	TRUE	-0.80107	-0.16148	-0.52373	-0.3641	0.062598	-0.099701	11.4899	0.618127	4.4613	2.06558	0.176578	0.3007	2.04097	0.109799	0.792467	0.366911	0.0313658	0.0534138	*						FALSE	TRUE	FALSE	FALSE	FALSE	FALSE	FALSE	FALSE	-9.20423	-0.0998152	-2.33652	-0.752077	0.0110534	-0.0299801
ARHGAP32	ARHGAP32_+_129062200.23-ENST00000310343.9|ARHGAP32_-_129062212.23-ENST00000310343.9	ARHGAP32			FALSE	-0.80077	-0.04896	0.62226	0.45061	0.19613	0.050553	3.66198	0.0697439	1.23438	0.806013	0.294461	0.0610852	0.650483	0.0123887	0.219265	0.143173	0.0523056	0.0108507							FALSE	TRUE	FALSE	FALSE	FALSE	FALSE	FALSE	FALSE	-2.93241	-0.00341466	0.768108	0.363198	0.0577527	0.00308804
negative_control	non-targeting_03049|non-targeting_00739	negative_control			FALSE	-0.79943	0.068493	-0.19033	0.64032	-0.45231	0.1606	4.55991	0.111321	0.459771	1.80393	1.39778	0.256514	0.809983	0.0197741	0.0816697	0.320435	0.248289	0.0455649							TRUE	FALSE	FALSE	FALSE	FALSE	FALSE	FALSE	FALSE	-3.64533	0.00762469	-0.0875082	1.1551	-0.632229	0.0411961
CHD9	CHD9_-_53165040.23-P2|CHD9_-_53164953.23-P2	CHD9			FALSE	-0.79751	-0.080475	-0.16943	-0.40495	0.6179	0.091876	12.78	0.278346	0.757161	2.88659	3.78968	0.28677	2.27014	0.049443	0.134496	0.512749	0.673167	0.0509394	*						FALSE	TRUE	FALSE	FALSE	FALSE	FALSE	FALSE	FALSE	-10.1922	-0.0223999	-0.128286	-1.16893	2.34164	0.0263473
OR5M10	OR5M10_-_56345260.23-ENST00000526812.2|OR5M10_+_56345251.23-ENST00000526812.2	OR5M10			FALSE	-0.79684	-0.64616	0.11048	0.21698	-0.53859	-0.39931	5.39955	3.62501	0.219647	0.438982	2.13766	1.37336	0.95913	0.643916	0.0390162	0.077977	0.379716	0.243952							FALSE	TRUE	FALSE	FALSE	FALSE	FALSE	FALSE	FALSE	-4.30258	-2.34234	0.0242666	0.0952503	-1.15132	-0.548397
PCYT1A	PCYT1A_-_196014551.23-P1P2|PCYT1A_+_196014484.23-P1P2	PCYT1A			FALSE	-0.79665	-0.92772	-1.1873	-1.1911	-1.685	-0.45944	12.2654	13.4006	25.8123	27.9406	64.5609	3.35888	2.17872	2.38036	4.58508	4.96312	11.468	0.596643	*	*	*	*	*		FALSE	TRUE	TRUE	FALSE	FALSE	FALSE	FALSE	FALSE	-9.77122	-12.432	-30.647	-33.28	-108.785	-1.54321
ANAPC2	ANAPC2_+_140082989.23-P1P2|ANAPC2_+_140082980.23-P1P2	ANAPC2			FALSE	-0.79537	0.49511	-0.071278	-0.46213	-1.724	-0.89309	6.90731	1.67944	0.130616	1.78296	30.9085	6.5376	1.22696	0.298321	0.0232015	0.31671	5.49032	1.16128					*		FALSE	TRUE	FALSE	FALSE	FALSE	FALSE	FALSE	TRUE	-5.49387	0.831507	-0.00931003	-0.823961	-53.2863	-5.83867
COL5A3	COL5A3_+_10120949.23-P1P2|COL5A3_+_10121152.23-P1P2	COL5A3			FALSE	-0.79461	-0.49948	-1.1199	-1.2666	-1.773	-1.553	13.2724	4.81287	29.7447	38.2996	55.5751	38.0924	2.3576	0.854918	5.28359	6.80321	9.87188	6.7664	*		*	*	*	*	FALSE	TRUE	TRUE	FALSE	FALSE	FALSE	FALSE	FALSE	-10.5464	-2.40393	-33.3111	-48.5103	-98.5346	-59.1575
AMD1	AMD1_-_111196001.23-P1P2|AMD1_-_111196005.23-P1P2	AMD1			FALSE	-0.79301	0.33339	-0.25984	0.44487	0.4071	0.56926	3.65795	0.607057	0.554707	0.845637	0.770549	1.19004	0.649767	0.107832	0.0985334	0.150212	0.136874	0.211388							FALSE	TRUE	FALSE	FALSE	FALSE	FALSE	FALSE	FALSE	-2.90079	0.202387	-0.144135	0.376198	0.31369	0.67744
CD3EAP	CD3EAP_-_45909922.23-P1P2|CD3EAP_+_45909934.23-P1P2	CD3EAP			FALSE	-0.79269	0.10406	-0.95098	-0.083351	-0.93342	-0.2985	8.48139	0.283588	12.1297	0.220432	13.2583	1.34324	1.50656	0.0503741	2.15461	0.0391557	2.35508	0.238602	*		*		*		FALSE	TRUE	FALSE	FALSE	FALSE	FALSE	FALSE	TRUE	-6.72312	0.0295101	-11.5351	-0.0183733	-12.3755	-0.400957
ARPC2	ARPC2_-_219081923.23-P1|ARPC2_-_219081929.23-P1	ARPC2			FALSE	-0.79262	-0.20351	-0.38532	-0.48324	0.060019	-0.026681	17.2803	1.20266	3.51475	4.78939	0.176298	0.0766316	3.06953	0.213631	0.62433	0.850746	0.031316	0.0136122	*						FALSE	TRUE	FALSE	FALSE	FALSE	FALSE	FALSE	FALSE	-13.6967	-0.244754	-1.3543	-2.31442	0.0105812	-0.00204461
PAF1	PAF1_+_39881751.23-P1P2|PAF1_-_39881702.23-P1P2	PAF1			FALSE	-0.79233	1.2904	0.43279	0.32559	-2.167	0.55741	2.67553	2.54147	0.436685	0.402546	43.8977	1.49049	0.475259	0.451445	0.077569	0.0715049	7.79762	0.264758					*		FALSE	TRUE	FALSE	FALSE	FALSE	FALSE	FALSE	TRUE	-2.1199	3.27951	0.188993	0.131065	-95.1264	0.830813
negative_control	non-targeting_01705|non-targeting_02538	negative_control			FALSE	-0.79043	0.050299	-0.2241	0.21942	0.10393	0.086384	8.78853	0.132026	0.965452	0.74841	0.288665	0.236602	1.56112	0.023452	0.171495	0.132941	0.051276	0.0420279	*						TRUE	FALSE	FALSE	FALSE	FALSE	FALSE	FALSE	FALSE	-6.94672	0.00664078	-0.216358	0.164216	0.030001	0.0204386
FBXL4	FBXL4_-_99395658.23-P1P2|FBXL4_-_99395833.23-P1P2	FBXL4	IMS	0	TRUE	-0.79021	-1.0412	-1.0758	-1.0164	-0.48147	-0.71646	21.7757	35.7768	44.2161	31.1908	7.49131	16.2274	3.86805	6.35509	7.85417	5.54046	1.33069	2.88249	*	*	*	*	*	*	FALSE	TRUE	TRUE	FALSE	FALSE	FALSE	FALSE	FALSE	-17.2074	-37.2508	-47.5677	-31.7023	-3.60684	-11.6263
TEX19	TEX19_-_80317179.23-P1P2|TEX19_+_80317153.23-P1P2	TEX19			FALSE	-0.78944	-0.65304	-0.5503	0.75239	0.29848	0.3467	4.23529	2.36394	1.64608	1.40872	0.431845	0.559201	0.75232	0.419911	0.292396	0.250234	0.0767093	0.0993317							FALSE	TRUE	FALSE	FALSE	FALSE	FALSE	FALSE	FALSE	-3.3435	-1.54375	-0.90584	1.05991	0.128897	0.193875
CUL9	CUL9_-_43154924.23-P2|CUL9_+_43154770.23-P2	CUL9			FALSE	-0.78871	0.34436	-0.017094	-0.090946	-0.35026	-0.17352	5.95613	1.03132	0.0363302	0.204238	1.24464	0.420468	1.058	0.183195	0.00645339	0.0362791	0.221086	0.0746883							FALSE	TRUE	FALSE	FALSE	FALSE	FALSE	FALSE	FALSE	-4.69766	0.355146	-0.000621028	-0.0185746	-0.435946	-0.0729596
RRP12	RRP12_+_99161057.23-P1P2|RRP12_-_99161036.23-P1P2	RRP12			FALSE	-0.78776	0.87526	-0.49877	-0.86782	-1.0889	-0.87491	4.49134	3.02518	1.65962	5.40716	8.77744	7.44761	0.797802	0.537367	0.2948	0.960481	1.55915	1.32293					*	*	FALSE	TRUE	FALSE	FALSE	FALSE	FALSE	FALSE	TRUE	-3.53809	2.64782	-0.827766	-4.69244	-9.55775	-6.51599
OXTR	OXTR_-_8811262.23-P1P2|OXTR_+_8811249.23-P1P2	OXTR			FALSE	-0.78709	-0.55455	0.11957	-0.6428	-0.81681	-0.76531	7.64378	3.34459	0.242005	3.2047	5.32336	5.14313	1.35778	0.594105	0.0429876	0.569256	0.945596	0.913581	*						FALSE	TRUE	FALSE	FALSE	FALSE	FALSE	FALSE	FALSE	-6.01635	-1.85474	0.0289365	-2.05998	-4.34817	-3.93609
ENTPD2	ENTPD2_+_139948431.23-P1P2|ENTPD2_+_139948484.23-P1P2	ENTPD2			FALSE	-0.78703	0.011627	-1.1251	-0.83651	-3.3832	-2.0364	7.44854	0.0216232	13.94	7.00687	103.326	23.702	1.32309	0.00384095	2.47618	1.24464	18.354	4.21021	*		*		*	*	FALSE	TRUE	TRUE	FALSE	FALSE	FALSE	FALSE	FALSE	-5.86222	0.000251412	-15.6839	-5.86132	-349.573	-48.2667
EPC1	EPC1_+_32636079.23-P1P2|EPC1_+_32636107.23-P1P2	EPC1			FALSE	-0.787	-0.13041	0.85904	-0.10488	0.2035	0.3865	3.56395	0.272475	2.54602	0.167517	0.405906	0.992893	0.633069	0.0484001	0.452254	0.0297562	0.0721017	0.176369							FALSE	TRUE	FALSE	FALSE	FALSE	FALSE	FALSE	FALSE	-2.80483	-0.0355335	2.18714	-0.0175691	0.0826019	0.383753
FBXO3	FBXO3_-_33774936.23-P2|FBXO3_-_33774877.23-P2	FBXO3			FALSE	-0.78657	0.2824	0.011203	-0.23374	0.011357	-0.0089394	8.62253	0.862171	0.0226789	0.841638	0.0217145	0.0154997	1.53163	0.153149	0.00402848	0.149501	0.00385717	0.00275323	*						FALSE	TRUE	FALSE	FALSE	FALSE	FALSE	FALSE	FALSE	-6.78222	0.243477	0.000254071	-0.196724	0.000246611	-0.000138558
PPP1R1B	PPP1R1B_-_37783163.23-P1P2|PPP1R1B_-_37783208.23-P1P2	PPP1R1B			FALSE	-0.7844	-0.30323	-0.18254	-0.38358	-0.25914	-0.45009	8.9495	1.51017	0.638631	2.28999	0.668856	1.86954	1.58971	0.268253	0.113441	0.406775	0.11881	0.332089	*						FALSE	TRUE	FALSE	FALSE	FALSE	FALSE	FALSE	FALSE	-7.01999	-0.457928	-0.116576	-0.878395	-0.173327	-0.84146
RBM18	RBM18_+_125027078.23-P1P2|RBM18_+_125027047.23-P1P2	RBM18			FALSE	-0.783	-0.66909	-1.0415	-0.8674	-0.90402	-0.13749	11.4984	8.69173	25.604	13.5647	16.1655	0.563837	2.04249	1.54393	4.54808	2.40951	2.87151	0.100155	*	*	*	*	*		FALSE	TRUE	TRUE	FALSE	FALSE	FALSE	FALSE	FALSE	-9.00328	-5.81555	-26.6666	-11.766	-14.614	-0.077522
RASL10B	RASL10B_+_34058714.23-P1P2|RASL10B_-_34058722.23-P1P2	RASL10B			FALSE	-0.78247	-0.23335	-0.11554	0.030447	0.048063	0.11461	14.1853	1.22671	0.455324	0.085366	0.148259	0.392996	2.51976	0.217902	0.0808799	0.0151637	0.0263354	0.0698084	*						FALSE	TRUE	FALSE	FALSE	FALSE	FALSE	FALSE	FALSE	-11.0996	-0.286253	-0.0526082	0.00259914	0.00712576	0.0450412
RPS15	RPS15_-_1438413.23-P1P2|RPS15_-_1438633.23-P1P2	RPS15			FALSE	-0.78244	1.4869	-0.63092	0.38872	-2.299	0.30965	1.99779	3.67822	1.36005	0.557473	38.4191	0.59076	0.35487	0.653367	0.241587	0.0990248	6.82443	0.104938					*		FALSE	TRUE	FALSE	FALSE	FALSE	FALSE	FALSE	TRUE	-1.56315	5.46914	-0.85808	0.216701	-88.3254	0.182929
SRSF7	SRSF7_+_38978481.23-P1P2|SRSF7_-_38978026.23-P1P2	SRSF7			FALSE	-0.78184	1.1471	-0.95961	-0.06078	-1.8284	-1.5783	9.57957	9.16347	11.3807	0.135056	55.408	37.9963	1.70163	1.62772	2.02157	0.0239902	9.84221	6.74933	*	*	*		*	*	FALSE	TRUE	TRUE	FALSE	FALSE	FALSE	FALSE	FALSE	-7.48969	10.5114	-10.921	-0.00820871	-101.308	-59.9695
EXOC4	EXOC4_-_132937863.23-P1P2|EXOC4_+_132937814.23-P1P2	EXOC4			FALSE	-0.78044	-1.2698	-0.12597	0.32166	0.065889	-0.23358	8.92632	27.9512	0.406692	1.36753	0.179667	1.1019	1.58559	4.96502	0.0722412	0.242917	0.0319145	0.195732	*	*					FALSE	TRUE	FALSE	FALSE	FALSE	FALSE	FALSE	FALSE	-6.96646	-35.4925	-0.051231	0.439881	0.0118381	-0.257382
CLHC1	CLHC1_+_55459181.23-P1P2|CLHC1_+_55459392.23-P1P2	CLHC1			FALSE	-0.77987	0.40812	0.17582	0.014699	-0.53587	0.40908	4.11839	0.864676	0.349741	0.019533	1.25813	0.763337	0.731555	0.153594	0.062125	0.00346968	0.223484	0.135593							FALSE	TRUE	FALSE	FALSE	FALSE	FALSE	FALSE	FALSE	-3.21181	0.352892	0.0614915	0.000287116	-0.674195	0.312266
RPL4	RPL4_-_66797132.23-P1P2|RPL4_+_66797200.23-P1P2	RPL4			FALSE	-0.77986	1.686	-0.86638	-2.2355	-2.248	-1.242	1.50683	3.81468	2.31743	19.566	33.4363	7.60676	0.267661	0.677608	0.411649	3.47553	5.93934	1.3512				*	*	*	FALSE	TRUE	FALSE	FALSE	FALSE	FALSE	FALSE	TRUE	-1.17512	6.43156	-2.00778	-43.7397	-75.1648	-9.44759
RSL1D1	RSL1D1_-_11945349.23-P1|RSL1D1_+_11945362.23-P1	RSL1D1			FALSE	-0.77924	1.7287	-0.41895	-0.68873	-1.2395	-0.52744	5.51854	10.9582	1.91757	4.24295	25.4735	4.6442	0.980267	1.94652	0.340621	0.753682	4.5249	0.824957		*			*		FALSE	TRUE	FALSE	FALSE	TRUE	FALSE	FALSE	TRUE	-4.30027	18.9434	-0.803368	-2.92225	-31.5744	-2.44954
negative_control	non-targeting_03691|non-targeting_00087	negative_control			FALSE	-0.77919	0.17215	0.07948	-0.41769	-0.087582	-0.11053	2.62986	0.253927	0.111865	0.948847	0.126029	0.124858	0.467145	0.0451053	0.0198708	0.168545	0.0223867	0.0221786							TRUE	FALSE	FALSE	FALSE	FALSE	FALSE	FALSE	FALSE	-2.04916	0.0437135	0.00889107	-0.396324	-0.0110378	-0.0138005
LMNA	LMNA_+_156084532.23-P1P2|LMNA_+_156084543.23-P1P2	LMNA			FALSE	-0.77825	-0.26533	-0.17122	-0.20315	0.15739	0.12965	11.1987	1.60164	0.786828	0.906929	0.506082	0.450176	1.98924	0.284502	0.139765	0.161099	0.0898961	0.0799653	*						FALSE	TRUE	FALSE	FALSE	FALSE	FALSE	FALSE	FALSE	-8.71536	-0.424964	-0.134721	-0.184243	0.0796523	0.0583653
DEFB113	DEFB113_-_49936942.23-ENST00000398718.1|DEFB113_+_49936867.23-ENST00000398718.1	DEFB113			FALSE	-0.77763	-0.24508	-0.084053	-0.44409	0.48488	0.44433	5.88144	0.744052	0.169636	1.775	1.4866	1.26926	1.04473	0.132167	0.0301327	0.315296	0.264066	0.22546							FALSE	TRUE	FALSE	FALSE	FALSE	FALSE	FALSE	FALSE	-4.57358	-0.182352	-0.0142584	-0.78826	0.720821	0.563969
SALL3	SALL3_-_76740454.23-P1P2|SALL3_+_76739841.23-P1P2	SALL3			FALSE	-0.77692	0.12877	-0.083812	0.16329	0.71921	0.033392	16.7652	0.583726	0.369125	0.785289	7.1418	0.114277	2.97803	0.103688	0.0655682	0.139492	1.26861	0.0202992	*						FALSE	TRUE	FALSE	FALSE	FALSE	FALSE	FALSE	FALSE	-13.0252	0.0751664	-0.0309371	0.12823	5.13645	0.00381594
RPS20	RPS20_+_56987038.23-P1P2|RPS20_+_56986933.23-P1P2	RPS20			FALSE	-0.77434	1.1067	-0.49243	-0.34581	-2.3119	-0.58077	1.38139	1.19584	0.794227	0.509381	21.3979	1.41137	0.245378	0.212419	0.14108	0.0904822	3.80094	0.250704					*		FALSE	TRUE	FALSE	FALSE	FALSE	FALSE	FALSE	TRUE	-1.06966	1.32344	-0.391101	-0.176149	-49.4698	-0.819681
SKIV2L2	SKIV2L2_+_54603620.23-P1P2|SKIV2L2_-_54603901.23-P1P2	SKIV2L2			FALSE	-0.77253	0.30681	-0.87026	-1.1182	-1.3252	-0.12511	9.43593	1.26983	11.0246	17.4354	22.1916	0.33455	1.67612	0.225562	1.95831	3.09707	3.94193	0.0594267	*		*	*	*		FALSE	TRUE	TRUE	FALSE	FALSE	FALSE	FALSE	FALSE	-7.28954	0.389597	-9.59425	-19.4963	-29.4083	-0.0418556
CARS	CARS_+_3078579.23-P1P2|CARS_-_3078598.23-P1P2	CARS			FALSE	-0.77129	-0.73796	0.052514	-0.34631	-0.5992	-0.045538	5.24651	4.77466	0.104522	0.993791	1.35983	0.0473335	0.931945	0.848131	0.0185664	0.176528	0.241548	0.00840791							FALSE	TRUE	FALSE	FALSE	FALSE	FALSE	FALSE	FALSE	-4.04658	-3.52351	0.00548888	-0.34416	-0.814808	-0.00215547
NUDCD3	NUDCD3_+_44530211.23-P1P2|NUDCD3_+_44530237.23-P1P2	NUDCD3			FALSE	-0.77111	0.058678	-1.4921	-1.4365	-1.0709	-0.27649	8.56692	0.152717	33.4174	27.0254	5.39621	0.660946	1.52175	0.0271274	5.93598	4.80057	0.958536	0.117405	*		*	*			FALSE	TRUE	FALSE	FALSE	FALSE	FALSE	FALSE	FALSE	-6.60604	0.00896115	-49.8621	-38.8221	-5.7788	-0.182745
RPS11	RPS11_-_49999745.23-P1P2|RPS11_-_49999733.23-P1P2	RPS11			FALSE	-0.77106	2.8205	-0.15342	-1.0327	-1.1549	0.10317	1.80286	4.59673	0.202913	3.64741	6.83836	0.159518	0.320244	0.816523	0.0360437	0.647895	1.21471	0.0283353							FALSE	TRUE	FALSE	FALSE	FALSE	FALSE	FALSE	FALSE	-1.39011	12.9651	-0.0311308	-3.76668	-7.89762	0.0164574
CAPN1	CAPN1_-_64949451.23-P1P2|CAPN1_+_64949419.23-P1P2	CAPN1			FALSE	-0.77102	-0.17779	-0.19322	0.29207	-0.64789	-0.40877	2.71413	0.224193	0.307991	0.403348	1.64662	0.739166	0.482114	0.0398237	0.0547088	0.0716473	0.292492	0.131299							FALSE	TRUE	FALSE	FALSE	FALSE	FALSE	FALSE	FALSE	-2.09265	-0.0398593	-0.05951	0.117806	-1.06683	-0.302149
NEDD1	NEDD1_-_97301083.23-P1P2|NEDD1_-_97301092.23-P1P2	NEDD1			FALSE	-0.76978	1.4842	0.10448	-0.1814	0.74703	0.75874	4.63522	6.1315	0.173841	0.347048	3.9665	4.20869	0.823362	1.08915	0.0308796	0.0616467	0.704574	0.747595							FALSE	TRUE	FALSE	FALSE	FALSE	FALSE	FALSE	FALSE	-3.5681	9.10037	0.0181629	-0.0629545	2.96309	3.1933
SRP19	SRP19_+_112197015.23-P1P2|SRP19_+_112197012.23-P1P2	SRP19			FALSE	-0.76915	-0.45037	-0.6989	-1.3368	-1.1331	-0.4914	12.6618	3.62264	10.0969	41.914	24.5073	3.79379	2.24913	0.643495	1.79354	7.44524	4.35327	0.673897	*		*	*	*		FALSE	TRUE	TRUE	FALSE	FALSE	FALSE	FALSE	FALSE	-9.73881	-1.63153	-7.05676	-56.0306	-27.7692	-1.86427
PARM1	PARM1_-_75858348.23-P1P2|PARM1_+_75858379.23-P1P2	PARM1			FALSE	-0.76827	-0.049921	-0.15209	0.093417	-0.15405	0.23951	18.4954	0.180265	0.794309	0.341989	0.762532	1.21728	3.28537	0.0320208	0.141094	0.0607479	0.13545	0.216227	*						FALSE	TRUE	FALSE	FALSE	FALSE	FALSE	FALSE	FALSE	-14.2095	-0.00899902	-0.120806	0.0319475	-0.117468	0.29155
SSBP1	SSBP1_+_141438412.23-P1P2|SSBP1_+_141438407.23-P1P2	SSBP1	Matrix	Mitochondrial central dogma > mtDNA maintenance > mtDNA replication | Mitochondrial central dogma > mtDNA maintenance > mtDNA nucleoid	TRUE	-0.76805	-0.098679	-0.51509	-0.43449	0.64039	0.12177	8.15105	0.284172	3.50713	2.39006	3.6881	0.396217	1.44788	0.0504779	0.622976	0.424551	0.655122	0.0703806	*						FALSE	TRUE	FALSE	FALSE	FALSE	FALSE	FALSE	FALSE	-6.26042	-0.0280418	-1.80649	-1.03846	2.36182	0.0482474
UBA2	UBA2_+_34919311.23-P1P2|UBA2_+_34919335.23-P1P2	UBA2			FALSE	-0.76799	-0.89181	-1.1148	-0.37368	-0.90294	-0.54066	18.1166	25.8077	36.5142	3.94085	14.183	5.38269	3.21808	4.58426	6.48607	0.700019	2.51935	0.956134	*	*	*		*		FALSE	TRUE	TRUE	FALSE	FALSE	FALSE	FALSE	FALSE	-13.9134	-23.0156	-40.7061	-1.47262	-12.8064	-2.9102
DAP3	DAP3_-_155658904.23-P1P2|DAP3_-_155658930.23-P1P2	DAP3	Matrix	Mitochondrial central dogma > Translation > Mitochondrial ribosome	TRUE	-0.76601	-0.33593	-0.8114	-0.67303	0.15636	0.037439	12.6577	2.42	13.255	8.06883	0.622785	0.125686	2.2484	0.429868	2.35451	1.43328	0.110626	0.0223259	*		*	*			FALSE	TRUE	FALSE	FALSE	FALSE	FALSE	FALSE	FALSE	-9.69591	-0.81295	-10.7551	-5.43057	0.0973786	0.00470557
EPRS	EPRS_-_220219801.23-P1P2|EPRS_-_220219785.23-P1P2	EPRS			FALSE	-0.76584	0.67764	-1.0654	-0.90792	-1.4753	-1.013	6.55247	3.48984	12.6027	8.46066	23.8065	10.2214	1.16392	0.619906	2.23863	1.50288	4.22879	1.81564			*	*	*	*	FALSE	TRUE	FALSE	FALSE	FALSE	FALSE	FALSE	TRUE	-5.01814	2.36486	-13.4269	-7.6816	-35.1217	-10.3542
MTRF1L	MTRF1L_+_153323814.23-P1P2|MTRF1L_+_153323797.23-P1P2	MTRF1L	Matrix	Mitochondrial central dogma > Translation > Translation factors	TRUE	-0.7644	-0.25249	-0.7045	-0.53945	0.018273	-0.05018	10.2117	1.18912	7.99991	4.58715	0.0510494	0.148265	1.81391	0.211224	1.42104	0.814823	0.00906798	0.0263365	*		*				FALSE	TRUE	FALSE	FALSE	FALSE	FALSE	FALSE	FALSE	-7.80579	-0.30024	-5.63594	-2.47454	0.000932825	-0.00743993
PDCL	PDCL_-_125590835.23-P1P2|PDCL_-_125590807.23-P1P2	PDCL			FALSE	-0.76244	0.096018	-0.33364	-0.36998	-0.1413	-0.05939	8.44737	0.247329	1.48474	1.83177	0.454742	0.151811	1.50052	0.0439335	0.263736	0.32538	0.0807765	0.0269664	*						FALSE	TRUE	FALSE	FALSE	FALSE	FALSE	FALSE	FALSE	-6.44061	0.0237481	-0.495367	-0.677717	-0.0642551	-0.00901605
THBS3	THBS3_+_155178893.23-P2|THBS3_+_155178828.23-P2	THBS3			FALSE	-0.76211	-0.30088	-0.70701	-0.40341	-0.42196	-0.070456	15.4253	2.29837	11.9659	3.65453	4.44817	0.280851	2.74002	0.408263	2.12552	0.649159	0.790135	0.049888	*		*				FALSE	TRUE	FALSE	FALSE	FALSE	FALSE	FALSE	FALSE	-11.7558	-0.691534	-8.46001	-1.47427	-1.87695	-0.0197876
PARK7	PARK7_+_8021784.23-P1P2|PARK7_-_8021812.23-P1P2	PARK7	MOM	Protein import, sorting and homeostasis > Protein homeostasis | Mitochondrial dynamics and surveillance > Mitophagy | Mitochondrial dynamics and surveillance > Autophagy	TRUE	-0.76147	0.1794	0.88444	-0.089763	-0.94246	1.0006	0.995163	0.116043	0.716405	0.0479344	1.63038	0.698319	0.176772	0.020613	0.127256	0.00851466	0.289606	0.124043							FALSE	TRUE	FALSE	FALSE	FALSE	FALSE	FALSE	FALSE	-0.757787	0.0208182	0.633617	-0.00430274	-1.53656	0.698738
negative_control	non-targeting_02294|non-targeting_00535	negative_control			FALSE	-0.75888	-0.33239	0.47958	0.061274	0.12342	-0.18729	7.94332	1.50593	2.19192	0.14183	0.322466	0.567977	1.41098	0.2675	0.389353	0.0251934	0.0572801	0.100891	*						TRUE	FALSE	FALSE	FALSE	FALSE	FALSE	FALSE	FALSE	-6.02803	-0.500556	1.0512	0.00869048	0.0397988	-0.106376
TMEM159	TMEM159_+_21170012.23-P1P2|TMEM159_-_21170045.23-P1P2	TMEM159			FALSE	-0.75801	-0.39415	0.54663	-0.30867	0.20242	-0.08088	9.26629	2.41214	2.67453	1.42038	0.622894	0.193671	1.64598	0.428472	0.47508	0.252304	0.110646	0.034402	*						FALSE	TRUE	FALSE	FALSE	FALSE	TRUE	FALSE	FALSE	-7.02394	-0.950746	1.46198	-0.438428	0.126086	-0.0156641
CD300E	CD300E_-_72619828.23-P1P2|CD300E_+_72619831.23-P1P2	CD300E			FALSE	-0.75713	-0.12488	0.050204	0.11697	0.41171	0.067724	5.45856	0.289502	0.100656	0.237637	1.14753	0.132262	0.969612	0.0514246	0.0178796	0.0422117	0.203837	0.0234938							FALSE	TRUE	FALSE	FALSE	FALSE	FALSE	FALSE	FALSE	-4.13284	-0.036153	0.00505331	0.0277964	0.472448	0.00895728
FLRT1	FLRT1_-_63871144.23-P1P2|FLRT1_-_63871200.23-P1P2	FLRT1			FALSE	-0.75695	-0.12879	-0.23845	0.27131	0.63341	0.13577	3.45756	0.22625	0.427477	0.479045	1.68468	0.210793	0.614171	0.0401891	0.0759333	0.0850935	0.299252	0.0374435							FALSE	TRUE	FALSE	FALSE	FALSE	FALSE	FALSE	FALSE	-2.6172	-0.0291388	-0.101932	0.12997	1.06709	0.0286194
GSPT1	GSPT1_-_12009772.23-P1P2|GSPT1_-_12009714.23-P1P2	GSPT1			FALSE	-0.75679	0.2471	-0.8956	-0.60323	0.92143	0.0025883	4.19736	0.549982	5.92526	2.56195	2.48794	0.00377299	0.745582	0.0976941	1.05251	0.455083	0.441937	0.000670202							FALSE	TRUE	FALSE	FALSE	FALSE	FALSE	FALSE	FALSE	-3.17652	0.135901	-5.30666	-1.54544	2.29247	9.76563e-06
GALNT8	GALNT8_-_4829836.23-ENST00000252318.2|GALNT8_+_4829593.23-ENST00000252318.2	GALNT8			FALSE	-0.75547	-0.32254	-0.016734	-0.21416	0.23969	-0.80434	8.05738	1.5279	0.0386501	0.723033	0.734875	7.92944	1.43124	0.271403	0.00686547	0.128433	0.130537	1.40852	*					*	FALSE	TRUE	FALSE	FALSE	FALSE	FALSE	FALSE	FALSE	-6.08711	-0.49281	-0.000646771	-0.154845	0.176142	-6.37797
MARS2	MARS2_+_198570142.23-P1P2|MARS2_+_198570146.23-P1P2	MARS2	Matrix	Mitochondrial central dogma > Translation > mt-tRNA synthetases	TRUE	-0.75438	-0.134	-0.16676	-0.26211	0.32522	-0.042368	7.09643	0.376813	0.516527	0.899009	1.21621	0.0919549	1.26055	0.0669338	0.0917514	0.159692	0.216037	0.0163341							FALSE	TRUE	FALSE	FALSE	FALSE	FALSE	FALSE	FALSE	-5.35341	-0.0504929	-0.086136	-0.235639	0.395536	-0.00389594
YAE1D1	YAE1D1_+_39606256.23-P1P2|YAE1D1_-_39606026.23-P1P2	YAE1D1			FALSE	-0.75382	0.99457	-1.9902	-1.3333	0.47641	1.2474	3.59066	3.15898	26.5426	10.4902	1.78797	9.70382	0.637814	0.561135	4.71481	1.8634	0.3176	1.7237			*	*		*	FALSE	TRUE	FALSE	FALSE	FALSE	FALSE	TRUE	FALSE	-2.70671	3.14183	-52.8251	-13.9866	0.851808	12.1045
RICTOR	RICTOR_+_39074244.23-P1P2|RICTOR_-_39074440.23-P1P2	RICTOR			FALSE	-0.75346	-0.68885	-0.14987	-0.79955	-0.74876	-0.8671	19.9282	14.1766	0.867868	19.0553	15.112	21.3966	3.53988	2.51821	0.154161	3.38482	2.68436	3.80071	*	*		*	*	*	FALSE	TRUE	FALSE	FALSE	FALSE	FALSE	FALSE	TRUE	-15.0151	-9.76555	-0.130067	-15.2357	-11.3152	-18.553
negative_control	non-targeting_03706|non-targeting_01081	negative_control			FALSE	-0.75301	-0.19497	-0.059613	0.027402	-0.089113	-0.068573	7.18996	0.717537	0.151755	0.0608403	0.232473	0.171231	1.27716	0.127457	0.0269565	0.0108072	0.0412945	0.0304159							TRUE	FALSE	FALSE	FALSE	FALSE	FALSE	FALSE	FALSE	-5.41411	-0.139898	-0.0090466	0.00166715	-0.0207164	-0.0117418
RPL32	RPL32_-_12882840.23-P1P2|RPL32_-_12883061.23-P1P2	RPL32			FALSE	-0.75276	1.413	-1.4431	-1.6349	-3.3332	-1.0201	3.46945	6.08612	12.1122	16.8951	138.842	5.99853	0.616284	1.08109	2.15151	3.0011	24.6627	1.06553			*	*	*		FALSE	TRUE	FALSE	FALSE	FALSE	FALSE	FALSE	TRUE	-2.61167	8.59968	-17.4791	-27.6217	-462.787	-6.1191
OR2W1	OR2W1_-_29013022.23-ENST00000377175.1|OR2W1_-_29013016.23-ENST00000377175.1	OR2W1			FALSE	-0.75161	0.47501	0.30269	0.046126	0.36486	-0.53496	7.4631	1.84019	0.970657	0.103358	1.22523	2.97396	1.32568	0.326876	0.172419	0.0183596	0.217639	0.528268	*						FALSE	TRUE	FALSE	FALSE	FALSE	FALSE	FALSE	FALSE	-5.60934	0.87411	0.293808	0.00476749	0.447037	-1.59095
HELLS	HELLS_-_96306053.23-P1P2|HELLS_-_96305626.23-P1P2	HELLS			FALSE	-0.74996	-0.045952	-0.43032	-0.10414	0.52354	-0.23183	4.28894	0.0852127	1.72649	0.20918	1.67803	0.480763	0.761851	0.0151365	0.306679	0.037157	0.298071	0.0853986							FALSE	TRUE	FALSE	FALSE	FALSE	FALSE	FALSE	FALSE	-3.21654	-0.0039157	-0.742943	-0.021784	0.878515	-0.111455
NDUFC1	NDUFC1_-_140216941.23-P1|NDUFC1_+_140216887.23-P1	NDUFC1	MIM	OXPHOS > Complex I > CI subunits | OXPHOS > OXPHOS subunits	TRUE	-0.74987	0.3449	0.004824	0.53875	0.077119	-0.47386	20.6486	3.01305	0.0178464	5.37	0.371979	7.44097	3.66784	0.535213	0.00317008	0.953881	0.0660752	1.32175	*					*	FALSE	TRUE	FALSE	FALSE	FALSE	FALSE	FALSE	FALSE	-15.4838	1.0392	8.60911e-05	2.89309	0.0286867	-3.52598
HNRNPU	HNRNPU_+_245027773.23-P1P2|HNRNPU_-_245027750.23-P1P2	HNRNPU			FALSE	-0.74912	0.84822	-0.558	-0.73995	-1.0025	-0.77957	7.16082	4.70454	3.94405	6.68527	7.89391	4.82033	1.27199	0.835675	0.700587	1.18751	1.40221	0.856243					*		FALSE	TRUE	FALSE	FALSE	FALSE	FALSE	FALSE	TRUE	-5.36431	3.99049	-2.20078	-4.94676	-7.91365	-3.75779
SOCS7	SOCS7_-_36507809.23-P1P2|SOCS7_+_36507797.23-P1P2	SOCS7			FALSE	-0.74856	0.18079	0.0056644	-0.21028	0.45555	-0.13386	5.8191	0.460874	0.0102833	0.572141	1.33881	0.284448	1.03366	0.0818657	0.00182663	0.10163	0.237815	0.0505269							FALSE	TRUE	FALSE	FALSE	FALSE	FALSE	FALSE	FALSE	-4.35595	0.0833214	5.82486e-05	-0.12031	0.609896	-0.0380762
TSEN2	TSEN2_-_12526016.23-P1P2|TSEN2_-_12525993.23-P1P2	TSEN2			FALSE	-0.74839	-0.60412	-0.85525	-0.52224	-0.24559	0.14353	11.7729	6.92057	13.7747	4.89788	1.49776	0.642199	2.09124	1.22931	2.44683	0.870017	0.26605	0.114075	*		*				FALSE	TRUE	FALSE	FALSE	FALSE	FALSE	FALSE	FALSE	-8.81075	-4.18085	-11.7808	-2.55787	-0.367836	0.0921748
NMT2	NMT2_+_15210668.23-P1P2|NMT2_+_15210685.23-P1P2	NMT2			FALSE	-0.74637	0.56616	-0.17538	-0.33709	0.43255	-0.42855	7.55561	2.43239	0.518342	1.2766	1.59443	1.98733	1.34211	0.432068	0.0920739	0.226765	0.283221	0.353013	*						FALSE	TRUE	FALSE	FALSE	FALSE	FALSE	FALSE	FALSE	-5.63928	1.37712	-0.0909069	-0.43033	0.689671	-0.851671
NOP2	NOP2_+_6677426.23-P1P2|NOP2_+_6677431.23-P1P2	NOP2			FALSE	-0.74626	1.5847	-0.7169	0.94901	-1.5066	-1.1205	1.00795	2.83053	1.4333	1.34044	7.97001	5.62309	0.179044	0.502791	0.2546	0.238104	1.41572	0.998838					*		FALSE	TRUE	FALSE	FALSE	FALSE	FALSE	FALSE	TRUE	-0.752193	4.48554	-1.02754	1.27209	-12.0076	-6.30068
GRK7	GRK7_-_141497062.23-P1P2|GRK7_+_141497034.23-P1P2	GRK7			FALSE	-0.74596	-1.0721	-0.54051	-0.64347	0.62225	-0.85491	1.2117	3.49125	0.704015	0.886558	0.428373	0.882033	0.215237	0.620157	0.125055	0.157481	0.0760925	0.156677							FALSE	TRUE	FALSE	FALSE	FALSE	FALSE	FALSE	FALSE	-0.903883	-3.74297	-0.380527	-0.570474	0.266555	-0.754059
PLAUR	PLAUR_-_44174281.23-P1P2|PLAUR_+_44174267.23-P1P2	PLAUR			FALSE	-0.74583	-0.2519	-0.13982	0.05167	0.068919	0.15287	8.7371	1.16159	0.500011	0.124985	0.169732	0.449173	1.55198	0.206335	0.0888176	0.0222013	0.0301498	0.0797872	*						FALSE	TRUE	FALSE	FALSE	FALSE	FALSE	FALSE	FALSE	-6.51639	-0.292605	-0.0699115	0.00645798	0.0116978	0.068665
UNC79	UNC79_-_93799756.23-ENST00000256339.4|UNC79_+_93799903.23-ENST00000256339.4	UNC79			FALSE	-0.74384	-0.24648	-0.90262	-0.80422	-0.2977	0.41643	3.18095	0.697712	6.32401	4.48864	0.810791	1.24683	0.565037	0.123936	1.12334	0.797323	0.144022	0.221476							FALSE	TRUE	FALSE	FALSE	FALSE	FALSE	FALSE	FALSE	-2.36612	-0.171972	-5.70818	-3.60985	-0.241372	0.519218
MTA3	MTA3_+_42795764.23-P1P2|MTA3_-_42795917.23-P1P2	MTA3			FALSE	-0.74315	-0.1201	-0.55571	-0.41099	-0.79248	-0.56228	7.05605	0.351201	3.98247	2.20952	7.63304	3.54461	1.25338	0.0623843	0.707411	0.392481	1.35587	0.629634					*		FALSE	TRUE	FALSE	FALSE	FALSE	FALSE	FALSE	TRUE	-5.2437	-0.0421792	-2.2131	-0.908093	-6.04903	-1.99306
DNTTIP2	DNTTIP2_-_94344536.23-P1P2|DNTTIP2_+_94344679.23-P1P2	DNTTIP2			FALSE	-0.74289	1.1397	-0.041993	-0.32672	-3.0017	-0.55882	3.64466	4.77588	0.0553742	0.757757	94.8684	1.73698	0.647407	0.848347	0.0098362	0.134601	16.8516	0.308542					*		FALSE	TRUE	FALSE	FALSE	FALSE	FALSE	FALSE	TRUE	-2.70758	5.44307	-0.00232533	-0.247574	-284.767	-0.970659
ALDH18A1	ALDH18A1_+_97416133.23-P1P2|ALDH18A1_+_97416448.23-P1P2	ALDH18A1	Matrix	Metabolism > Amino acid metabolism > Proline metabolism	TRUE	-0.74209	-0.10284	0.13326	-0.1328	0.22455	-0.10553	15.8047	0.491767	0.599479	0.657597	1.29634	0.523502	2.8074	0.0873532	0.106486	0.11681	0.230271	0.0929904	*						FALSE	TRUE	FALSE	FALSE	FALSE	FALSE	FALSE	FALSE	-11.7285	-0.0505733	0.0798866	-0.0873289	0.291093	-0.0552451
NDUFB9	NDUFB9_+_125551406.23-P1P2|NDUFB9_+_125551422.23-P1P2	NDUFB9	MIM	OXPHOS > Complex I > CI subunits | OXPHOS > OXPHOS subunits	TRUE	-0.74185	-0.11364	0.10693	0.23414	0.2364	-0.18357	7.21856	0.34848	0.316782	0.798248	0.895991	0.678775	1.28224	0.061901	0.0562704	0.141794	0.159156	0.120572							FALSE	TRUE	FALSE	FALSE	FALSE	FALSE	FALSE	FALSE	-5.35509	-0.0396012	0.0338735	0.186902	0.211812	-0.124603
MED24	MED24_+_38210612.23-P1P2|MED24_-_38210631.23-P1P2	MED24			FALSE	-0.74176	-0.059738	-0.39979	-0.55519	-1.6967	-0.89963	6.80984	0.147563	1.81466	3.24298	31.5467	6.0378	1.20964	0.0262118	0.32234	0.576055	5.60369	1.0725					*		FALSE	TRUE	FALSE	FALSE	FALSE	FALSE	FALSE	TRUE	-5.05126	-0.0088151	-0.725481	-1.80047	-53.5253	-5.43178
MOB4	MOB4_-_198380805.23-P1P2|MOB4_+_198380762.23-P1P2	MOB4			FALSE	-0.74098	-0.22874	-0.53746	-1.29	-0.33453	-1.0984	12.3603	1.35169	5.88904	39.3054	2.03307	19.3471	2.19558	0.240102	1.04608	6.98187	0.361138	3.43665	*			*		*	FALSE	TRUE	FALSE	FALSE	FALSE	FALSE	FALSE	FALSE	-9.15873	-0.309185	-3.16512	-50.7039	-0.680125	-21.2509
HNRNPA2B1	HNRNPA2B1_+_26240367.23-P1P2|HNRNPA2B1_+_26239914.23-P1P2	HNRNPA2B1			FALSE	-0.73992	-0.54475	-1.0864	-0.77413	-1.3089	-0.80128	14.5617	7.27659	34.4662	14.6858	54.2499	16.0607	2.58661	1.29255	6.12227	2.60865	9.63649	2.85289	*		*	*	*	*	FALSE	TRUE	TRUE	FALSE	FALSE	FALSE	FALSE	FALSE	-10.7745	-3.96392	-37.444	-11.3687	-71.0077	-12.8691
OSTC	OSTC_+_109572000.23-P1P2|OSTC_-_109572201.23-P1P2	OSTC			FALSE	-0.7389	-0.23412	-0.13578	-0.14656	-0.10901	0.016449	15.0226	1.45248	0.655254	0.673193	0.438577	0.0512399	2.66848	0.258007	0.116394	0.11958	0.077905	0.00910182	*						FALSE	TRUE	FALSE	FALSE	FALSE	FALSE	FALSE	FALSE	-11.1002	-0.340055	-0.0889704	-0.0986632	-0.0478092	0.000842846
RPP30	RPP30_+_92631924.23-P1P2|RPP30_-_92631746.23-P1P2	RPP30			FALSE	-0.73718	0.9475	-0.48836	-0.91394	-0.50944	-0.38974	5.91485	5.13465	2.64287	8.08561	2.73762	2.24798	1.05066	0.912076	0.469456	1.43626	0.486287	0.399312				*			FALSE	TRUE	FALSE	FALSE	FALSE	FALSE	FALSE	FALSE	-4.36031	4.86508	-1.29067	-7.38977	-1.39465	-0.876129
OCIAD1	OCIAD1_+_48833107.23-P1P2|OCIAD1_-_48833090.23-P1P2	OCIAD1	MOM	0	TRUE	-0.73704	-0.3846	-0.31346	0.086798	-0.30628	0.20408	12.62	3.09772	2.20176	0.284515	1.99298	0.928523	2.24171	0.550252	0.391101	0.0505388	0.354016	0.164935	*						FALSE	TRUE	FALSE	FALSE	FALSE	FALSE	FALSE	FALSE	-9.30146	-1.19138	-0.690163	0.0246953	-0.610409	0.189493
NQO2	NQO2_+_3000154.23-P1P2|NQO2_-_3000151.23-P1P2	NQO2			FALSE	-0.73696	-0.17601	0.4507	0.097904	0.17385	-0.034572	10.2008	0.697366	2.42569	0.271289	0.539117	0.0831146	1.81198	0.123874	0.430879	0.0481895	0.0957642	0.0147638	*						FALSE	TRUE	FALSE	FALSE	FALSE	FALSE	FALSE	FALSE	-7.51757	-0.122743	1.09326	0.0265603	0.0937255	-0.00287344
PJA1	PJA1_-_68384865.23-P1P2|PJA1_+_68384833.23-P1P2	PJA1			FALSE	-0.73686	0.48894	0.24852	0.29059	-0.55566	0.15068	4.4649	1.67662	0.712803	0.689732	1.34496	0.185519	0.793106	0.297821	0.126616	0.122518	0.238907	0.0329541							FALSE	TRUE	FALSE	FALSE	FALSE	FALSE	FALSE	FALSE	-3.29	0.819769	0.177146	0.200429	-0.747339	0.0279541
POLG2	POLG2_+_62493131.23-P1P2|POLG2_+_62493140.23-P1P2	POLG2	Matrix	Mitochondrial central dogma > mtDNA maintenance > mtDNA replication | Mitochondrial central dogma > mtDNA maintenance > mtDNA nucleoid	TRUE	-0.73685	-0.023608	-0.98585	-0.59111	0.10347	0.11242	11.2291	0.0675415	18.1512	5.41578	0.34259	0.390192	1.99464	0.0119975	3.22422	0.962013	0.0608548	0.0693104	*		*				FALSE	TRUE	FALSE	FALSE	FALSE	FALSE	FALSE	FALSE	-8.27418	-0.00159452	-17.8943	-3.20132	0.0354478	0.0438654
IFT140	IFT140_+_1662011.23-P2|IFT140_+_1661970.23-P2	IFT140			FALSE	-0.73471	0.082588	0.24704	-0.066326	-0.27352	0.0020175	7.13924	0.201577	0.915174	0.16619	1.20969	0.00398332	1.26815	0.0358065	0.162564	0.0295206	0.214878	0.000707563							FALSE	TRUE	FALSE	FALSE	FALSE	FALSE	FALSE	FALSE	-5.24527	0.0166479	0.226084	-0.0110227	-0.330874	8.03635e-06
AURKAIP1	AURKAIP1_+_1310516.23-P1P2|AURKAIP1_-_1310395.23-P1P2	AURKAIP1	Matrix	Mitochondrial central dogma > Translation > Mitochondrial ribosome	TRUE	-0.73076	0.055006	-0.52823	-0.061389	-1.7374	-0.84964	7.02721	0.136576	4.20087	0.16348	25.9358	6.40771	1.24825	0.0242602	0.746206	0.0290391	4.60701	1.13821					*		FALSE	TRUE	FALSE	FALSE	FALSE	FALSE	FALSE	TRUE	-5.13521	0.0075125	-2.21902	-0.0100359	-45.0609	-5.44425
GRSF1	GRSF1_-_71705573.23-P1P2|GRSF1_-_71705116.23-P1P2	GRSF1	Matrix	Mitochondrial central dogma > mtRNA metabolism > mtRNA granules | Mitochondrial central dogma > mtRNA metabolism > Polycistronic mtRNA processing | Mitochondrial central dogma > mtRNA metabolism > mtRNA stability and decay | Mitochondrial central dogma > Translation > Mitochondrial ribosome assembly	TRUE	-0.72865	0.1244	-0.64759	-0.43376	0.28471	-0.40748	10.5764	0.444035	9.3024	3.73168	1.59469	3.88703	1.87871	0.0788747	1.6524	0.662864	0.283267	0.690458	*		*				FALSE	TRUE	FALSE	FALSE	FALSE	FALSE	FALSE	FALSE	-7.70653	0.055238	-6.02414	-1.61865	0.454024	-1.58389
LIPT1	LIPT1_+_99771478.23-P1P2|LIPT1_-_99771495.23-P1P2	LIPT1	Matrix	Metabolism > Lipid metabolism > Lipoate insertion	TRUE	-0.7285	0.55288	-0.228	0.71809	1.0353	-0.54514	1.6171	0.723538	0.35295	1.15908	1.71963	1.04955	0.287248	0.128523	0.062695	0.205889	0.30546	0.186433							FALSE	TRUE	FALSE	FALSE	FALSE	FALSE	FALSE	FALSE	-1.17806	0.40003	-0.0804725	0.832323	1.78033	-0.57215
GNRH2	GNRH2_+_3024306.23-P1P2|GNRH2_-_3024335.23-P1P2	GNRH2			FALSE	-0.72847	-1.0076	0.11286	0.88337	0.4554	-0.078443	1.22871	1.86012	0.0871989	0.948307	0.30914	0.00754369	0.218258	0.330416	0.0154893	0.168449	0.0549129	0.00134							FALSE	TRUE	FALSE	FALSE	FALSE	FALSE	FALSE	FALSE	-0.895081	-1.87426	0.00984127	0.837706	0.140782	-0.00059175
MRPL38	MRPL38_-_73900966.23-P1P2|MRPL38_+_73900952.23-P1P2	MRPL38	Matrix	Mitochondrial central dogma > Translation > Mitochondrial ribosome	TRUE	-0.72677	0.068249	-0.73381	-0.29844	0.45233	-0.18818	10.6735	0.216254	11.3608	1.7045	2.90581	0.997791	1.89595	0.0384134	2.01803	0.302773	0.516163	0.177239	*		*				FALSE	TRUE	FALSE	FALSE	FALSE	FALSE	FALSE	FALSE	-7.75718	0.0147591	-8.33665	-0.508691	1.31438	-0.187764
CCDC86	CCDC86_-_60609589.23-P1P2|CCDC86_-_60609614.23-P1P2	CCDC86			FALSE	-0.72655	1.789	-0.30058	0.62063	-1.6251	-0.67538	3.35655	6.80713	0.682438	1.41197	28.948	4.27018	0.596228	1.20916	0.121222	0.250811	5.14207	0.758518					*		FALSE	TRUE	FALSE	FALSE	FALSE	FALSE	FALSE	TRUE	-2.4387	12.1779	-0.205127	0.876314	-47.0433	-2.88399
KXD1	KXD1_-_18668945.23-P1P2|KXD1_-_18669142.23-P1P2	KXD1			FALSE	-0.7263	-0.32766	-0.00080582	0.25242	-0.020799	-0.2033	6.80162	1.59577	0.00184096	0.82307	0.0392772	0.649655	1.20818	0.283458	0.000327013	0.146203	0.00697686	0.115399							FALSE	TRUE	FALSE	FALSE	FALSE	FALSE	FALSE	FALSE	-4.94002	-0.522868	-1.48348e-06	0.207759	-0.000816926	-0.132075
SLC35A4	SLC35A4_-_139944434.23-P1P2|SLC35A4_-_139944450.23-P1P2	SLC35A4			FALSE	-0.7255	-0.15769	-0.19748	-0.20445	-1.9159	-1.5023	7.34525	0.575102	0.75041	0.75975	28.5427	16.1182	1.30475	0.102156	0.133296	0.134956	5.07008	2.8631	*				*	*	FALSE	TRUE	FALSE	FALSE	FALSE	FALSE	FALSE	TRUE	-5.32898	-0.0906878	-0.148191	-0.155331	-54.685	-24.2144
PPARA	PPARA_+_46546501.23-P1P2|PPARA_-_46546638.23-P1P2	PPARA			FALSE	-0.72466	0.22711	0.070142	0.32211	0.17839	-0.25555	15.991	1.22162	0.252837	1.93159	0.854244	1.71715	2.84051	0.216999	0.0449118	0.343111	0.151741	0.30502	*						FALSE	TRUE	FALSE	FALSE	FALSE	FALSE	FALSE	FALSE	-11.5881	0.277443	0.0177345	0.622185	0.152389	-0.438818
FTSJ2	FTSJ2_+_2281746.23-P1P2|FTSJ2_+_2281800.23-P1P2	FTSJ2	Matrix	Mitochondrial central dogma > mtRNA metabolism > mtRNA granules | Mitochondrial central dogma > mtRNA metabolism > mt-rRNA modifications | Mitochondrial central dogma > Translation > Mitochondrial ribosome assembly	TRUE	-0.72458	0.29921	-0.35035	-0.43536	0.259	-0.071387	11.3208	1.4321	2.50858	3.35446	1.23101	0.259961	2.01093	0.254387	0.445603	0.595858	0.218666	0.0461773	*						FALSE	TRUE	FALSE	FALSE	FALSE	FALSE	FALSE	FALSE	-8.20281	0.4285	-0.878882	-1.4604	0.318831	-0.0185578
TMTC3	TMTC3_-_88536106.23-P1P2|TMTC3_-_88536103.23-P1P2	TMTC3			FALSE	-0.72438	-0.26733	0.23694	0.19619	0.51295	-0.26696	7.93588	1.2115	0.80936	0.552083	2.07784	1.0101	1.40966	0.2152	0.143768	0.0980672	0.36909	0.179425	*						FALSE	TRUE	FALSE	FALSE	FALSE	FALSE	FALSE	FALSE	-5.74859	-0.32387	0.19177	0.108313	1.06583	-0.269655
FUNDC2	FUNDC2_-_154255407.23-P1P2|FUNDC2_-_154255413.23-P1P2	FUNDC2	MOM	Mitochondrial dynamics and surveillance > Organelle contact sites | Signaling	TRUE	-0.7234	-0.83935	-1.6252	-1.8462	-1.8375	-1.814	6.46345	7.65847	25.6267	34.3404	29.9838	33.0324	1.14811	1.36038	4.55211	6.09994	5.32607	5.86759		*	*	*	*	*	FALSE	TRUE	FALSE	FALSE	FALSE	FALSE	FALSE	TRUE	-4.67566	-6.42813	-41.6485	-63.3993	-55.0953	-59.9208
PRR16	PRR16_-_119800123.23-P1|PRR16_+_119800068.23-P1	PRR16			FALSE	-0.72312	0.033677	-0.13677	0.061892	-0.093445	0.15732	10.1046	0.0986507	0.592032	0.181708	0.317124	0.562662	1.7949	0.0175235	0.105163	0.0322771	0.0563312	0.0999464	*						FALSE	TRUE	FALSE	FALSE	FALSE	FALSE	FALSE	FALSE	-7.30684	0.00332226	-0.0809722	0.0112463	-0.0296337	0.0885179
PLEKHA2	PLEKHA2_-_38759503.23-P1P2|PLEKHA2_+_38759517.23-P1P2	PLEKHA2			FALSE	-0.72232	-0.12514	-0.17543	-0.34636	0.1657	0.12085	13.7718	0.570135	0.862488	2.55342	0.634325	0.471289	2.44631	0.101274	0.153205	0.453567	0.112676	0.0837157	*						FALSE	TRUE	FALSE	FALSE	FALSE	FALSE	FALSE	FALSE	-9.94767	-0.0713467	-0.151306	-0.884401	0.105108	0.0569553
MRGPRX1	MRGPRX1_+_18960840.23-P1P2|MRGPRX1_-_18960668.23-P1P2	MRGPRX1			FALSE	-0.72195	0.44616	-0.081405	-0.49054	-0.36971	-0.24218	4.30726	1.36921	0.166133	1.9731	1.33618	0.625508	0.765105	0.243214	0.0295104	0.350484	0.237347	0.11111							FALSE	TRUE	FALSE	FALSE	FALSE	FALSE	FALSE	FALSE	-3.10963	0.610885	-0.013524	-0.967884	-0.493998	-0.151486
GALE	GALE_+_24127243.23-P1P2|GALE_+_24127219.23-P1P2	GALE			FALSE	-0.7217	0.15156	-0.1562	0.048364	0.16556	-0.13715	9.83559	0.557395	0.587036	0.126993	0.57159	0.459796	1.74711	0.0990108	0.104276	0.022558	0.101532	0.0816742	*						FALSE	TRUE	FALSE	FALSE	FALSE	FALSE	FALSE	FALSE	-7.09834	0.0844788	-0.091695	0.00614191	0.0946324	-0.063061
CYCS	CYCS_+_25164869.23-P1P2|CYCS_+_25164679.23-P1P2	CYCS	IMS	Metabolism > Metals and cofactors > Heme-containing proteins | Metabolism > Electron carriers > Cytochromes | OXPHOS > OXPHOS subunits | OXPHOS > Cytochrome C | Mitochondrial dynamics and surveillance > Apoptosis	TRUE	-0.72	0.10199	-0.23688	-0.08568	0.07176	-0.32167	10.4094	0.344324	1.21736	0.263843	0.233929	2.22278	1.84903	0.0611627	0.216241	0.0468667	0.0415532	0.394835	*						FALSE	TRUE	FALSE	FALSE	FALSE	FALSE	FALSE	FALSE	-7.49475	0.0351176	-0.288367	-0.022606	0.0167868	-0.715
WDR12	WDR12_+_203776353.23-P1P2|WDR12_-_203776953.23-P1P2	WDR12			FALSE	-0.71903	1.8458	-0.68357	-0.76923	-2.8268	-0.55516	2.85069	7.17044	2.96786	3.97927	158.413	3.12189	0.506372	1.2737	0.527186	0.706843	28.1391	0.554545					*		FALSE	TRUE	FALSE	FALSE	FALSE	FALSE	FALSE	TRUE	-2.04973	13.2352	-2.02874	-3.06097	-447.801	-1.73315
OR9A4	OR9A4_-_141618663.23-ENST00000548136.1|OR9A4_+_141618961.23-ENST00000548136.1	OR9A4			FALSE	-0.71839	-0.3311	0.16924	0.0074903	0.0074586	0.056694	6.55617	1.54496	0.465263	0.0149959	0.0156212	0.118747	1.16458	0.274433	0.0826454	0.00266374	0.00277482	0.0210931							FALSE	TRUE	FALSE	FALSE	FALSE	FALSE	FALSE	FALSE	-4.70989	-0.511535	0.0787412	0.000112324	0.000116512	0.00673222
TMEM116	TMEM116_-_112450964.23-P1P2|TMEM116_-_112450896.23-P1P2	TMEM116			FALSE	-0.71602	0.28165	0.072083	-0.2801	-0.074278	0.06866	11.2284	1.37764	0.23504	1.61577	0.251378	0.220151	1.99451	0.244712	0.0417504	0.287012	0.0446526	0.0391058	*						FALSE	TRUE	FALSE	FALSE	FALSE	FALSE	FALSE	FALSE	-8.03975	0.388013	0.0169424	-0.452578	-0.0186718	0.0151156
SCARF2	SCARF2_+_20792033.23-P1P2|SCARF2_+_20791863.23-P1P2	SCARF2			FALSE	-0.71537	0.041691	0.11928	0.077142	-0.32138	0.13629	12.2157	0.135714	0.470685	0.24899	2.24232	0.513952	2.1699	0.0241072	0.0836085	0.0442285	0.398306	0.0912941	*						FALSE	TRUE	FALSE	FALSE	FALSE	FALSE	FALSE	FALSE	-8.73877	0.00565807	0.0561433	0.0192076	-0.720635	0.0700466
CCDC43	CCDC43_+_42767083.23-P1P2|CCDC43_+_42767071.23-P1P2	CCDC43			FALSE	-0.71504	0.14983	0.18428	0.080923	0.11846	0.033342	7.92786	0.471495	0.641057	0.228339	0.316359	0.0804617	1.40824	0.0837523	0.113872	0.0405602	0.0561953	0.0142925	*						FALSE	TRUE	FALSE	FALSE	FALSE	FALSE	FALSE	FALSE	-5.66874	0.070644	0.118134	0.0184779	0.0374759	0.00268275
ACAD10	ACAD10_-_112123907.23-P1P2|ACAD10_-_112123894.23-P1P2	ACAD10	Matrix	Metabolism > Lipid metabolism > Fatty acid oxidation	TRUE	-0.71451	-0.12672	-0.1857	0.21339	0.1745	-0.20087	8.32937	0.452459	0.81477	0.771471	0.573782	0.831738	1.47956	0.080371	0.144729	0.137038	0.101922	0.147743	*						FALSE	TRUE	FALSE	FALSE	FALSE	FALSE	FALSE	FALSE	-5.95142	-0.0573356	-0.151303	0.164624	0.100125	-0.167071
UBXN2A	UBXN2A_-_24150387.23-P2|UBXN2A_+_24150192.23-P2	UBXN2A			FALSE	-0.71206	0.49225	0.38599	-0.027207	0.66426	0.56258	4.56838	1.4543	1.22025	0.0435146	2.05956	1.43099	0.811488	0.258329	0.216755	0.00772956	0.365842	0.254189							FALSE	TRUE	FALSE	FALSE	FALSE	FALSE	FALSE	FALSE	-3.25296	0.715878	0.471005	-0.0011839	1.36808	0.805046
OR52I2	OR52I2_-_4608063.23-ENST00000312614.4|OR52I2_+_4608032.23-ENST00000312614.4	OR52I2			FALSE	-0.712	-0.29872	-0.30629	-0.069471	-0.28531	-0.16433	5.62487	1.07015	1.10918	0.138567	0.818986	0.375398	0.999153	0.190092	0.197026	0.0246139	0.145478	0.0666825							FALSE	TRUE	FALSE	FALSE	FALSE	FALSE	FALSE	FALSE	-4.00491	-0.319674	-0.339731	-0.0096264	-0.233665	-0.0616892
CDC26	CDC26_+_116037656.23-P1P2|CDC26_+_116037488.23-P1P2	CDC26			FALSE	-0.71165	0.487	-0.26888	-0.35778	-3.1785	-0.61961	5.29308	1.71523	0.731352	1.16376	119.657	2.25549	0.940217	0.304679	0.129911	0.206721	21.2548	0.400646					*		FALSE	TRUE	FALSE	FALSE	FALSE	FALSE	FALSE	TRUE	-3.76682	0.835317	-0.196646	-0.416372	-380.33	-1.39752
SURF6	SURF6_+_136202983.23-P1P2|SURF6_-_136202973.23-P1P2	SURF6			FALSE	-0.71154	1.344	-0.52372	-0.59496	-0.97236	0.0088423	6.03278	8.39392	3.35008	3.43784	14.1618	0.022217	1.07161	1.49102	0.59508	0.610668	2.51558	0.00394643		*			*		FALSE	TRUE	FALSE	FALSE	TRUE	FALSE	FALSE	TRUE	-4.29256	11.2814	-1.7545	-2.04538	-13.7704	0.000196449
ARG1	ARG1_-_131894387.23-P1P2|ARG1_+_131894441.23-P1P2	ARG1			FALSE	-0.71075	0.015989	-0.12278	0.12923	-0.03696	-0.023634	6.133	0.0331405	0.336582	0.337951	0.0799654	0.0448175	1.08941	0.0058868	0.0597875	0.0600307	0.0142044	0.007961							FALSE	TRUE	FALSE	FALSE	FALSE	FALSE	FALSE	FALSE	-4.35903	0.000529884	-0.0413255	0.0436734	-0.00295552	-0.00105922
CTPS1	CTPS1_-_41445838.23-P1P2|CTPS1_+_41445384.23-P1P2	CTPS1			FALSE	-0.71029	1.1009	0.18278	0.61143	1.375	3.8798	1.10483	1.62577	0.139123	0.757981	1.10031	4.58862	0.196253	0.288787	0.0247127	0.134641	0.195449	0.815083							FALSE	TRUE	FALSE	FALSE	FALSE	FALSE	FALSE	FALSE	-0.784751	1.7898	0.0254289	0.463452	1.51292	17.8029
RPS4X	RPS4X_+_71497070.23-P1P2|RPS4X_-_71497046.23-P1P2	RPS4X			FALSE	-0.7095	1.5427	-0.21456	-1.1954	-2.1944	-0.0086602	1.7489	2.74591	0.263213	4.95067	27.004	0.0114143	0.310659	0.48776	0.0467549	0.879394	4.79675	0.00202754					*		FALSE	TRUE	FALSE	FALSE	FALSE	FALSE	FALSE	TRUE	-1.24084	4.23612	-0.056475	-5.91803	-59.2575	-9.885e-05
SKA3	SKA3_-_21750609.23-P1P2|SKA3_+_21750674.23-P1P2	SKA3			FALSE	-0.70908	0.81108	-0.53335	-0.27637	-1.9477	-0.88975	3.30654	2.5136	2.81026	0.743258	32.3878	5.73838	0.587345	0.446494	0.49919	0.132026	5.75309	1.01932					*		FALSE	TRUE	FALSE	FALSE	FALSE	FALSE	FALSE	TRUE	-2.3446	2.03873	-1.49885	-0.205414	-63.0817	-5.10572
TIMM50	TIMM50_-_39971700.23-P1P2|TIMM50_+_39971667.23-P1P2	TIMM50	MIM	Protein import, sorting and homeostasis > Protein import and sorting > TIM23 presequence pathway	TRUE	-0.7089	0.0096504	-1.0913	-0.72108	-0.85394	0.26762	5.54064	0.0202559	13.9223	5.89987	7.30014	0.706041	0.984191	0.00359809	2.47305	1.048	1.29673	0.125415			*				FALSE	TRUE	FALSE	FALSE	FALSE	FALSE	FALSE	FALSE	-3.92776	0.000195478	-15.1935	-4.25428	-6.23388	0.188951
RPS24	RPS24_+_79793627.23-P1P2|RPS24_+_79793693.23-P1P2	RPS24			FALSE	-0.7081	1.1945	-0.64411	-0.32488	-2.0476	-0.33611	1.35451	2.53717	1.38703	0.568041	28.9295	0.778169	0.240603	0.450681	0.246379	0.100902	5.13879	0.138227					*		FALSE	TRUE	FALSE	FALSE	FALSE	FALSE	FALSE	TRUE	-0.959128	3.03065	-0.893397	-0.184545	-59.236	-0.26155
CTSS	CTSS_-_150738222.23-P1P2|CTSS_+_150738195.23-P1P2	CTSS			FALSE	-0.70693	-0.2147	-0.3248	-0.12616	0.30605	0.022928	4.18484	0.479936	0.744607	0.198919	0.529972	0.0290073	0.743359	0.0852517	0.132266	0.0353342	0.0941397	0.0051526							FALSE	TRUE	FALSE	FALSE	FALSE	FALSE	FALSE	FALSE	-2.95839	-0.103042	-0.241848	-0.0250956	0.162198	0.000665079
CCT8	CCT8_+_30445740.23-P1P2|CCT8_-_30446001.23-P1P2	CCT8			FALSE	-0.70689	0.28509	-1.2803	-1.2098	-2.5422	-1.0129	7.45027	1.07512	22.0679	19.1792	115.969	11.1664	1.3234	0.190975	3.91995	3.40683	20.5997	1.98351	*		*	*	*	*	FALSE	TRUE	TRUE	FALSE	FALSE	FALSE	FALSE	FALSE	-5.26652	0.306506	-28.2535	-23.203	-294.816	-11.3105
PDCD11	PDCD11_-_105156445.23-P1P2|PDCD11_+_105156417.23-P1P2	PDCD11			FALSE	-0.7067	0.96807	-0.036731	-1.1153	-1.4009	-1.2499	1.23051	1.40664	0.0230085	2.95995	6.4593	8.11562	0.218578	0.249863	0.00408703	0.525781	1.14737	1.44159						*	FALSE	TRUE	FALSE	FALSE	FALSE	FALSE	FALSE	FALSE	-0.869603	1.36172	-0.000845124	-3.30123	-9.04883	-10.1437
ZIC1	ZIC1_-_147127214.23-P1P2|ZIC1_-_147127444.23-P1P2	ZIC1			FALSE	-0.70621	0.068896	-0.068551	-0.10642	0.075137	0.43594	7.32184	0.197069	0.18817	0.323965	0.197575	2.144	1.30059	0.0350057	0.033425	0.0575464	0.0350956	0.380842							FALSE	TRUE	FALSE	FALSE	FALSE	FALSE	FALSE	FALSE	-5.17075	0.0135773	-0.0128993	-0.0344764	0.0148452	0.934656
DOHH	DOHH_+_3500631.23-P1P2|DOHH_-_3500585.23-P1P2	DOHH			FALSE	-0.7045	-0.11206	0.045705	-0.29565	-0.27201	0.14533	11.4705	0.457175	0.153187	1.86455	1.58353	0.582844	2.03752	0.0812086	0.0272108	0.331203	0.281284	0.103531	*						FALSE	TRUE	FALSE	FALSE	FALSE	FALSE	FALSE	FALSE	-8.08098	-0.051231	0.0070014	-0.551254	-0.430735	0.0847047
TNNT1	TNNT1_+_55660521.23-P1|TNNT1_-_55660491.23-P1	TNNT1			FALSE	-0.70409	-0.18595	-0.22761	0.23177	0.30433	0.096736	7.79097	0.731235	0.943362	0.874616	1.1713	0.262434	1.38392	0.12989	0.167571	0.155359	0.208059	0.0466165	*						FALSE	TRUE	FALSE	FALSE	FALSE	FALSE	FALSE	FALSE	-5.48554	-0.135973	-0.214719	0.20271	0.35646	0.0253868
LRPPRC	LRPPRC_+_44223082.23-P1P2|LRPPRC_-_44223078.23-P1P2	LRPPRC	Matrix	Mitochondrial central dogma > mtRNA metabolism > mtRNA stability and decay | Mitochondrial central dogma > Translation	TRUE	-0.704	-0.29865	-1.029	-0.57975	0.10476	-0.37981	7.27366	1.38199	19.5224	4.56438	0.293129	2.32944	1.29203	0.245486	3.4678	0.810777	0.0520689	0.413782			*				FALSE	TRUE	FALSE	FALSE	FALSE	FALSE	FALSE	FALSE	-5.12066	-0.412732	-20.0886	-2.6462	0.0307082	-0.884744
CX3CL1	CX3CL1_+_57406452.23-P1P2|CX3CL1_+_57406449.23-P1P2	CX3CL1			FALSE	-0.7022	0.24935	-0.30953	0.06746	-0.81475	-0.41413	12.052	1.29489	2.11466	0.222493	8.85695	2.45145	2.14081	0.230013	0.37563	0.0395218	1.57327	0.435455	*				*		FALSE	TRUE	FALSE	FALSE	FALSE	FALSE	FALSE	TRUE	-8.4629	0.322881	-0.654551	0.0150094	-7.2162	-1.01522
WDR92	WDR92_-_68384628.23-P1P2|WDR92_-_68384657.23-P1P2	WDR92			FALSE	-0.70214	0.028062	0.16503	0.31104	0.20013	0.21504	5.93185	0.0596479	0.477934	0.861571	0.422566	0.488638	1.05368	0.0105953	0.0848961	0.153042	0.0750609	0.0867975							FALSE	TRUE	FALSE	FALSE	FALSE	FALSE	FALSE	FALSE	-4.16499	0.00167384	0.0788735	0.267983	0.0845681	0.105077
ATP5SL	ATP5SL_-_41945747.23-P1P2|ATP5SL_+_41945774.23-P1P2	ATP5SL	MIM	OXPHOS > Complex I > CI assembly factors | OXPHOS > OXPHOS assembly factors	TRUE	-0.7016	0.27749	0.28837	0.36567	0.026249	-0.47237	13.5912	1.67902	1.80173	2.52239	0.0875122	5.66748	2.41422	0.298247	0.320044	0.448055	0.0155449	1.00672	*						FALSE	TRUE	FALSE	FALSE	FALSE	FALSE	FALSE	FALSE	-9.53557	0.465912	0.519564	0.922361	0.00229711	-2.67715
DNAJB9	DNAJB9_-_108210540.23-P1P2|DNAJB9_+_108210329.23-P1P2	DNAJB9			FALSE	-0.70055	-0.14028	0.026777	-0.015118	-0.97773	-0.16884	17.2477	0.794687	0.10128	0.0501077	22.5287	1.01961	3.06374	0.141161	0.0179906	0.0089007	4.00181	0.181116	*				*		FALSE	TRUE	FALSE	FALSE	FALSE	FALSE	FALSE	TRUE	-12.0829	-0.111479	0.00271198	-0.000757528	-22.027	-0.172152
NOP14	NOP14_+_2965021.23-P1P2|NOP14_+_2965104.23-P1P2	NOP14			FALSE	-0.70033	1.4771	-0.20342	-0.50394	-1.2217	-0.13837	3.87089	7.03143	0.410866	1.94719	12.2766	0.364295	0.687592	1.249	0.0729828	0.345882	2.1807	0.0647103					*		FALSE	TRUE	FALSE	FALSE	FALSE	FALSE	FALSE	TRUE	-2.7109	10.3861	-0.0835784	-0.981267	-14.9983	-0.0504075
MRPL48	MRPL48_+_73498949.23-P1P2|MRPL48_+_73498930.23-P1P2	MRPL48	Matrix	Mitochondrial central dogma > Translation > Mitochondrial ribosome	TRUE	-0.69962	-0.18568	-1.1293	-0.6301	0.10145	-0.054692	5.17123	0.571898	14.5783	4.09782	0.256812	0.132421	0.918573	0.101587	2.58956	0.727902	0.0456178	0.0235221			*				FALSE	TRUE	FALSE	FALSE	FALSE	FALSE	FALSE	FALSE	-3.6179	-0.10619	-16.4632	-2.58204	0.0260536	-0.00724235
TMEM218	TMEM218_+_124981462.23-P1P2|TMEM218_+_124981481.23-P1P2	TMEM218			FALSE	-0.69919	-0.37762	0.14982	-0.11701	-0.4229	-0.12339	10.916	2.62384	0.524678	0.393748	3.15065	0.438684	1.93903	0.466077	0.0931992	0.069942	0.559655	0.0779241	*						FALSE	TRUE	FALSE	FALSE	FALSE	FALSE	FALSE	FALSE	-7.63238	-0.990816	0.0786072	-0.0460724	-1.33241	-0.0541292
RPL17	RPL17_-_47018832.23-P1P2|RPL17_-_47018796.23-P1P2	RPL17			FALSE	-0.69851	4.5633	-2.013	-0.92272	-3.3402	-2.2189	0.246746	2.69758	6.34168	1.30442	63.7796	22.2914	0.0438299	0.479175	1.12648	0.231706	11.3293	3.95966					*	*	FALSE	TRUE	FALSE	FALSE	FALSE	FALSE	FALSE	TRUE	-0.172355	12.3099	-12.7658	-1.20362	-213.037	-49.4624
IMP3	IMP3_+_75932526.23-P1P2|IMP3_+_75932082.23-P1P2	IMP3			FALSE	-0.69838	1.8168	0.27262	-1.2668	2.9638	-0.30731	1.72858	3.04069	0.313668	4.53328	1.55244	0.313578	0.30705	0.540122	0.0557172	0.805253	0.275762	0.0557014							FALSE	TRUE	FALSE	FALSE	FALSE	FALSE	FALSE	FALSE	-1.2072	5.52433	0.0855121	-5.74276	4.60112	-0.0963657
FGG	FGG_+_155533773.23-P1P2|FGG_-_155533743.23-P1P2	FGG			FALSE	-0.69751	-0.24033	0.055081	0.38676	0.53607	0.072435	2.61757	0.510449	0.0917349	0.908931	1.39808	0.0906954	0.464963	0.0906718	0.016295	0.161455	0.248343	0.0161104							FALSE	TRUE	FALSE	FALSE	FALSE	FALSE	FALSE	FALSE	-1.82578	-0.122676	0.00505285	0.351538	0.749469	0.00656952
GIMD1	GIMD1_-_107288277.23-ENST00000507153.1|GIMD1_+_107288289.23-ENST00000507153.1	GIMD1			FALSE	-0.69732	0.34477	-0.28385	0.2559	0.078219	-0.29107	6.05855	1.03969	0.874616	0.721384	0.153737	0.798712	1.07619	0.184681	0.155359	0.12814	0.0273085	0.141876							FALSE	TRUE	FALSE	FALSE	FALSE	FALSE	FALSE	FALSE	-4.22475	0.358453	-0.24826	0.184602	0.0120252	-0.232481
TFAM	TFAM_+_60145205.23-P1P2|TFAM_-_60145223.23-P1P2	TFAM	Matrix	Mitochondrial central dogma > mtDNA maintenance > mtDNA replication | Mitochondrial central dogma > mtDNA maintenance > mtDNA nucleoid | Mitochondrial central dogma > mtRNA metabolism > Transcription	TRUE	-0.6961	-0.12041	-0.21126	-0.2951	0.24015	0.022621	10.736	0.483981	0.824662	1.23831	0.666895	0.0440334	1.90706	0.0859702	0.146486	0.219962	0.118462	0.00782171	*						FALSE	TRUE	FALSE	FALSE	FALSE	FALSE	FALSE	FALSE	-7.47335	-0.0582761	-0.174218	-0.365424	0.160155	0.000996079
EXOSC10	EXOSC10_-_11159878.23-P1P2|EXOSC10_-_11159881.23-P1P2	EXOSC10			FALSE	-0.69567	0.04932	-1.036	-0.51538	-0.34618	-0.16961	10.1115	0.137386	18.3176	4.00887	1.92089	0.63652	1.79612	0.024404	3.25379	0.712102	0.341211	0.113066	*		*				FALSE	TRUE	FALSE	FALSE	FALSE	FALSE	FALSE	FALSE	-7.03428	0.00677586	-18.9771	-2.06609	-0.664974	-0.10796
TFR2	TFR2_+_100240260.23-P1P2|TFR2_+_100240349.23-P1P2	TFR2			FALSE	-0.6952	-0.079632	0.3232	-0.38771	-0.27087	0.0087504	3.98624	0.142312	0.808773	1.29546	0.834578	0.0147263	0.708081	0.025279	0.143663	0.230115	0.148247	0.00261585							FALSE	TRUE	FALSE	FALSE	FALSE	FALSE	FALSE	FALSE	-2.77123	-0.0113326	0.261395	-0.502264	-0.226062	0.000128861
GTF3C2	GTF3C2_-_27579592.23-P1P2|GTF3C2_-_27579430.23-P1P2	GTF3C2			FALSE	-0.69295	-0.046065	-0.66725	-1.0467	-0.51028	-0.40344	10.9867	0.1413	9.61158	21.4105	5.105	3.15485	1.95158	0.0250994	1.70732	3.80319	0.906808	0.5604	*		*	*			FALSE	TRUE	FALSE	FALSE	FALSE	FALSE	FALSE	FALSE	-7.6132	-0.006509	-6.41333	-22.4104	-2.60498	-1.27279
ZIC5	ZIC5_+_100623378.23-P1P2|ZIC5_-_100623408.23-P1P2	ZIC5			FALSE	-0.69279	-0.18002	-0.13056	-0.14588	-0.0050079	-0.018986	3.24999	0.370101	0.260246	0.317584	0.00748625	0.027737	0.5773	0.0657416	0.0462278	0.0564129	0.00132979	0.00492696							FALSE	TRUE	FALSE	FALSE	FALSE	FALSE	FALSE	FALSE	-2.25156	-0.0666256	-0.0339777	-0.0463292	-3.74904e-05	-0.000526614
DNASE2	DNASE2_+_12992016.23-P1P2|DNASE2_-_12992254.23-P1P2	DNASE2			FALSE	-0.6925	-0.16645	-0.34239	-0.54655	0.1141	0.14703	10.2281	0.742465	2.38706	4.89887	0.328115	0.445947	1.81683	0.131885	0.424016	0.870194	0.0582835	0.0792142	*						FALSE	TRUE	FALSE	FALSE	FALSE	FALSE	FALSE	FALSE	-7.08296	-0.123583	-0.817305	-2.67748	0.0374379	0.0655676
LOC441155	LOC441155_+_66011589.23-NM_001271675|LOC441155_+_66011423.23-NM_001271675	LOC441155			FALSE	-0.69222	-0.17324	0.087483	0.048299	-0.12037	0.12529	6.04697	0.571347	0.218719	0.10256	0.316332	0.338348	1.07413	0.101489	0.0388513	0.0182179	0.0561905	0.0601013							FALSE	TRUE	FALSE	FALSE	FALSE	FALSE	FALSE	FALSE	-4.18583	-0.0989801	0.0191342	0.00495354	-0.0380768	0.0423916
DNM1L	DNM1L_+_32832245.23-P1P2|DNM1L_-_32832237.23-P1P2	DNM1L	MOM	Mitochondrial dynamics and surveillance > Fission	TRUE	-0.69209	-0.37121	-1.355	-1.6739	-3.0329	-0.92967	8.42509	2.38657	38.5903	59.9713	293.375	13.9102	1.49656	0.42393	6.85484	10.6528	52.1127	2.4709	*		*	*	*	*	FALSE	TRUE	TRUE	FALSE	FALSE	FALSE	FALSE	FALSE	-5.83092	-0.885919	-52.2898	-100.386	-889.778	-12.9319
QPRT	QPRT_-_29706127.23-P2|QPRT_-_29706085.23-P2	QPRT			FALSE	-0.69133	0.08264	0.16344	0.093494	-0.26726	0.012336	5.74681	0.206349	0.454495	0.224878	1.00443	0.0230634	1.02081	0.0366541	0.0807326	0.0399453	0.178418	0.00409679							FALSE	TRUE	FALSE	FALSE	FALSE	FALSE	FALSE	FALSE	-3.97294	0.0170527	0.0742827	0.0210247	-0.268443	0.00028451
ABHD8	ABHD8_-_17414201.23-P1P2|ABHD8_-_17414169.23-P1P2	ABHD8			FALSE	-0.69122	-0.51455	-0.042769	-0.17167	-0.21688	0.35994	11.6059	5.99242	0.146016	0.785236	1.15356	2.0273	2.06158	1.06444	0.025937	0.139483	0.204909	0.360113	*						FALSE	TRUE	FALSE	FALSE	FALSE	FALSE	FALSE	FALSE	-8.02225	-3.0834	-0.00624496	-0.134801	-0.250185	0.729707
MYBBP1A	MYBBP1A_+_4458615.23-P1P2|MYBBP1A_-_4458722.23-P1P2	MYBBP1A			FALSE	-0.69104	1.154	-0.44213	-0.97748	-0.87732	-0.44781	5.63369	8.3857	2.36283	11.0189	12.6087	3.23266	1.00072	1.48956	0.419713	1.95731	2.2397	0.574222		*		*	*		FALSE	TRUE	FALSE	FALSE	TRUE	FALSE	FALSE	TRUE	-3.8931	9.6771	-1.04468	-10.7708	-11.0619	-1.44762
GTPBP4	GTPBP4_-_1034422.23-P1P2|GTPBP4_+_1034604.23-P1P2	GTPBP4			FALSE	-0.68906	1.6141	-0.9132	-0.70321	-1.6472	-0.7766	4.21201	7.58314	7.13985	3.70025	39.7867	7.89059	0.748185	1.347	1.26826	0.657281	7.06736	1.40162		*			*	*	FALSE	TRUE	FALSE	FALSE	TRUE	FALSE	FALSE	TRUE	-2.90233	12.24	-6.52011	-2.60205	-65.5366	-6.12783
POLR1B	POLR1B_-_113300081.23-P1P2|POLR1B_+_113300085.23-P1P2	POLR1B			FALSE	-0.68786	0.0078796	-1.2661	-0.65278	-1.7261	-0.42868	4.83693	0.014924	15.2108	3.11964	32.4549	1.94176	0.859191	0.00265097	2.70191	0.554146	5.765	0.344918			*		*		FALSE	TRUE	FALSE	FALSE	FALSE	FALSE	FALSE	TRUE	-3.32713	0.000117595	-19.2584	-2.03644	-56.0203	-0.832395
COPS7B	COPS7B_-_232651270.23-P1|COPS7B_-_232651202.23-P1	COPS7B			FALSE	-0.68761	-0.2207	0.049097	0.050539	0.067124	0.45797	10.7896	1.19028	0.156281	0.150937	0.185466	2.17545	1.91657	0.211431	0.0277605	0.0268112	0.0329446	0.386429	*						FALSE	TRUE	FALSE	FALSE	FALSE	FALSE	FALSE	FALSE	-7.41902	-0.262695	0.00767295	0.00762821	0.0124492	0.996291
CINP	CINP_+_102829193.23-P1P2|CINP_-_102829164.23-P1P2	CINP			FALSE	-0.68618	1.0887	-1.2634	-0.54023	-1.0956	-0.31029	6.687	6.98936	21.6445	3.50093	19.208	1.6226	1.18782	1.24153	3.84474	0.621876	3.41195	0.288225			*		*		FALSE	TRUE	FALSE	FALSE	FALSE	FALSE	FALSE	TRUE	-4.58848	7.60932	-27.3456	-1.89131	-21.0443	-0.503477
HSPA8	HSPA8_-_122932776.23-P1P2|HSPA8_+_122933024.23-P1P2	HSPA8			FALSE	-0.68464	0.20672	-0.81979	-0.59508	-0.65375	-0.70086	5.94184	0.690604	7.8122	4.01981	4.09161	4.61916	1.05546	0.122673	1.38769	0.714045	0.726799	0.820507			*				FALSE	TRUE	FALSE	FALSE	FALSE	FALSE	FALSE	FALSE	-4.06802	0.142762	-6.40436	-2.39211	-2.67489	-3.23738
ZHX1	ZHX1_+_124286491.23-P1P2|ZHX1_+_124286488.23-P1P2	ZHX1			FALSE	-0.68436	-0.072239	0.21104	0.19479	0.0014534	0.019483	7.8274	0.231717	0.884956	0.731914	0.003322	0.046951	1.39039	0.0411603	0.157196	0.130011	0.000590091	0.00833998	*						FALSE	TRUE	FALSE	FALSE	FALSE	FALSE	FALSE	FALSE	-5.35676	-0.016739	0.186761	0.142569	4.82819e-06	0.000914747
NKIRAS2	NKIRAS2_+_40169095.23-P1P2|NKIRAS2_-_40169278.23-P1P2	NKIRAS2			FALSE	-0.68346	-0.095071	-0.92483	-1.1485	-2.6298	-1.7663	6.92104	0.279981	12.2288	18.4897	173.504	56.7643	1.22939	0.0497335	2.17222	3.28435	30.8198	10.0831			*	*	*	*	FALSE	TRUE	FALSE	FALSE	FALSE	FALSE	FALSE	TRUE	-4.73025	-0.0266181	-11.3096	-21.2354	-456.281	-100.263
CDR1	CDR1_+_139866662.23-P1P2|CDR1_+_139866671.23-P1P2	CDR1			FALSE	-0.68288	-0.028514	-0.17512	-0.19691	-0.17878	-0.1723	11.7734	0.0880066	0.879525	0.972854	0.798221	0.700863	2.09132	0.0156327	0.156231	0.17281	0.141789	0.124495	*						FALSE	TRUE	FALSE	FALSE	FALSE	FALSE	FALSE	FALSE	-8.0398	-0.00250942	-0.154022	-0.191565	-0.142706	-0.120759
PFDN4	PFDN4_-_52824696.23-P1P2|PFDN4_-_52824681.23-P1P2	PFDN4			FALSE	-0.68076	-0.48338	0.020573	-0.28618	-0.057049	-0.18479	6.68666	3.00493	0.0478374	1.29405	0.133476	0.607866	1.18776	0.53377	0.00849743	0.229864	0.0237096	0.107976							FALSE	TRUE	FALSE	FALSE	FALSE	FALSE	FALSE	FALSE	-4.55201	-1.45252	0.000984159	-0.370331	-0.00761469	-0.112328
ESF1	ESF1_+_13765524.23-P1|ESF1_+_13765535.23-P1	ESF1			FALSE	-0.6804	1.3151	-0.50999	-0.66653	-0.98254	-0.39713	3.16083	5.67712	1.62709	2.7539	8.09154	1.62565	0.561463	1.00843	0.289022	0.489178	1.43731	0.288767					*		FALSE	TRUE	FALSE	FALSE	FALSE	FALSE	FALSE	TRUE	-2.15063	7.46598	-0.829799	-1.83555	-7.95026	-0.645596
ANAPC10	ANAPC10_+_146019314.23-P1P2|ANAPC10_+_146019317.23-P1P2	ANAPC10			FALSE	-0.67874	0.76781	-0.25801	-0.27562	-3.8654	-1.3767	3.18154	2.91507	0.505706	0.546131	158.016	6.44931	0.565141	0.517807	0.0898293	0.0970101	28.0685	1.1456					*		FALSE	TRUE	FALSE	FALSE	FALSE	FALSE	FALSE	TRUE	-2.15944	2.23822	-0.130477	-0.150525	-610.793	-8.87876
ANAPC1	ANAPC1_-_112641691.23-P1P2|ANAPC1_-_112641707.23-P1P2	ANAPC1			FALSE	-0.67867	-0.17499	-0.26331	-0.49405	-2.9654	-0.48748	13.0017	1.05295	1.99879	5.44867	193.301	2.07642	2.30951	0.187038	0.355047	0.967855	34.3364	0.368838	*				*		FALSE	TRUE	FALSE	FALSE	FALSE	FALSE	FALSE	TRUE	-8.82387	-0.184256	-0.5263	-2.69192	-573.215	-1.01222
TMC1	TMC1_+_75229893.23-ENST00000340019.3|TMC1_+_75229888.23-ENST00000340019.3	TMC1			FALSE	-0.67833	-0.41127	0.072325	-0.078671	-0.37345	-0.37181	2.27094	0.959002	0.10671	0.0994963	0.720812	0.612059	0.40339	0.170349	0.018955	0.0176737	0.128039	0.108721							FALSE	TRUE	FALSE	FALSE	FALSE	FALSE	FALSE	FALSE	-1.54045	-0.394409	0.0077178	-0.00782748	-0.269187	-0.22757
NAT10	NAT10_-_34127188.23-P1P2|NAT10_-_34127246.23-P1P2	NAT10			FALSE	-0.67827	1.5753	-0.098335	-0.92728	-1.4869	0.34669	2.35797	4.94477	0.12986	3.25707	9.38791	0.668148	0.41885	0.878347	0.0230671	0.578558	1.66759	0.118684					*		FALSE	TRUE	FALSE	FALSE	FALSE	FALSE	FALSE	TRUE	-1.59934	7.7895	-0.0127697	-3.02022	-13.9589	0.23164
ESYT2	ESYT2_+_158621826.23-P1P2|ESYT2_-_158622205.23-P1P2	ESYT2			FALSE	-0.6782	-0.56321	-1.0164	-0.97182	-0.86962	-0.82581	6.98309	4.86404	14.8117	11.578	6.26795	6.79369	1.24042	0.864007	2.63103	2.05662	1.11339	1.20677			*	*			FALSE	TRUE	FALSE	FALSE	FALSE	FALSE	FALSE	FALSE	-4.73593	-2.73948	-15.0547	-11.2517	-5.45074	-5.61029
IMPA2	IMPA2_-_11981574.23-P1P2|IMPA2_-_11981539.23-P1P2	IMPA2			FALSE	-0.67746	0.68294	-0.56524	-0.81086	-0.97263	-0.54595	8.7366	4.92278	5.11117	9.95515	14.5817	4.96843	1.5519	0.87444	0.907905	1.76835	2.59018	0.882549	*			*	*		FALSE	TRUE	FALSE	FALSE	FALSE	FALSE	FALSE	TRUE	-5.9187	3.36196	-2.88904	-8.07223	-14.1826	-2.71251
TDRD3	TDRD3_+_60971363.23-P1P2|TDRD3_-_60971144.23-P1P2	TDRD3			FALSE	-0.6774	0.19573	0.23424	-0.040615	-0.47032	-0.72525	5.32867	0.572417	0.720424	0.0933095	2.45833	5.94055	0.946539	0.101679	0.12797	0.0165747	0.436677	1.05523							FALSE	TRUE	FALSE	FALSE	FALSE	FALSE	FALSE	FALSE	-3.60964	0.112039	0.168752	-0.00378976	-1.1562	-4.30838
COA1	COA1_-_43769094.23-P1P2|COA1_-_43769078.23-P1P2	COA1	MIM	OXPHOS > Complex I > CI assembly factors | OXPHOS > Complex IV > CIV assembly factors | OXPHOS > OXPHOS assembly factors	TRUE	-0.67651	0.064954	0.096796	-0.13831	-0.23173	0.37733	6.10079	0.171656	0.27951	0.422704	0.807628	1.71283	1.08369	0.0304915	0.0496498	0.0750854	0.14346	0.304252							FALSE	TRUE	FALSE	FALSE	FALSE	FALSE	FALSE	FALSE	-4.12724	0.0111497	0.0270554	-0.0584641	-0.187152	0.6463
EIF2S3	EIF2S3_-_24073117.23-P1P2|EIF2S3_+_24073421.23-P1P2	EIF2S3			FALSE	-0.67538	-0.34574	-1.7866	-2.072	-2.7424	-1.0291	1.70509	0.718785	16.4586	24.3238	79.8115	6.17231	0.302878	0.127679	2.92356	4.32068	14.177	1.0964			*	*	*		FALSE	TRUE	FALSE	FALSE	FALSE	FALSE	FALSE	TRUE	-1.15159	-0.248513	-29.4049	-50.399	-218.875	-6.35193
IMP4	IMP4_+_131100464.23-P1P2|IMP4_-_131100512.23-P1P2	IMP4			FALSE	-0.67526	1.5419	0.05973	0.1633	-1.4426	-0.28966	1.96074	4.26648	0.0586128	0.185899	11.4902	0.691799	0.34829	0.757861	0.0104115	0.0330215	2.04102	0.122885					*		FALSE	TRUE	FALSE	FALSE	FALSE	FALSE	FALSE	TRUE	-1.32401	6.57849	0.00350094	0.0303573	-16.5758	-0.200386
SDHC	SDHC_+_161284139.23-P1P2|SDHC_-_161284228.23-P1P2	SDHC	MIM	OXPHOS > Complex II > CII subunits | Metabolism > Carbohydrate metabolism > TCA cycle | Metabolism > Metals and cofactors > Heme-containing proteins | OXPHOS > OXPHOS subunits	TRUE	-0.67477	0.57655	-0.6901	-0.052108	-0.57467	-1.3457	6.68279	3.11224	5.69351	0.11521	4.60588	28.6874	1.18707	0.552832	1.01135	0.020465	0.818149	5.09579						*	FALSE	TRUE	FALSE	FALSE	FALSE	FALSE	FALSE	FALSE	-4.50935	1.79436	-3.92909	-0.00600338	-2.64686	-38.6047
ANXA2R	ANXA2R_-_43040242.23-P1P2|ANXA2R_-_43040188.23-P1P2	ANXA2R			FALSE	-0.67465	-0.31684	-0.41604	-0.15433	-0.32106	0.14362	5.75134	1.3362	2.05112	0.466724	1.19928	0.348373	1.02162	0.237352	0.364343	0.0829048	0.21303	0.061882							FALSE	TRUE	FALSE	FALSE	FALSE	FALSE	FALSE	FALSE	-3.88014	-0.423363	-0.853347	-0.0720295	-0.385042	0.0500334
NSUN4	NSUN4_-_46806501.23-P1P2|NSUN4_-_46806520.23-P1P2	NSUN4	Matrix	Mitochondrial central dogma > mtRNA metabolism > mt-rRNA modifications | Mitochondrial central dogma > Translation > Mitochondrial ribosome assembly	TRUE	-0.67448	0.15234	-0.44814	-0.14774	0.058322	-0.21488	10.43	0.615199	3.9175	0.632476	0.187387	1.12004	1.85269	0.109279	0.695872	0.112348	0.0332859	0.198954	*						FALSE	TRUE	FALSE	FALSE	FALSE	FALSE	FALSE	FALSE	-7.03481	0.0937194	-1.75559	-0.0934421	0.0109288	-0.240674
HEXIM1	HEXIM1_-_43225895.23-P1P2|HEXIM1_+_43226009.23-P1P2	HEXIM1			FALSE	-0.67386	-0.061753	0.23042	0.080685	-0.93119	-0.64743	7.32906	0.182369	0.883094	0.229177	13.4005	5.72248	1.30187	0.0323944	0.156865	0.0407091	2.38035	1.01649	*				*		FALSE	TRUE	FALSE	FALSE	FALSE	FALSE	FALSE	TRUE	-4.93876	-0.0112618	0.203482	0.0184912	-12.4784	-3.70491
negative_control	non-targeting_00349|non-targeting_03722	negative_control			FALSE	-0.67369	-0.072804	-0.036423	-0.1394	-0.098965	-0.1504	3.95304	0.1564	0.0665026	0.328401	0.199778	0.322311	0.702184	0.0277815	0.011813	0.0583344	0.0354868	0.0572526							TRUE	FALSE	FALSE	FALSE	FALSE	FALSE	FALSE	FALSE	-2.66312	-0.0113865	-0.00242222	-0.0457792	-0.019771	-0.0484756
TIMM17A	TIMM17A_+_201924675.23-P1P2|TIMM17A_+_201925008.23-P1P2	TIMM17A	MIM	Protein import, sorting and homeostasis > Protein import and sorting > TIM23 presequence pathway	TRUE	-0.67336	-0.43766	-0.051238	0.19362	-0.4189	-0.3698	7.04125	2.97188	0.146923	0.630339	2.64973	2.05089	1.25075	0.527899	0.0260981	0.111968	0.470676	0.364303							FALSE	TRUE	FALSE	FALSE	FALSE	FALSE	FALSE	FALSE	-4.7413	-1.30067	-0.00752802	0.122046	-1.10997	-0.75842
GPAM	GPAM_+_113943434.23-P1P2|GPAM_+_113943482.23-P1P2	GPAM	Membrane	Metabolism > Lipid metabolism > Cardiolipin synthesis | Metabolism > Lipid metabolism > Phospholipid metabolism	TRUE	-0.67326	-0.45293	-0.32525	-0.23941	-0.62439	-0.14116	8.91707	4.04136	2.10072	1.16491	6.80176	0.530576	1.58395	0.717873	0.373154	0.206924	1.20821	0.0942469	*						FALSE	TRUE	FALSE	FALSE	FALSE	FALSE	FALSE	FALSE	-6.00351	-1.83046	-0.68326	-0.27889	-4.24695	-0.0748961
UNC13A	UNC13A_+_17799129.23-P1P2|UNC13A_+_17799101.23-P1P2	UNC13A			FALSE	-0.673	-0.4771	-0.033472	-0.2351	-0.60868	0.15578	3.60504	1.731	0.0572679	0.562012	2.08539	0.310576	0.640369	0.30748	0.0101726	0.099831	0.370431	0.055168							FALSE	TRUE	FALSE	FALSE	FALSE	FALSE	FALSE	FALSE	-2.42619	-0.825861	-0.00191687	-0.132129	-1.26934	0.0483815
MTX2	MTX2_+_177134417.23-P1P2|MTX2_-_177134199.23-P1P2	MTX2	MOM	Protein import, sorting and homeostasis > Protein import and sorting > SAM | Mitochondrial dynamics and surveillance > Intramitochondrial membrane interactions	TRUE	-0.67267	-0.57812	-1.1653	-0.92957	-0.66164	-0.36466	8.12455	6.41278	31.9982	18.0875	9.12178	2.78875	1.44317	1.13911	5.68389	3.21292	1.62032	0.495369	*		*	*	*		FALSE	TRUE	TRUE	FALSE	FALSE	FALSE	FALSE	FALSE	-5.46514	-3.70736	-37.2875	-16.8136	-6.03534	-1.01694
FKBP10	FKBP10_+_39969292.23-P1P2|FKBP10_-_39969268.23-P1P2	FKBP10	IMS	Protein import, sorting and homeostasis > Protein homeostasis > Chaperones	TRUE	-0.67188	-0.46911	-0.33018	-0.70309	-0.22146	-0.18208	26.8911	10.6371	5.40904	23.3089	2.81887	2.0599	4.77671	1.88949	0.960815	4.14039	0.50072	0.365903	*	*		*			FALSE	TRUE	FALSE	FALSE	FALSE	FALSE	FALSE	FALSE	-18.0676	-4.98998	-1.78596	-16.3882	-0.624267	-0.375067
EXOC5	EXOC5_+_57735310.23-P1P2|EXOC5_+_57735449.23-P1P2	EXOC5			FALSE	-0.67114	-0.70225	-0.22581	-0.18036	0.24213	0.41422	10.5752	11.1895	1.31488	0.954208	1.18371	2.68884	1.87848	1.98761	0.233563	0.169497	0.210263	0.477622	*	*					FALSE	TRUE	FALSE	FALSE	FALSE	FALSE	FALSE	FALSE	-7.09741	-7.85785	-0.296912	-0.172101	0.286611	1.11377
FCHSD1	FCHSD1_+_141030958.23-P1P2|FCHSD1_-_141030953.23-P1P2	FCHSD1			FALSE	-0.66911	-0.14202	-0.34534	0.0079863	0.33514	0.5117	6.55832	0.458458	1.77674	0.0177107	1.1382	2.42663	1.16496	0.0814366	0.315604	0.00314597	0.202181	0.431046							FALSE	TRUE	FALSE	FALSE	FALSE	FALSE	FALSE	FALSE	-4.38824	-0.0651102	-0.613579	0.000141443	0.381457	1.24171
OR10G3	OR10G3_-_22038823.23-ENST00000303532.1|OR10G3_-_22038817.23-ENST00000303532.1	OR10G3			FALSE	-0.66464	0.013058	-0.23569	-0.34308	0.050339	-0.1715	6.67603	0.0309244	0.946077	1.60788	0.116515	0.557285	1.18587	0.00549314	0.168053	0.285611	0.0206967	0.0989914							FALSE	TRUE	FALSE	FALSE	FALSE	FALSE	FALSE	FALSE	-4.43715	0.000403811	-0.222981	-0.551633	0.00586523	-0.0955744
HSPA14	HSPA14_-_14880699.23-P1P2|HSPA14_-_14880317.23-P1P2	HSPA14			FALSE	-0.66376	-0.30506	-0.39221	0.19429	0.49032	0.24522	7.15309	1.87445	2.27953	0.633895	2.58548	0.948616	1.27061	0.332962	0.404917	0.1126	0.459262	0.168504							FALSE	TRUE	FALSE	FALSE	FALSE	FALSE	FALSE	FALSE	-4.74793	-0.571821	-0.894056	0.123159	1.26771	0.23262
SHF	SHF_+_45480124.23-P1|SHF_-_45480152.23-P1	SHF			FALSE	-0.66372	-0.069465	0.069645	-0.27606	0.063898	0.079224	4.42975	0.14925	0.141716	0.751071	0.1037	0.144596	0.786863	0.0265114	0.0251731	0.133414	0.0184203	0.0256848							FALSE	TRUE	FALSE	FALSE	FALSE	FALSE	FALSE	FALSE	-2.94011	-0.0103676	0.00986978	-0.207341	0.00662621	0.0114555
PDE12	PDE12_-_57542154.23-P1P2|PDE12_+_57542071.23-P1P2	PDE12	Matrix	Mitochondrial central dogma > mtRNA metabolism > mt-mRNA modifications | Mitochondrial central dogma > mtRNA metabolism > mtRNA stability and decay	TRUE	-0.66337	0.063748	-0.62215	-0.53593	0.026075	-0.077245	6.94804	0.175393	6.90337	4.02162	0.0655217	0.254589	1.23419	0.0311552	1.22626	0.714366	0.0116387	0.0452231							FALSE	TRUE	FALSE	FALSE	FALSE	FALSE	FALSE	FALSE	-4.60912	0.0111809	-4.29493	-2.15531	0.00170848	-0.0196658
ABCA5	ABCA5_-_67323220.23-P1P2|ABCA5_+_67323191.23-P1P2	ABCA5			FALSE	-0.66331	-0.56253	-0.31579	-1.0899	-0.66404	-0.41807	1.3289	1.14464	0.388606	3.22914	0.864708	0.495842	0.236055	0.203325	0.0690286	0.573597	0.153599	0.0880771							FALSE	TRUE	FALSE	FALSE	FALSE	FALSE	FALSE	FALSE	-0.881473	-0.643897	-0.122718	-3.51944	-0.574201	-0.207297
CPSF3	CPSF3_+_9564024.23-P1P2|CPSF3_+_9563875.23-P1P2	CPSF3			FALSE	-0.66308	0.64548	-0.34918	-0.38251	-0.56322	0.45126	10.8872	6.25015	2.79062	2.81099	4.35852	2.27633	1.93391	1.11022	0.495702	0.49932	0.774209	0.404348	*						FALSE	TRUE	FALSE	FALSE	FALSE	FALSE	FALSE	FALSE	-7.21908	4.03435	-0.974428	-1.07523	-2.4548	1.02722
SRRM2	SRRM2_-_2802729.23-P1P2|SRRM2_-_2802723.23-P1P2	SRRM2			FALSE	-0.66305	-0.69787	-0.49676	-0.70701	-0.47637	-0.51811	8.87913	9.97527	4.66428	8.43582	2.61739	3.43016	1.57721	1.77192	0.828523	1.49847	0.464931	0.609304	*	*		*			FALSE	TRUE	FALSE	FALSE	FALSE	FALSE	FALSE	FALSE	-5.88731	-6.96144	-2.31703	-5.96421	-1.24685	-1.7772
negative_control	non-targeting_03731|non-targeting_02863	negative_control			FALSE	-0.66217	-0.10747	0.049117	0.30797	0.18492	0.1177	11.1224	0.471032	0.163271	1.76958	0.861413	0.488077	1.97568	0.0836701	0.029002	0.314332	0.153014	0.0866977	*						TRUE	FALSE	FALSE	FALSE	FALSE	FALSE	FALSE	FALSE	-7.36489	-0.0506218	0.00801938	0.544977	0.159293	0.0574466
RPS8	RPS8_+_45241261.23-P1P2|RPS8_-_45241305.23-P1P2	RPS8			FALSE	-0.6621	1.9978	-0.69605	-0.81481	-1.5227	-0.33755	0.654156	2.35696	1.03749	1.75144	6.28235	0.523806	0.116199	0.418671	0.184291	0.311111	1.11594	0.0930445							FALSE	TRUE	FALSE	FALSE	FALSE	FALSE	FALSE	FALSE	-0.433117	4.70874	-0.722144	-1.42709	-9.56613	-0.176811
DDHD1	DDHD1_+_53619624.23-P1P2|DDHD1_+_53619873.23-P1P2	DDHD1			FALSE	-0.66146	-0.42106	-0.67657	-0.61634	-1.1475	-0.075169	8.13097	3.57247	9.78867	6.78494	23.5545	0.234891	1.44432	0.634582	1.73877	1.20522	4.18402	0.0417239	*		*		*		FALSE	TRUE	TRUE	FALSE	FALSE	FALSE	FALSE	FALSE	-5.37831	-1.50422	-6.62272	-4.18183	-27.0288	-0.0176565
PPP1CA	PPP1CA_+_67168941.23-P1|PPP1CA_+_67168772.23-P1	PPP1CA			FALSE	-0.66145	-0.046023	-0.76895	-0.6112	-0.34718	0.18175	7.28395	0.120543	8.79507	4.61231	1.87923	0.525959	1.29386	0.0214122	1.56228	0.819291	0.33381	0.0934268			*				FALSE	TRUE	FALSE	FALSE	FALSE	FALSE	FALSE	FALSE	-4.81797	-0.00554774	-6.76297	-2.81904	-0.652431	0.095593
RPL26	RPL26_+_8286473.23-P1P2|RPL26_+_8286468.23-P1P2	RPL26			FALSE	-0.66138	3.1614	-0.41112	-1.0999	-1.5834	-0.95578	1.84832	9.12498	1.18529	5.98851	27.3002	9.40439	0.32832	1.62088	0.210544	1.06375	4.84938	1.67052		*			*	*	FALSE	TRUE	FALSE	FALSE	TRUE	FALSE	FALSE	TRUE	-1.22244	28.8477	-0.487295	-6.58677	-43.2272	-8.98853
RPL7	RPL7_-_74205848.23-P1P2|RPL7_+_74205616.23-P1P2	RPL7			FALSE	-0.6603	2.6334	-2.6595	-2.2199	-2.1172	-2.2501	1.01326	3.09139	27.8451	13.2354	22.4559	23.4625	0.179987	0.549127	4.94617	2.35102	3.98888	4.16768			*	*	*	*	FALSE	TRUE	FALSE	FALSE	FALSE	FALSE	FALSE	TRUE	-0.669055	8.14086	-74.0541	-29.3812	-47.5436	-52.793
ACSS2	ACSS2_-_33464845.23-P1P2|ACSS2_-_33464420.23-P1P2	ACSS2			FALSE	-0.65941	-0.45607	-0.4329	-0.38008	-0.044813	0.036643	9.756	4.33093	4.21835	2.8061	0.139189	0.118205	1.73297	0.76931	0.749311	0.498451	0.0247243	0.0209969	*						FALSE	TRUE	FALSE	FALSE	FALSE	FALSE	FALSE	FALSE	-6.4332	-1.97521	-1.82612	-1.06654	-0.00623748	0.00433137
ZNF557	ZNF557_-_7069700.23-P1P2|ZNF557_+_7069763.23-P1P2	ZNF557			FALSE	-0.6584	0.076968	-0.28674	-0.030609	-0.10787	-0.43743	9.37384	0.242946	1.86506	0.0874219	0.349042	3.3138	1.66509	0.0431548	0.331293	0.0155289	0.0620008	0.588635	*						FALSE	TRUE	FALSE	FALSE	FALSE	FALSE	FALSE	FALSE	-6.17174	0.0186991	-0.534787	-0.0026759	-0.0376512	-1.44956
CNKSR1	CNKSR1_-_26504158.23-P1P2|CNKSR1_-_26504071.23-P1P2	CNKSR1			FALSE	-0.65826	-0.13316	-0.19988	-0.39982	-1.9003	-0.64341	8.62908	0.542315	0.895479	2.89746	48.2362	4.31463	1.5328	0.0963322	0.159065	0.514681	8.56826	0.766415	*				*		FALSE	TRUE	FALSE	FALSE	FALSE	FALSE	FALSE	TRUE	-5.68018	-0.0722146	-0.178988	-1.15846	-91.6632	-2.77608
ETF1	ETF1_-_137878861.23-P1P2|ETF1_-_137878812.23-P1P2	ETF1			FALSE	-0.65718	-0.16309	-0.95465	-0.65907	-0.19254	0.58534	4.08377	0.542466	10.9458	5.22381	0.501469	2.33953	0.725405	0.0963591	1.94431	0.927912	0.0890766	0.415575			*				FALSE	TRUE	FALSE	FALSE	FALSE	FALSE	FALSE	FALSE	-2.68377	-0.0884708	-10.4494	-3.44285	-0.0965528	1.36942
GYLTL1B	GYLTL1B_+_45944212.23-P1P2|GYLTL1B_+_45944227.23-P1P2	GYLTL1B			FALSE	-0.65694	-0.51554	-0.88901	-0.78259	-0.34782	-0.48635	32.7663	18.4005	57.3789	38.769	5.33001	12.3785	5.82033	3.26851	10.1923	6.8866	0.946778	2.19882	*	*	*	*		*	FALSE	TRUE	FALSE	FALSE	FALSE	FALSE	FALSE	FALSE	-21.5255	-9.4862	-51.0104	-30.3402	-1.85389	-6.0203
GFER	GFER_-_2034253.23-P1P2|GFER_-_2034199.23-P1P2	GFER	IMS	Protein import, sorting and homeostasis > Protein import and sorting > MIA40	TRUE	-0.6566	0.15933	-0.43013	-0.64605	-0.68515	-0.42613	10.8935	0.718807	4.14683	8.43288	13.8369	5.22851	1.93503	0.127683	0.736608	1.49794	2.45787	0.928747	*			*	*		FALSE	TRUE	FALSE	FALSE	FALSE	FALSE	FALSE	TRUE	-7.1527	0.114528	-1.78368	-5.44806	-9.48037	-2.22802
SCCPDH	SCCPDH_+_246887677.23-P1P2|SCCPDH_-_246887727.23-P1P2	SCCPDH			FALSE	-0.65653	-0.14351	-0.13974	-0.19775	-0.16012	-0.081358	9.42774	0.642065	0.65189	0.944392	0.662022	0.281249	1.67466	0.114051	0.115796	0.167754	0.117596	0.0499587	*						FALSE	TRUE	FALSE	FALSE	FALSE	FALSE	FALSE	FALSE	-6.1896	-0.0921428	-0.0910951	-0.186754	-0.106003	-0.0228819
DDX56	DDX56_+_44613471.23-P1P2|DDX56_-_44613091.23-P1P2	DDX56			FALSE	-0.65651	1.1202	-1.0442	-1.5972	-2.4117	-0.89126	2.59587	3.66797	5.31389	12.8462	84.4564	6.9838	0.461108	0.651546	0.943914	2.2819	15.0021	1.24054				*	*		FALSE	TRUE	FALSE	FALSE	FALSE	FALSE	FALSE	TRUE	-1.70421	4.10886	-5.54877	-20.518	-203.684	-6.22438
ATAD3A	ATAD3A_-_1448112.23-P1P2|ATAD3A_+_1448130.23-P1P2	ATAD3A	MIM	Mitochondrial central dogma > mtDNA maintenance > mtDNA nucleoid | Mitochondrial dynamics and surveillance > Organelle contact sites | Mitochondrial dynamics and surveillance > Intramitochondrial membrane interactions	TRUE	-0.65629	0.3377	0.24085	0.20916	-0.49088	-0.13146	5.15316	1.30173	0.7648	0.637744	2.75622	0.369379	0.915364	0.231229	0.135853	0.113283	0.489591	0.0656133							FALSE	TRUE	FALSE	FALSE	FALSE	FALSE	FALSE	FALSE	-3.38197	0.439596	0.184202	0.13339	-1.35297	-0.0485586
POLR3F	POLR3F_+_18448087.23-P1P2|POLR3F_+_18448066.23-P1P2	POLR3F			FALSE	-0.65567	-0.59452	-0.74583	-0.42902	-0.30068	0.64379	12.106	8.55366	13.5052	4.1161	1.55768	4.23131	2.1504	1.5194	2.39895	0.731149	0.276692	0.751614	*	*	*				FALSE	TRUE	FALSE	FALSE	FALSE	FALSE	FALSE	FALSE	-7.93753	-5.08532	-10.0726	-1.76589	-0.468362	2.72408
LIPJ	LIPJ_-_90346531.23-P1P2|LIPJ_-_90346598.23-P1P2	LIPJ			FALSE	-0.65527	-0.074773	-0.30646	0.46671	-0.34861	0.24872	2.96035	0.121013	0.863914	0.991826	0.859303	0.427849	0.525851	0.0214957	0.153458	0.176179	0.152639	0.0759994							FALSE	TRUE	FALSE	FALSE	FALSE	FALSE	FALSE	FALSE	-1.93983	-0.00904852	-0.264755	0.462895	-0.299562	0.106415
ARID1A	ARID1A_-_27022766.23-P1P2|ARID1A_-_27022545.23-P1P2	ARID1A			FALSE	-0.65494	-0.080398	-0.31349	0.018804	-0.43272	-0.16834	14.3551	0.369257	3.23806	0.0659917	4.68776	1.00269	2.54991	0.0655916	0.575182	0.0117222	0.832693	0.17811	*						FALSE	TRUE	FALSE	FALSE	FALSE	FALSE	FALSE	FALSE	-9.4017	-0.0296875	-1.0151	0.00124091	-2.02849	-0.168793
CCDC159	CCDC159_-_11457267.23-P1P2|CCDC159_-_11457286.23-P1P2	CCDC159			FALSE	-0.65483	0.25942	-0.22502	-0.22699	0.17519	-0.41081	7.03035	0.938472	1.00466	0.88904	0.542042	2.31104	1.24881	0.166702	0.178459	0.157921	0.0962838	0.410513							FALSE	TRUE	FALSE	FALSE	FALSE	FALSE	FALSE	FALSE	-4.60368	0.243458	-0.226068	-0.201803	0.0949604	-0.949397
FOSL2	FOSL2_-_28615812.23-P1P2|FOSL2_-_28615754.23-P1P2	FOSL2			FALSE	-0.65346	-0.1413	-0.0016893	-0.479	-0.13704	-0.18743	8.15522	0.571266	0.00418498	3.64231	0.510042	0.812141	1.44862	0.101475	0.000743385	0.646989	0.0905994	0.144262	*						FALSE	TRUE	FALSE	FALSE	FALSE	FALSE	FALSE	FALSE	-5.32911	-0.0807199	-7.06969e-06	-1.74467	-0.0698961	-0.15222
negative_control	non-targeting_03347|non-targeting_03546	negative_control			FALSE	-0.65327	-0.16131	-0.22349	-0.042306	-0.13172	0.21449	6.58931	0.570878	0.951092	0.108686	0.39392	0.688628	1.17047	0.101406	0.168944	0.019306	0.0699725	0.122322							TRUE	FALSE	FALSE	FALSE	FALSE	FALSE	FALSE	FALSE	-4.3046	-0.0920883	-0.21256	-0.00459805	-0.0518871	0.147704
HSBP1	HSBP1_+_83841970.23-P1P2|HSBP1_+_83842007.23-P1P2	HSBP1			FALSE	-0.65299	0.13094	-0.36001	0.011229	0.061192	-0.63195	7.64453	0.438422	2.38212	0.0282372	0.128608	4.16733	1.35791	0.0778775	0.423139	0.00501582	0.0228448	0.740248	*						FALSE	TRUE	FALSE	FALSE	FALSE	FALSE	FALSE	FALSE	-4.9918	0.0574069	-0.857587	0.000317076	0.00786978	-2.63354
SLC47A2	SLC47A2_+_19619827.23-P1P2|SLC47A2_+_19619864.23-P1P2	SLC47A2			FALSE	-0.65112	-0.40501	0.23063	0.40252	-0.23057	-0.10209	7.91371	3.05686	1.0084	2.07077	1.15708	0.345708	1.40572	0.542995	0.179123	0.367834	0.205534	0.0614086	*						FALSE	TRUE	FALSE	FALSE	FALSE	FALSE	FALSE	FALSE	-5.15278	-1.23806	0.232567	0.833526	-0.266788	-0.0352933
SARDH	SARDH_+_136603430.23-P1P2|SARDH_+_136603393.23-P1P2	SARDH	Matrix	Metabolism > Amino acid metabolism > Glycine metabolism | Metabolism > Vitamin metabolism > Choline and betaine metabolism | Metabolism > Vitamin metabolism > Folate and 1-C metabolism	TRUE	-0.64949	0.28995	0.13654	-0.47257	0.20931	0.2398	3.32242	0.737953	0.270997	1.76155	0.448135	0.508428	0.590166	0.131084	0.0481376	0.312907	0.0796029	0.0903128							FALSE	TRUE	FALSE	FALSE	FALSE	FALSE	FALSE	FALSE	-2.15788	0.213969	0.037002	-0.832457	0.0937992	0.121921
ZDHHC8	ZDHHC8_+_20119585.23-P1P2|ZDHHC8_+_20119323.23-P1P2	ZDHHC8			FALSE	-0.6484	0.25392	-0.10011	-0.13209	0.041666	0.47026	5.9175	0.958726	0.289764	0.43716	0.107327	2.36898	1.05113	0.1703	0.0514712	0.0776534	0.0190646	0.420806							FALSE	TRUE	FALSE	FALSE	FALSE	FALSE	FALSE	FALSE	-3.83691	0.24344	-0.0290083	-0.0577445	0.00447188	1.11404
TBL3	TBL3_-_2022111.23-P1P2|TBL3_+_2022121.23-P1P2	TBL3			FALSE	-0.64835	1.0898	0.15584	-0.18119	-0.8752	-0.31915	2.25023	3.56612	0.229885	0.308671	6.64476	1.16703	0.399711	0.633455	0.0408348	0.0548297	1.18032	0.2073							FALSE	TRUE	FALSE	FALSE	FALSE	FALSE	FALSE	FALSE	-1.45893	3.88636	0.0358252	-0.0559281	-5.81549	-0.372456
PPP2R5E	PPP2R5E_+_64010030.23-P1P2|PPP2R5E_-_64010065.23-P1P2	PPP2R5E			FALSE	-0.6483	0.16501	0.018813	-0.013969	-0.1975	-0.78813	5.49681	0.469583	0.045015	0.0320778	0.654724	5.91311	0.976406	0.0834126	0.00799608	0.00569802	0.1163	1.05035							FALSE	TRUE	FALSE	FALSE	FALSE	FALSE	FALSE	FALSE	-3.56358	0.0774858	0.000846867	-0.000448095	-0.129308	-4.6603
RPP14	RPP14_+_58292248.23-P1P2|RPP14_+_58292286.23-P1P2	RPP14			FALSE	-0.64746	0.016245	-1.0495	-0.31244	-0.77084	0.14629	7.261	0.042637	20.0632	1.67117	5.87638	0.379427	1.28978	0.00757367	3.56385	0.296853	1.04383	0.0673981			*				FALSE	TRUE	FALSE	FALSE	FALSE	FALSE	FALSE	FALSE	-4.70121	0.000692638	-21.0563	-0.522141	-4.52975	0.0555063
ADIPOR1	ADIPOR1_+_202927394.23-P1P2|ADIPOR1_-_202927375.23-P1P2	ADIPOR1			FALSE	-0.64659	0.083381	-0.0046925	-0.15499	-0.10585	0.074599	7.49961	0.272085	0.0124276	0.584059	0.34197	0.200846	1.33217	0.0483308	0.00220753	0.103747	0.0607445	0.0356765	*						FALSE	TRUE	FALSE	FALSE	FALSE	FALSE	FALSE	FALSE	-4.84917	0.0226867	-5.83164e-05	-0.0905233	-0.0361975	0.0149829
DHDDS	DHDDS_-_26758867.23-P1P2|DHDDS_-_26758897.23-P1P2	DHDDS			FALSE	-0.64604	2.1875	-1.8983	-0.89206	-1.3067	-0.070292	1.35253	3.20698	15.0985	2.04856	18.0505	0.172456	0.240252	0.56966	2.68198	0.363888	3.20634	0.0306337			*		*		FALSE	TRUE	FALSE	FALSE	FALSE	FALSE	FALSE	TRUE	-0.873788	7.01527	-28.6616	-1.82743	-23.5866	-0.0121223
NUTF2	NUTF2_+_67880960.23-P1P2|NUTF2_-_67880898.23-P1P2	NUTF2			FALSE	-0.646	3.7387			-2.5724	-0.69094	0.49263	2.12784			36.986	1.68674	0.0875066	0.377972			6.56988	0.299619					*		FALSE	TRUE	FALSE	FALSE	FALSE	FALSE	FALSE	TRUE	-0.318239	7.95537			-95.1429	-1.16544
MBTPS2	MBTPS2_-_21857794.23-P1P2|MBTPS2_-_21857766.23-P1P2	MBTPS2			FALSE	-0.64585	-0.84926	-0.74101	-1.0829	-1.661	-1.0247	12.0021	23.8603	16.6188	42.2236	114.839	31.7148	2.13195	4.23834	2.95203	7.50024	20.3991	5.63355	*	*	*	*	*	*	FALSE	TRUE	TRUE	FALSE	FALSE	FALSE	FALSE	FALSE	-7.75154	-20.2636	-12.3147	-45.724	-190.748	-32.4982
ATG12	ATG12_-_115177215.23-P1P2|ATG12_-_115177477.23-P1P2	ATG12			FALSE	-0.64576	-1.2484	0.13729	-1.1239	0.18857	-0.008906	5.6757	16.7677	0.363432	13.327	0.531195	0.0185212	1.00818	2.97847	0.0645569	2.36729	0.0943569	0.00328994		*		*			FALSE	TRUE	FALSE	FALSE	FALSE	FALSE	FALSE	FALSE	-3.66514	-20.9328	0.0498956	-14.9782	0.100167	-0.00016495
negative_control	non-targeting_00934|non-targeting_02971	negative_control			FALSE	-0.64349	-0.50749	-0.058395	-0.19117	0.22756	-0.30755	8.5824	5.95683	0.193027	0.889646	1.10198	2.03031	1.5245	1.05812	0.0342876	0.158029	0.195746	0.360647	*						TRUE	FALSE	FALSE	FALSE	FALSE	FALSE	FALSE	FALSE	-5.52269	-3.02303	-0.0112718	-0.170074	0.250766	-0.624422
BBOX1	BBOX1_-_27062990.23-P2|BBOX1_+_27062979.23-P2	BBOX1			FALSE	-0.6415	-0.0848	0.051397	-0.1025	0.24715	0.37486	4.33153	0.197575	0.104009	0.228214	0.627696	1.14275	0.769416	0.0350956	0.0184752	0.040538	0.111498	0.202989							FALSE	TRUE	FALSE	FALSE	FALSE	FALSE	FALSE	FALSE	-2.77868	-0.0167544	0.00534574	-0.023392	0.155135	0.428372
NAALADL2	NAALADL2_-_174577494.23-ENST00000454872.1|NAALADL2_+_174577489.23-ENST00000454872.1	NAALADL2			FALSE	-0.63988	-0.15362	-0.87055	-0.26297	0.80687	-0.75919	3.03467	0.37327	5.38616	0.697821	2.30451	3.2821	0.539052	0.0663044	0.956751	0.123955	0.409353	0.583004							FALSE	TRUE	FALSE	FALSE	FALSE	FALSE	FALSE	FALSE	-1.94182	-0.0573417	-4.68892	-0.183506	1.85944	-2.49173
PNPLA8	PNPLA8_-_108166497.23-P1P2|PNPLA8_-_108166506.23-P1P2	PNPLA8	MIM	Metabolism > Lipid metabolism > Cardiolipin synthesis | Metabolism > Lipid metabolism > Phospholipid metabolism	TRUE	-0.63984	-0.20651	-0.56431	-0.41552	-0.0044381	-0.058855	9.30018	1.07663	7.05623	3.49526	0.0126153	0.190905	1.652	0.191244	1.25341	0.620868	0.00224088	0.0339108	*						FALSE	TRUE	FALSE	FALSE	FALSE	FALSE	FALSE	FALSE	-5.95063	-0.222335	-3.9819	-1.45235	-5.5988e-05	-0.0112357
ACSF2	ACSF2_-_48503625.23-P1P2|ACSF2_-_48503778.23-P1P2	ACSF2	Matrix	Metabolism > Lipid metabolism > Fatty acid oxidation	TRUE	-0.63951	-0.44015	-0.12108	-0.078128	-0.81018	-1.0298	5.29898	2.74732	0.323663	0.159737	10.3266	17.7027	0.941266	0.48801	0.0574927	0.0283743	1.83433	3.14455					*	*	FALSE	TRUE	FALSE	FALSE	FALSE	FALSE	FALSE	TRUE	-3.38875	-1.20923	-0.0391891	-0.0124799	-8.36641	-18.2302
OAZ3	OAZ3_-_151735963.23-P2|OAZ3_-_151735983.23-P2	OAZ3			FALSE	-0.63901	-8.0885e-05	-0.71649	-0.72521	0.2113	-0.22704	7.25338	0.000191132	7.65185	7.84676	0.895854	1.13561	1.28843	3.3951e-05	1.35921	1.39383	0.159132	0.201721			*	*			FALSE	TRUE	FALSE	FALSE	FALSE	FALSE	FALSE	FALSE	-4.63498	-1.54597e-08	-5.48247	-5.69055	0.189294	-0.25783
COX15	COX15_+_101491824.23-P1P2|COX15_-_101491751.23-P1P2	COX15	MIM	OXPHOS > Complex IV > CIV assembly factors | Metabolism > Metals and cofactors > Heme synthesis and processing | OXPHOS > OXPHOS assembly factors	TRUE	-0.63894	-0.666	0.013944	-0.48156	-0.78659	-0.88481	7.0136	8.61617	0.0371337	3.75385	12.0676	14.665	1.24584	1.5305	0.00659611	0.666801	2.14358	2.60496		*			*	*	FALSE	TRUE	FALSE	FALSE	FALSE	FALSE	FALSE	TRUE	-4.48127	-5.73837	0.000517792	-1.8077	-9.49223	-12.9757
REM2	REM2_-_23352605.23-P1P2|REM2_-_23352529.23-P1P2	REM2			FALSE	-0.63825	-0.45165	-0.4225	-0.36971	-0.25226	0.077964	8.79385	4.62856	3.69148	2.53184	1.25604	0.243136	1.56206	0.822178	0.655723	0.449735	0.223111	0.0431886	*						FALSE	TRUE	FALSE	FALSE	FALSE	FALSE	FALSE	FALSE	-5.61267	-2.09049	-1.55965	-0.936048	-0.316848	0.0189558
FAM217A	FAM217A_-_4079372.23-P1P2|FAM217A_+_4079107.23-P1P2	FAM217A			FALSE	-0.63813	0.020455	-0.21794	0.0092745	-0.051208	-0.083984	8.27649	0.0549206	0.997964	0.0240033	0.142149	0.257511	1.47016	0.00975562	0.17727	0.00426374	0.0252501	0.045742	*						FALSE	TRUE	FALSE	FALSE	FALSE	FALSE	FALSE	FALSE	-5.28147	0.0011234	-0.217496	0.000222618	-0.00727917	-0.0216268
MUC12	MUC12_+_100613296.23-ENST00000379442.3,ENST00000536621.1|MUC12_-_100613267.23-ENST00000379442.3,ENST00000536621.1	MUC12			FALSE	-0.6374	0.73048	-0.061055	-0.3077	-0.65087	-0.017074	5.21594	3.78598	0.147471	1.20203	5.65238	0.0427041	0.926515	0.672509	0.0261955	0.213518	1.00404	0.00758558							FALSE	TRUE	FALSE	FALSE	FALSE	FALSE	FALSE	FALSE	-3.32464	2.76558	-0.00900385	-0.369864	-3.67896	-0.000729129
GLB1	GLB1_-_33138573.23-P1P2|GLB1_+_33138568.23-P1P2	GLB1			FALSE	-0.6373	0.47817	-0.52206	-0.4119	-0.62346	0.12434	7.90897	3.00075	5.27877	3.28838	5.37771	0.395137	1.40488	0.533028	0.937675	0.584119	0.955251	0.0701888	*						FALSE	TRUE	FALSE	FALSE	FALSE	FALSE	FALSE	FALSE	-5.04038	1.43487	-2.75583	-1.35448	-3.35279	0.0491313
PPP2R2C	PPP2R2C_+_6474314.23-P1P2|PPP2R2C_-_6474098.23-P1P2	PPP2R2C			FALSE	-0.63694	0.41594	0.050373	0.61723	-0.11894	0.10649	6.96754	2.12871	0.154784	3.46031	0.377765	0.304308	1.23765	0.378125	0.0274945	0.61466	0.067103	0.0540547							FALSE	TRUE	FALSE	FALSE	FALSE	FALSE	FALSE	FALSE	-4.43791	0.885415	0.00779694	2.13581	-0.0449314	0.0324058
CCDC65	CCDC65_+_49297955.23-P1|CCDC65_+_49297967.23-P1	CCDC65			FALSE	-0.63656	0.3593	0.12937	0.13334	0.12189	0.2401	8.2143	1.81876	0.455696	0.415691	0.40839	0.940702	1.45912	0.323068	0.080946	0.0738399	0.0725429	0.167098	*						FALSE	TRUE	FALSE	FALSE	FALSE	FALSE	FALSE	FALSE	-5.22889	0.653479	0.0589534	0.0554283	0.0497787	0.225862
MYB	MYB_-_135502668.23-P1P2|MYB_-_135502542.23-P1P2	MYB			FALSE	-0.6363	0.024894	-0.069955	-0.048338	0.038974	-0.069069	9.73864	0.0794697	0.271127	0.159248	0.124308	0.243402	1.72989	0.0141163	0.0481607	0.0282874	0.022081	0.0432358	*						FALSE	TRUE	FALSE	FALSE	FALSE	FALSE	FALSE	FALSE	-6.1967	0.00197832	-0.0189667	-0.00769773	0.00484478	-0.0168115
COPS7A	COPS7A_-_6832977.23-P1P2|COPS7A_-_6833496.23-P1P2	COPS7A			FALSE	-0.63534	-0.28916	-0.46296	-0.23575	0.036918	0.18608	6.49462	1.57461	3.46378	1.06648	0.0990978	0.643038	1.15365	0.279701	0.615277	0.18944	0.0176029	0.114224							FALSE	TRUE	FALSE	FALSE	FALSE	FALSE	FALSE	FALSE	-4.12629	-0.455315	-1.60359	-0.251422	0.00365849	0.119656
MYBPHL	MYBPHL_+_109849585.23-P1P2|MYBPHL_-_109849594.23-P1P2	MYBPHL			FALSE	-0.63509	-0.17786	0.2111	-0.12946	0.14947	0.18556	10.2493	0.898012	1.08632	0.570571	0.686892	0.892248	1.8206	0.159515	0.192965	0.101351	0.122014	0.158491	*						FALSE	TRUE	FALSE	FALSE	FALSE	FALSE	FALSE	FALSE	-6.50923	-0.15972	0.229323	-0.0738661	0.10267	0.165565
BCAS2	BCAS2_+_115124198.23-P1P2|BCAS2_-_115124045.23-P1P2	BCAS2			FALSE	-0.63499	0.61453	0.27105	1.0873	-2.2156	1.2529	0.374029	0.560273	0.18348	1.01259	16.2417	2.56497	0.0664394	0.099522	0.0325919	0.179868	2.88503	0.455619					*		FALSE	TRUE	FALSE	FALSE	FALSE	FALSE	FALSE	TRUE	-0.237505	0.344304	0.0497323	1.10099	-35.9851	3.21365
COPS7B	COPS7B_+_232646460.23-P2|COPS7B_+_232646499.23-P2	COPS7B			FALSE	-0.63419	1.1126	0.36425	-0.37664	-0.30425	0.037498	2.06552	2.99221	0.700667	0.881735	0.617317	0.0457044	0.366902	0.531511	0.124461	0.156624	0.109655	0.00811854							FALSE	TRUE	FALSE	FALSE	FALSE	FALSE	FALSE	FALSE	-1.30993	3.32913	0.255218	-0.332097	-0.187819	0.00171382
MLLT10	MLLT10_+_21823255.23-P1P2|MLLT10_+_21823286.23-P1P2	MLLT10			FALSE	-0.63375	0.0066939	-0.27273	-0.41107	0.38374	0.36861	7.2557	0.0170868	1.51108	3.01252	1.74749	1.59834	1.28884	0.00303516	0.268416	0.535118	0.310409	0.283916							FALSE	TRUE	FALSE	FALSE	FALSE	FALSE	FALSE	FALSE	-4.5983	0.000114378	-0.412118	-1.23836	0.670581	0.589164
SETD1A	SETD1A_-_30969713.23-P1P2|SETD1A_+_30969358.23-P1P2	SETD1A			FALSE	-0.63363	-0.032823	-0.854	-0.51777	-0.95307	0.42784	7.48782	0.105501	14.2298	5.2233	21.6597	3.78412	1.33007	0.0187403	2.52767	0.927822	3.84745	0.67218	*		*		*		FALSE	TRUE	FALSE	FALSE	FALSE	FALSE	FALSE	TRUE	-4.74451	-0.00346287	-12.1523	-2.70447	-20.6432	1.619
MTSS1	MTSS1_+_125740641.23-P1P2|MTSS1_+_125740675.23-P1P2	MTSS1			FALSE	-0.63363	0.06452	0.19775	0.32597	-0.037529	0.11987	10.6332	0.235772	0.941612	1.74948	0.11281	0.431364	1.88879	0.0418804	0.16726	0.310763	0.0200387	0.0766238	*						FALSE	TRUE	FALSE	FALSE	FALSE	FALSE	FALSE	FALSE	-6.73753	0.015212	0.186204	0.570279	-0.00423366	0.0517076
FCER1A	FCER1A_+_159272164.23-P1P2|FCER1A_+_159272173.23-P1P2	FCER1A			FALSE	-0.63335	-0.094266	0.060123	-0.35882	-0.40035	0.1042	6.67248	0.319982	0.180621	1.83875	2.72248	0.336544	1.18524	0.0568389	0.0320839	0.32662	0.483598	0.0597808							FALSE	TRUE	FALSE	FALSE	FALSE	FALSE	FALSE	FALSE	-4.22601	-0.0301634	0.0108595	-0.659781	-1.08995	0.0350679
LBP	LBP_+_36975155.23-P1P2|LBP_-_36975149.23-P1P2	LBP			FALSE	-0.63266	-0.44871	-0.51386	-0.80928	-0.66892	-0.27343	8.27622	4.13729	5.93678	12.8733	9.7041	1.72644	1.47012	0.734913	1.05456	2.2867	1.72375	0.306671	*			*	*		FALSE	TRUE	FALSE	FALSE	FALSE	FALSE	FALSE	TRUE	-5.23604	-1.85644	-3.05067	-10.4181	-6.49127	-0.472061
SRP72	SRP72_-_57333845.23-P1P2|SRP72_-_57333814.23-P1P2	SRP72			FALSE	-0.63176	-0.53905	-1.0997	-1.3402	-0.31626	-0.4635	4.66326	3.78083	20.2855	36.4413	2.08955	4.6783	0.828342	0.671595	3.60334	6.47311	0.371169	0.831013			*	*			FALSE	TRUE	FALSE	FALSE	FALSE	FALSE	FALSE	FALSE	-2.94606	-2.03806	-22.3079	-48.8386	-0.66084	-2.16839
OR7C2	OR7C2_-_15052357.23-ENST00000248072.3|OR7C2_+_15052338.23-ENST00000248072.3	OR7C2			FALSE	-0.63169	-0.29412	0.012081	0.6628	0.33871	0.76509	1.42259	0.508961	0.014367	1.16838	0.432832	0.962613	0.252696	0.0904074	0.00255203	0.207541	0.0768846	0.17099							FALSE	TRUE	FALSE	FALSE	FALSE	FALSE	FALSE	FALSE	-0.898635	-0.149696	0.000173568	0.774402	0.146605	0.736486
CEBPZ	CEBPZ_+_37458499.23-P1P2|CEBPZ_+_37458694.23-P1P2	CEBPZ			FALSE	-0.63162	1.8177	-0.69277	-0.8941	-1.5319	-0.28983	4.09388	13.0104	4.69648	9.15878	30.2605	1.33709	0.727201	2.31105	0.834243	1.62689	5.37522	0.237509		*		*	*		FALSE	TRUE	FALSE	FALSE	TRUE	FALSE	FALSE	TRUE	-2.58577	23.6489	-3.25358	-8.18887	-46.3561	-0.387529
TFAP2B	TFAP2B_+_50786613.23-P1P2|TFAP2B_-_50786645.23-P1P2	TFAP2B			FALSE	-0.63104	-0.34247	0.29556	-0.52164	-0.083902	0.39473	1.32977	0.480829	0.337148	0.758155	0.0769011	0.381116	0.236209	0.0854103	0.059888	0.134672	0.0136601	0.0676981							FALSE	TRUE	FALSE	FALSE	FALSE	FALSE	FALSE	FALSE	-0.83914	-0.164669	0.0996474	-0.395484	-0.00645216	0.150438
ASNS	ASNS_+_97501749.23-P1P2|ASNS_-_97501690.23-P1P2	ASNS			FALSE	-0.63066	-0.019411	-0.87057	-0.96121	-0.28568	-0.024105	7.79065	0.0528311	9.65195	9.60664	1.68254	0.0739149	1.38386	0.00938446	1.71449	1.70644	0.298872	0.0131296	*		*	*			FALSE	TRUE	FALSE	FALSE	FALSE	FALSE	FALSE	FALSE	-4.91325	-0.0010255	-8.4027	-9.23399	-0.480669	-0.00178172
H2BFWT	H2BFWT_-_103268188.23-ENST00000217926.5|H2BFWT_-_103268213.23-ENST00000217926.5	H2BFWT			FALSE	-0.63054	0.20863	0.3302	0.35171	-0.019272	0.26436	7.29329	0.835736	1.70883	1.71503	0.0519589	1.08749	1.29552	0.148453	0.303542	0.304643	0.00922953	0.193173							FALSE	TRUE	FALSE	FALSE	FALSE	FALSE	FALSE	FALSE	-4.59871	0.17436	0.564256	0.603193	-0.00100135	0.287489
KIF9	KIF9_+_47324044.23-P1P2|KIF9_-_47324225.23-P1P2	KIF9			FALSE	-0.63016	-0.0061204	0.26267	-0.22504	0.0054646	0.12467	5.67535	0.0138466	0.991017	0.87785	0.0121417	0.345756	1.00812	0.00245959	0.176036	0.155934	0.00215674	0.0614171							FALSE	TRUE	FALSE	FALSE	FALSE	FALSE	FALSE	FALSE	-3.57638	-8.47465e-05	0.26031	-0.197551	6.63493e-05	0.0431054
HERPUD1	HERPUD1_-_56966093.23-P1P2|HERPUD1_+_56966151.23-P1P2	HERPUD1			FALSE	-0.63	-0.25975	-0.059664	0.0012828	-0.0025655	-0.09923	12.5031	1.96473	0.238012	0.00381242	0.00790178	0.423428	2.22095	0.348998	0.0422784	0.000677205	0.0014036	0.0752142	*						FALSE	TRUE	FALSE	FALSE	FALSE	FALSE	FALSE	FALSE	-7.87696	-0.510339	-0.0142008	4.89057e-06	-2.0272e-05	-0.0420168
NR4A2	NR4A2_+_157189215.23-P1|NR4A2_-_157189197.23-P1	NR4A2			FALSE	-0.62944	0.052184	0.096164	0.021987	0.15962	0.67205	6.08543	0.134505	0.287308	0.0518219	0.461879	3.40375	1.08096	0.0238923	0.051035	0.00920519	0.0820442	0.604614							FALSE	TRUE	FALSE	FALSE	FALSE	FALSE	FALSE	FALSE	-3.83041	0.00701902	0.0276287	0.00113941	0.0737251	2.28749
HEMK1	HEMK1_-_50606946.23-P1P2|HEMK1_-_50606960.23-P1P2	HEMK1	Matrix	Mitochondrial central dogma > Translation > Translation factors	TRUE	-0.6292	-0.011974	-0.52293	-0.60287	-0.071758	0.19907	7.77687	0.0317132	5.84125	6.56168	0.228288	0.806236	1.38142	0.00563327	1.03759	1.16556	0.0405511	0.143213	*						FALSE	TRUE	FALSE	FALSE	FALSE	FALSE	FALSE	FALSE	-4.89321	-0.000379734	-3.05456	-3.95584	-0.0163815	0.160497
SYT12	SYT12_+_66791110.23-P1P2|SYT12_+_66790579.23-P1P2	SYT12			FALSE	-0.6292	-0.073948	-0.91798	-0.53473	-0.067106	-0.67686	6.86132	0.251711	16.8007	5.01041	0.184768	7.96831	1.21879	0.0447118	2.98434	0.890007	0.0328206	1.41542			*			*	FALSE	TRUE	FALSE	FALSE	FALSE	FALSE	FALSE	FALSE	-4.31714	-0.0186135	-15.4227	-2.67922	-0.012399	-5.39343
CYP27B1	CYP27B1_-_58160801.23-P1P2|CYP27B1_-_58160798.23-P1P2	CYP27B1	MIM	Metabolism > Metals and cofactors > Heme-containing proteins | Metabolism > Vitamin metabolism > Vitamin D metabolism	TRUE	-0.62907	0.19599	-0.48429	-0.21977	-0.052598	-0.094144	3.99983	0.547907	2.33636	0.646776	0.0898454	0.177943	0.710495	0.0973255	0.41501	0.114888	0.0159594	0.0316083							FALSE	TRUE	FALSE	FALSE	FALSE	FALSE	FALSE	FALSE	-2.51617	0.107384	-1.13147	-0.142142	-0.00472569	-0.0167523
NLRP9	NLRP9_+_56249736.23-ENST00000332836.2|NLRP9_-_56249764.23-ENST00000332836.2	NLRP9			FALSE	-0.62902	-0.13896	-0.30233	0.3341	0.0098928	0.15055	6.47675	0.463113	1.52494	1.21585	0.0223907	0.467271	1.15047	0.0822635	0.270877	0.215973	0.00397729	0.083002							FALSE	TRUE	FALSE	FALSE	FALSE	FALSE	FALSE	FALSE	-4.074	-0.0643542	-0.461035	0.406214	0.000221507	0.0703477
NRIP2	NRIP2_-_2944133.23-P1P2|NRIP2_-_2944126.23-P1P2	NRIP2			FALSE	-0.62896	0.28416	-0.99227	-0.95579	0.57304	0.023294	6.65641	1.26824	16.3832	13.8368	2.64016	0.0545462	1.18239	0.22528	2.91017	2.45785	0.468976	0.00968912			*	*			FALSE	TRUE	FALSE	FALSE	FALSE	FALSE	FALSE	FALSE	-4.18662	0.360384	-16.2566	-13.2251	1.51292	0.0012706
GNL2	GNL2_+_38061508.23-P1P2|GNL2_+_38061333.23-P1P2	GNL2			FALSE	-0.62873	2.0615	-1.2795	-1.2421	-1.9025	-0.61888	2.43174	9.05067	12.2066	11.4565	60.3619	5.61601	0.431953	1.60768	2.16828	2.03503	10.7222	0.997579		*	*	*	*		FALSE	TRUE	FALSE	FALSE	TRUE	FALSE	FALSE	TRUE	-1.52891	18.658	-15.6184	-14.2301	-114.839	-3.47563
FZD6	FZD6_+_104311147.23-P1P2|FZD6_-_104311117.23-P1P2	FZD6			FALSE	-0.62802	0.021113	0.24561	-0.1705	-0.073709	-0.26717	5.57303	0.0472414	0.723263	0.461539	0.185393	0.930591	0.989946	0.00839157	0.128474	0.0819839	0.0329316	0.165302							FALSE	TRUE	FALSE	FALSE	FALSE	FALSE	FALSE	FALSE	-3.49998	0.000997409	0.177641	-0.0786925	-0.0136651	-0.248626
BDP1	BDP1_+_70751690.23-P1P2|BDP1_-_70751510.23-P1P2	BDP1			FALSE	-0.62749	0.09538	-0.81273	-0.45981	-1.6484	-1.2938	6.12317	0.331046	11.5901	3.61784	35.99	18.189	1.08767	0.0588042	2.05877	0.642642	6.39296	3.23093			*		*	*	FALSE	TRUE	FALSE	FALSE	FALSE	FALSE	FALSE	TRUE	-3.84223	0.0315752	-9.41965	-1.66352	-59.3259	-23.5329
TRIM49	TRIM49_-_89541727.23-ENST00000329758.1|TRIM49_+_89541667.23-ENST00000329758.1	TRIM49			FALSE	-0.62657	-0.07206	0.23907	-0.3543	0.053362	0.21717	6.67753	0.201861	0.816389	1.55964	0.137815	0.721841	1.18614	0.0358568	0.145016	0.277041	0.0244803	0.128222							FALSE	TRUE	FALSE	FALSE	FALSE	FALSE	FALSE	FALSE	-4.18394	-0.0145461	0.195174	-0.552581	0.00735408	0.156762
THUMPD1	THUMPD1_+_20752927.23-P1P2|THUMPD1_-_20753080.23-P1P2	THUMPD1			FALSE	-0.62556	0.061525	-1.0135	-0.51068	-0.36159	-0.82758	5.02621	0.141475	12.9588	2.7783	1.59758	6.76359	0.892813	0.0251304	2.30188	0.493513	0.283781	1.20143			*				FALSE	TRUE	FALSE	FALSE	FALSE	FALSE	FALSE	FALSE	-3.1442	0.00870424	-13.1337	-1.41882	-0.57767	-5.59741
SCGB1D4	SCGB1D4_+_62066544.23-P1P2|SCGB1D4_-_62066395.23-P1P2	SCGB1D4			FALSE	-0.62551	0.34689	-0.17107	0.0081235	-0.11568	-0.17588	7.88713	1.89215	0.82594	0.0211533	0.386084	0.677181	1.401	0.336105	0.146713	0.00375748	0.0685807	0.120289	*						FALSE	TRUE	FALSE	FALSE	FALSE	FALSE	FALSE	FALSE	-4.93348	0.656366	-0.141294	0.000171838	-0.0446622	-0.119103
PTCD3	PTCD3_-_86333438.23-P1P2|PTCD3_+_86333402.23-P1P2	PTCD3	Matrix	Mitochondrial central dogma > Translation > Mitochondrial ribosome | Mitochondrial central dogma > Translation > Mitochondrial ribosome assembly	TRUE	-0.62502	0.2573	-0.2686	-0.5982	-0.39073	-0.61765	5.76382	0.902257	1.25163	4.83636	1.92078	4.57347	1.02383	0.160269	0.222329	0.85909	0.341191	0.812393							FALSE	TRUE	FALSE	FALSE	FALSE	FALSE	FALSE	FALSE	-3.6025	0.232151	-0.336189	-2.89311	-0.750507	-2.82481
NAA16	NAA16_+_41885448.23-P1P2|NAA16_-_41885455.23-P1P2	NAA16			FALSE	-0.62498	0.073682	0.06575	-0.12549	0.10877	0.011841	6.94892	0.227781	0.20577	0.414021	0.357565	0.0302068	1.23435	0.0404611	0.0365512	0.0735431	0.0635148	0.00536568							FALSE	TRUE	FALSE	FALSE	FALSE	FALSE	FALSE	FALSE	-4.34294	0.0167834	0.0135294	-0.0519555	0.0388924	0.000357679
HNRNPDL	HNRNPDL_-_83350544.23-P1P2|HNRNPDL_+_83350206.23-P1P2	HNRNPDL			FALSE	-0.6249	-0.4684	-1.0771	-0.62986	-0.17708	-0.59487	9.33758	4.6743	27.0182	8.27007	0.723125	5.95519	1.65865	0.830303	4.79929	1.46903	0.12845	1.05783	*		*	*			FALSE	TRUE	FALSE	FALSE	FALSE	FALSE	FALSE	FALSE	-5.83506	-2.18944	-29.1013	-5.20899	-0.128051	-3.54256
WDR75	WDR75_-_190306224.23-P1P2|WDR75_-_190306258.23-P1P2	WDR75			FALSE	-0.6237	1.5392	-0.38219	-0.95994	-1.749	-0.45667	1.93204	4.03939	0.769372	4.46717	27.5697	1.86986	0.343191	0.717522	0.136665	0.79351	4.89725	0.332146					*		FALSE	TRUE	FALSE	FALSE	FALSE	FALSE	FALSE	TRUE	-1.20501	6.21742	-0.294046	-4.28821	-48.2194	-0.853909
C5orf55	C5orf55_+_442709.23-P1P2|C5orf55_+_443183.23-P1P2	C5orf55			FALSE	-0.6235	-0.091811	-0.089967	0.59034	-0.46058	0.19459	2.93007	0.15716	0.142722	1.447	1.47008	0.356094	0.520473	0.0279165	0.0253519	0.257033	0.261133	0.0632534							FALSE	TRUE	FALSE	FALSE	FALSE	FALSE	FALSE	FALSE	-1.8269	-0.014429	-0.0128403	0.854224	-0.67709	0.0692922
GAGE12B	GAGE12B_+_49294556.23-ENST00000361446.5|GAGE12B_-_49294534.23-ENST00000361446.5	GAGE12B			FALSE	-0.6234	0.41324	-0.23519	-0.25248	0.18426	0.26705	4.58099	1.6321	0.824662	0.879196	0.440788	0.771343	0.813727	0.289913	0.146486	0.156173	0.0782978	0.137015							FALSE	TRUE	FALSE	FALSE	FALSE	FALSE	FALSE	FALSE	-2.85579	0.674451	-0.193952	-0.221979	0.0812196	0.205987
TRPC5OS	TRPC5OS_+_111125464.23-P1P2|TRPC5OS_-_111125480.23-P1P2	TRPC5OS			FALSE	-0.6234	-0.14489	0.090381	-0.23848	0.16182	0.072735	4.83526	0.435914	0.235622	0.894047	0.433374	0.168322	0.858894	0.0774321	0.0418539	0.158811	0.0769808	0.0298993							FALSE	TRUE	FALSE	FALSE	FALSE	FALSE	FALSE	FALSE	-3.0143	-0.0631596	0.0212958	-0.213212	0.0701286	0.0122429
SPPL3	SPPL3_-_121341705.23-P1P2|SPPL3_+_121341646.23-P1P2	SPPL3			FALSE	-0.62267	-0.20341	-0.03766	-0.013544	-0.13692	-0.072079	6.0103	0.839832	0.0940585	0.0299834	0.439018	0.164126	1.06762	0.149181	0.0167077	0.00532599	0.0779834	0.0291539							FALSE	TRUE	FALSE	FALSE	FALSE	FALSE	FALSE	FALSE	-3.74243	-0.17083	-0.00354224	-0.000406095	-0.0601103	-0.01183
FRG2B	FRG2B_-_135440289.23-ENST00000425520.1,ENST00000443774.1|FRG2B_+_135439854.23-ENST00000425520.1,ENST00000443774.1	FRG2B			FALSE	-0.62249	0.21119	-0.12255	-0.47183	-0.27369	-0.03631	3.1757	0.497614	0.269024	1.71919	0.656021	0.0587669	0.564104	0.0883919	0.0477871	0.305383	0.11653	0.0104389							FALSE	TRUE	FALSE	FALSE	FALSE	FALSE	FALSE	FALSE	-1.97684	0.105091	-0.0329689	-0.811167	-0.179546	-0.00213383
TEX10	TEX10_+_103115177.23-P1P2|TEX10_+_103115133.23-P1P2	TEX10			FALSE	-0.62244	2.0753	-0.30839	-0.45408	-0.45112	0.073861	6.41416	21.8079	1.63517	3.31675	5.26728	0.283496	1.13936	3.87377	0.290457	0.58916	0.935634	0.0503578		*					FALSE	TRUE	FALSE	FALSE	TRUE	FALSE	FALSE	FALSE	-3.99243	45.2579	-0.504269	-1.50607	-2.37617	0.0209393
PSME3	PSME3_-_40985447.23-P1P2|PSME3_-_40985543.23-P1P2	PSME3			FALSE	-0.62158	-0.164	-0.83693	-0.87671	0.21012	0.51303	6.52392	0.633969	9.30082	10.8133	0.674033	2.7511	1.15885	0.112613	1.65212	1.92078	0.119729	0.488681			*	*			FALSE	TRUE	FALSE	FALSE	FALSE	FALSE	FALSE	FALSE	-4.05514	-0.103971	-7.78414	-9.48013	0.141628	1.41139
TMPPE	TMPPE_-_33138263.23-P1P2|TMPPE_+_33138264.23-P1P2	TMPPE			FALSE	-0.62125	-0.60527	-0.082501	-0.020418	-0.010337	0.33947	3.10683	2.49236	0.155001	0.0332436	0.0147307	0.630673	0.551871	0.442722	0.0275331	0.00590512	0.00261664	0.112027							FALSE	TRUE	FALSE	FALSE	FALSE	FALSE	FALSE	FALSE	-1.93012	-1.50855	-0.0127878	-0.000678769	-0.000152272	0.214094
OTOS	OTOS_+_241080020.23-P1P2|OTOS_-_241079707.23-P1P2	OTOS			FALSE	-0.62068	0.17477	-0.067041	0.13428	-0.28196	-0.15463	5.9276	0.563392	0.18307	0.343701	1.16655	0.489267	1.05293	0.100076	0.0325189	0.061052	0.207217	0.0869093							FALSE	TRUE	FALSE	FALSE	FALSE	FALSE	FALSE	FALSE	-3.67914	0.098464	-0.0122732	0.0461521	-0.328921	-0.0756554
DDX24	DDX24_+_94547517.23-P1P2|DDX24_+_94547508.23-P1P2	DDX24			FALSE	-0.62066	1.3539	-0.48053	-0.18152	-1.8381	-1.2547	4.19893	8.62414	2.10573	0.578643	33.6602	13.7091	0.745861	1.53192	0.374045	0.102785	5.97911	2.43517		*			*	*	FALSE	TRUE	FALSE	FALSE	TRUE	FALSE	FALSE	TRUE	-2.60611	11.6762	-1.01187	-0.105035	-61.8708	-17.2009
OLFM4	OLFM4_-_53602965.23-P1P2|OLFM4_+_53603000.23-P1P2	OLFM4			FALSE	-0.62053	0.14623	-0.94153	-0.15288	-1.5323	-0.70192	5.94271	0.485944	12.2008	0.500822	35.1409	6.35491	1.05561	0.0863189	2.16724	0.0889617	6.24213	1.12883			*		*		FALSE	TRUE	FALSE	FALSE	FALSE	FALSE	FALSE	TRUE	-3.68763	0.0710596	-11.4874	-0.0765656	-53.8464	-4.46064
FAM118A	FAM118A_+_45705868.23-P1P2|FAM118A_-_45705846.23-P1P2	FAM118A			FALSE	-0.62016	-0.14614	-0.035424	-0.25303	-0.1884	-0.7487	10.0188	0.724666	0.123367	1.57634	0.921652	11.9375	1.77965	0.128723	0.0219138	0.280008	0.163714	2.12048	*					*	FALSE	TRUE	FALSE	FALSE	FALSE	FALSE	FALSE	FALSE	-6.21324	-0.105903	-0.00437014	-0.398862	-0.173639	-8.93763
MRPL9	MRPL9_-_151735983.23-P1P2|MRPL9_-_151735986.23-P1P2	MRPL9	Matrix	Mitochondrial central dogma > Translation > Mitochondrial ribosome	TRUE	-0.61993	-0.072599	-0.39125	-0.56483	0.37944	-0.20233	7.61681	0.244911	3.34107	6.7521	2.27548	1.14602	1.35299	0.0435038	0.59348	1.19939	0.404197	0.203568	*						FALSE	TRUE	FALSE	FALSE	FALSE	FALSE	FALSE	FALSE	-4.72189	-0.0177803	-1.30719	-3.81379	0.863408	-0.231873
COL4A6	COL4A6_-_107681612.23-P1|COL4A6_-_107681420.23-P1	COL4A6			FALSE	-0.61945	0.41938	-0.10437	-0.062782	-0.086924	0.045274	3.90553	1.46008	0.243265	0.130276	0.202871	0.0808068	0.693745	0.259357	0.0432115	0.023141	0.0360363	0.0143538							FALSE	TRUE	FALSE	FALSE	FALSE	FALSE	FALSE	FALSE	-2.41928	0.61233	-0.0253896	-0.00817896	-0.0176344	0.00365845
COL8A1	COL8A1_+_99357487.23-P1P2|COL8A1_+_99357453.23-P1P2	COL8A1			FALSE	-0.61925	-0.10377	-0.016771	0.30604	-0.19518	-0.23502	4.84542	0.24071	0.0326065	0.803713	0.567255	0.730324	0.8607	0.0427577	0.00579194	0.142765	0.100762	0.129728							FALSE	TRUE	FALSE	FALSE	FALSE	FALSE	FALSE	FALSE	-3.00053	-0.0249785	-0.000546843	0.245968	-0.110717	-0.171641
SPATC1	SPATC1_+_145086645.23-P1P2|SPATC1_-_145086656.23-P1P2	SPATC1			FALSE	-0.61888	-0.24361	-0.50058	-0.095163	-0.16579	-0.48655	7.57873	1.41237	5.34901	0.354519	0.758877	4.66238	1.34622	0.250881	0.950153	0.0629737	0.1348	0.828185	*						FALSE	TRUE	FALSE	FALSE	FALSE	FALSE	FALSE	FALSE	-4.69032	-0.344067	-2.67761	-0.0337371	-0.125814	-2.26848
KLK6	KLK6_+_51472771.23-P1P2|KLK6_+_51472749.23-P1P2	KLK6			FALSE	-0.61848	0.098854	0.26383	-0.18415	-0.25346	-0.078497	5.01662	0.280627	1.14291	0.628452	0.998093	0.214805	0.891109	0.0498482	0.203018	0.111633	0.177293	0.0381562							FALSE	TRUE	FALSE	FALSE	FALSE	FALSE	FALSE	FALSE	-3.10268	0.0277411	0.301535	-0.115729	-0.252977	-0.0168616
TMEM258	TMEM258_+_61560010.23-P1P2|TMEM258_+_61560026.23-P1P2	TMEM258			FALSE	-0.61838	0.051726	-0.18218	-0.88796	0.26895	-0.17934	7.83141	0.156749	0.811296	14.6442	1.15586	0.81124	1.39111	0.0278435	0.144112	2.60126	0.205318	0.144102	*			*			FALSE	TRUE	FALSE	FALSE	FALSE	FALSE	FALSE	FALSE	-4.84279	0.00810797	-0.147802	-13.0034	0.31087	-0.145488
SDSL	SDSL_+_113860204.23-P1P2|SDSL_-_113860507.23-P1P2	SDSL	unknown	Metabolism > Amino acid metabolism > Serine metabolism	TRUE	-0.61729	-0.068759	-0.14935	-0.34308	0.16023	-0.10626	6.17307	0.190117	0.569602	1.86832	0.489107	0.318985	1.09653	0.0337708	0.101179	0.331872	0.0868807	0.0566618							FALSE	TRUE	FALSE	FALSE	FALSE	FALSE	FALSE	FALSE	-3.81057	-0.0130723	-0.0850701	-0.640982	0.0783696	-0.0338953
PLS3	PLS3_+_114795984.23-P1P2|PLS3_-_114795571.23-P1P2	PLS3			FALSE	-0.61646	-0.13555	-0.66759	-0.83902	-0.13145	-0.42613	10.1576	0.688289	11.5473	18.3714	0.632961	3.99089	1.80432	0.122262	2.05116	3.26333	0.112434	0.708907	*		*	*			FALSE	TRUE	FALSE	FALSE	FALSE	FALSE	FALSE	FALSE	-6.26178	-0.0932975	-7.70885	-15.4139	-0.0832027	-1.70064
ANKAR	ANKAR_+_190539422.23-P1P2|ANKAR_-_190539475.23-P1P2	ANKAR			FALSE	-0.61588	-0.44651	-0.70887	-0.47863	-0.48492	-0.1047	4.74273	2.99671	5.26594	3.31414	2.56588	0.296124	0.842458	0.53231	0.935396	0.588696	0.455781	0.052601							FALSE	TRUE	FALSE	FALSE	FALSE	FALSE	FALSE	FALSE	-2.92095	-1.33806	-3.73286	-1.58625	-1.24425	-0.0310042
ZFP37	ZFP37_+_115818951.23-P1P2|ZFP37_-_115818984.23-P1P2	ZFP37			FALSE	-0.61579	-0.27129	-0.10683	-0.10615	0.21882	0.63907	3.03693	0.642503	0.222109	0.213923	0.384155	1.58857	0.539453	0.114129	0.0394536	0.0379995	0.068238	0.282179							FALSE	TRUE	FALSE	FALSE	FALSE	FALSE	FALSE	FALSE	-1.87011	-0.174305	-0.0237279	-0.022708	0.0840608	1.0152
CASC3	CASC3_-_38296843.23-P1P2|CASC3_-_38296783.23-P1P2	CASC3			FALSE	-0.61556	0.31091	-0.61649	-0.62868	-0.84567	-0.67112	7.33349	1.50854	7.01284	6.84366	11.6011	6.65541	1.30266	0.267964	1.2457	1.21565	2.06072	1.18221	*				*		FALSE	TRUE	FALSE	FALSE	FALSE	FALSE	FALSE	TRUE	-4.5142	0.46902	-4.32335	-4.30247	-9.81071	-4.46658
CCT5	CCT5_+_10250403.23-P1P2|CCT5_+_10250415.23-P1P2	CCT5			FALSE	-0.61476	-0.13131	-0.40614	-0.4929	-2.7548	-0.12304	8.07326	0.525099	3.3751	4.62589	82.0949	0.229141	1.43407	0.0932742	0.599524	0.821704	14.5826	0.0407026	*				*		FALSE	TRUE	FALSE	FALSE	FALSE	FALSE	FALSE	TRUE	-4.96312	-0.0689508	-1.37076	-2.2801	-226.155	-0.0281935
ESRRA	ESRRA_-_64073077.23-P1P2|ESRRA_+_64073067.23-P1P2	ESRRA			FALSE	-0.61405	-0.58114	-0.77463	-0.8283	0.081589	-0.18063	21.2623	18.7795	31.6334	32.3682	0.548014	1.94325	3.77685	3.33583	5.61908	5.74961	0.0973445	0.345182	*	*	*	*			FALSE	TRUE	FALSE	FALSE	FALSE	FALSE	FALSE	FALSE	-13.0561	-10.9135	-24.5041	-26.8106	0.0447119	-0.351009
ANGPTL1	ANGPTL1_+_178840213.23-P1P2|ANGPTL1_-_178840143.23-P1P2	ANGPTL1			FALSE	-0.61391	-0.28179	0.18537	-0.17191	-0.030185	0.13402	5.77343	1.27938	0.647817	0.567833	0.0656329	0.420857	1.02554	0.227258	0.115073	0.100865	0.0116585	0.0747574							FALSE	TRUE	FALSE	FALSE	FALSE	FALSE	FALSE	FALSE	-3.54436	-0.360516	0.120086	-0.0976161	-0.00198113	0.0564032
RPS12	RPS12_-_133135705.23-P1P2|RPS12_-_133135766.23-P1P2	RPS12			FALSE	-0.61266	0.70699	-0.61996	-0.90424	-2.1871	0.22365	2.27534	2.09474	2.5493	5.09633	30.4297	0.356853	0.404172	0.372091	0.452837	0.905268	5.40527	0.0633884					*		FALSE	TRUE	FALSE	FALSE	FALSE	FALSE	FALSE	TRUE	-1.39401	1.48096	-1.58047	-4.60831	-66.5528	0.0798103
GNAZ	GNAZ_-_23413039.23-P1P2|GNAZ_-_23413095.23-P1P2	GNAZ			FALSE	-0.61264	-0.44308	-0.1347	-0.070725	-1.3742	-1.5842	6.47542	3.34284	0.500505	0.194125	33.2354	46.7732	1.15024	0.593793	0.0889055	0.0344828	5.90365	8.3084					*	*	FALSE	TRUE	FALSE	FALSE	FALSE	FALSE	FALSE	TRUE	-3.9671	-1.48115	-0.0674181	-0.0137295	-45.6721	-74.0982
TGFBR1	TGFBR1_-_101867774.23-P1P2|TGFBR1_-_101867493.23-P1P2	TGFBR1			FALSE	-0.61139	1.6036	-0.19657	-0.32382	-0.60046	1.8206	2.86163	5.21387	0.298467	0.600742	1.25928	4.89378	0.508316	0.926148	0.053017	0.106711	0.223688	0.869288							FALSE	TRUE	FALSE	FALSE	FALSE	FALSE	FALSE	FALSE	-1.74957	8.36097	-0.0586696	-0.194532	-0.756149	8.90961
CALN1	CALN1_-_71912139.23-P2|CALN1_-_71912097.23-P2	CALN1			FALSE	-0.61131	-0.18372	-0.15687	-0.14456	-0.51286	-0.028488	2.75377	0.39277	0.313426	0.298743	1.66892	0.0429677	0.489157	0.0697683	0.0556744	0.0530661	0.296452	0.00763241							FALSE	TRUE	FALSE	FALSE	FALSE	FALSE	FALSE	FALSE	-1.68341	-0.0721597	-0.0491672	-0.0431863	-0.855921	-0.00122406
GPR152	GPR152_+_67220166.23-ENST00000312457.2|GPR152_-_67220184.23-ENST00000312457.2	GPR152			FALSE	-0.61109	-0.096433	-0.1403	0.21151	-0.2113	0.60184	4.50897	0.213213	0.368404	0.514506	0.520785	1.73867	0.800936	0.0378734	0.0654401	0.0913924	0.0925077	0.308842							FALSE	TRUE	FALSE	FALSE	FALSE	FALSE	FALSE	FALSE	-2.75539	-0.0205608	-0.0516871	0.108823	-0.110042	1.0464
SURF2	SURF2_+_136223466.23-P1P2|SURF2_-_136223495.23-P1P2	SURF2			FALSE	-0.61042	-0.26451	-0.013666	0.22865	-0.11583	-0.092868	2.20971	0.639785	0.0240951	0.457598	0.187856	0.113013	0.392515	0.113646	0.00428005	0.0812838	0.0333691	0.0200747							FALSE	TRUE	FALSE	FALSE	FALSE	FALSE	FALSE	FALSE	-1.34885	-0.16923	-0.000329284	0.10463	-0.0217593	-0.0104953
ZNF705G	ZNF705G_-_7220078.23-ENST00000400078.2|ZNF705G_-_7220274.23-ENST00000400078.2	ZNF705G			FALSE	-0.61037	0.41534	-0.24659	0.3399	0.067415	0.1152	2.62479	0.990464	0.530399	0.691542	0.0960802	0.186733	0.466246	0.175938	0.0942155	0.12284	0.0170669	0.0331696							FALSE	TRUE	FALSE	FALSE	FALSE	FALSE	FALSE	FALSE	-1.6021	0.411379	-0.130791	0.235055	0.00647725	0.0215116
RBFOX1	RBFOX1_+_7383044.23-ENST00000311745.5|RBFOX1_-_7382805.23-ENST00000311745.5	RBFOX1			FALSE	-0.60957	0.085402	-0.16647	-0.15631	0.076802	-0.14692	5.9711	0.25944	0.66376	0.542527	0.217148	0.506472	1.06066	0.0460847	0.117905	0.0963698	0.0385723	0.0899654							FALSE	TRUE	FALSE	FALSE	FALSE	FALSE	FALSE	FALSE	-3.63981	0.0221567	-0.110496	-0.0848024	0.0166774	-0.0744109
ZNF446	ZNF446_+_58987548.23-P1P2|ZNF446_+_58987577.23-P1P2	ZNF446			FALSE	-0.60956	-0.21958	0.21263	-0.14565	-0.020709	0.43944	6.27469	0.921616	0.777128	0.463013	0.0460809	1.79191	1.11458	0.163708	0.138042	0.0822456	0.00818542	0.318299							FALSE	TRUE	FALSE	FALSE	FALSE	FALSE	FALSE	FALSE	-3.8248	-0.202368	0.165241	-0.0674378	-0.00095429	0.787436
ECE2	ECE2_+_183967509.23-P1P2|ECE2_-_183967496.23-P1P2	ECE2			FALSE	-0.60951	0.43132	-0.0057201	0.07566	-0.96434	-0.5588	4.35709	1.80838	0.0125393	0.191505	7.8707	2.3957	0.773956	0.321225	0.00222738	0.0340174	1.39808	0.425551					*		FALSE	TRUE	FALSE	FALSE	FALSE	FALSE	FALSE	TRUE	-2.65569	0.779991	-7.17261e-05	0.0144893	-7.59003	-1.33872
MRPL53	MRPL53_-_74699602.23-P1P2|MRPL53_-_74699616.23-P1P2	MRPL53	Matrix	Mitochondrial central dogma > Translation > Mitochondrial ribosome	TRUE	-0.6093	0.060836	-0.96475	-0.13904	0.35082	-0.54609	6.31719	0.158709	20.1406	0.47953	1.89664	5.85515	1.12213	0.0281918	3.5776	0.0851795	0.336903	1.04006			*				FALSE	TRUE	FALSE	FALSE	FALSE	FALSE	FALSE	FALSE	-3.84906	0.00965524	-19.4306	-0.0666738	0.66538	-3.19744
SLC6A15	SLC6A15_+_85306508.23-P1P2|SLC6A15_-_85306537.23-P1P2	SLC6A15			FALSE	-0.60925	-0.093359	0.017462	-0.10712	0.092035	-0.32026	3.95036	0.21145	0.0348218	0.235458	0.151909	1.03301	0.701707	0.0375601	0.00618545	0.0418247	0.0269839	0.183496							FALSE	TRUE	FALSE	FALSE	FALSE	FALSE	FALSE	FALSE	-2.40675	-0.0197407	0.000608059	-0.0252222	0.013981	-0.330833
IGJ	IGJ_+_71532316.23-P1P2|IGJ_-_71532063.23-P1P2	IGJ			FALSE	-0.60851	0.58238	-0.15865	0.3418	0.56421	0.24658	3.30748	1.82713	0.369491	0.691457	1.37167	0.519203	0.587512	0.324557	0.0656332	0.122824	0.243652	0.0922268							FALSE	TRUE	FALSE	FALSE	FALSE	FALSE	FALSE	FALSE	-2.01263	1.06409	-0.0586197	0.23634	0.773911	0.128025
SSH3	SSH3_+_67071035.23-P1P2|SSH3_+_67071072.23-P1P2	SSH3			FALSE	-0.60832	0.066713	-0.0097848	-0.19827	0.10206	-0.043735	9.67531	0.243706	0.0300206	1.059	0.381293	0.13983	1.71864	0.0432899	0.00533261	0.188112	0.0677296	0.0248382	*						FALSE	TRUE	FALSE	FALSE	FALSE	FALSE	FALSE	FALSE	-5.88568	0.0162584	-0.000293746	-0.209968	0.0389148	-0.00611545
KIAA1107	KIAA1107_-_92634511.23-P1P2|KIAA1107_+_92634544.23-P1P2	KIAA1107			FALSE	-0.60745	-0.17029	0.50894	0.491	0.6197	-0.069739	5.04864	0.553851	2.29951	1.90581	2.31557	0.156232	0.896797	0.0983814	0.408466	0.338532	0.411318	0.0277517							FALSE	TRUE	FALSE	FALSE	FALSE	FALSE	FALSE	FALSE	-3.0668	-0.0943153	1.17031	0.935752	1.43496	-0.0108954
SEMA4C	SEMA4C_+_97535803.23-P1|SEMA4C_-_97535799.23-P1	SEMA4C			FALSE	-0.60717	0.090484	0.20619	-0.063551	-0.51319	0.035257	13.1777	0.374852	1.10782	0.248205	7.16152	0.118787	2.34078	0.0665855	0.196784	0.0440891	1.27211	0.0211002	*						FALSE	TRUE	FALSE	FALSE	FALSE	FALSE	FALSE	FALSE	-8.00113	0.0339181	0.228422	-0.0157737	-3.67522	0.00418806
KIAA1257	KIAA1257_-_128712900.23-P1P2|KIAA1257_-_128712865.23-P1P2	KIAA1257			FALSE	-0.60599	0.0041548	-0.094433	-0.21235	-0.099698	-0.18448	7.40271	0.0113073	0.330033	1.06844	0.337431	0.817158	1.31495	0.00200853	0.0586242	0.189788	0.0599384	0.145153	*						FALSE	TRUE	FALSE	FALSE	FALSE	FALSE	FALSE	FALSE	-4.48597	4.69796e-05	-0.031166	-0.226882	-0.0336412	-0.150749
SPATA5	SPATA5_-_123844261.23-P1P2|SPATA5_-_123844278.23-P1P2	SPATA5			FALSE	-0.60522	0.16823	-0.59653	-0.25171	-0.46255	0.32156	4.55859	0.537078	3.98809	0.917215	2.78699	1.10742	0.809749	0.095402	0.70841	0.162926	0.495057	0.196712							FALSE	TRUE	FALSE	FALSE	FALSE	FALSE	FALSE	FALSE	-2.75895	0.0903527	-2.37902	-0.230872	-1.28912	0.356101
negative_control	non-targeting_00286|non-targeting_01420	negative_control			FALSE	-0.60518	0.076344	0.08001	-0.061768	-0.26849	0.55897	6.02989	0.211196	0.250921	0.166158	1.29981	3.2027	1.0711	0.037515	0.0445715	0.0295149	0.230887	0.568901							TRUE	FALSE	FALSE	FALSE	FALSE	FALSE	FALSE	FALSE	-3.64917	0.0161235	0.0200762	-0.0102633	-0.348985	1.79022
GSTO1	GSTO1_-_106015047.23-P1P2|GSTO1_-_106015033.23-P1P2	GSTO1			FALSE	-0.60515	0.32075	-1.4356	-0.59407	-0.75552	-0.46093	7.59326	1.62878	51.5544	7.17895	10.8315	3.75431	1.3488	0.289323	9.15769	1.27521	1.92402	0.666884	*		*		*		FALSE	TRUE	TRUE	FALSE	FALSE	FALSE	FALSE	FALSE	-4.59506	0.522433	-74.0116	-4.2648	-8.18344	-1.73048
KIF7	KIF7_+_90198646.23-P1P2|KIF7_+_90198584.23-P1P2	KIF7			FALSE	-0.6047	-0.16421	-0.69391	-0.49919	-0.38898	-0.36344	8.72913	0.837376	11.0318	4.93644	3.4932	3.0195	1.55057	0.148744	1.9596	0.876867	0.620502	0.536358	*		*				FALSE	TRUE	FALSE	FALSE	FALSE	FALSE	FALSE	FALSE	-5.27851	-0.137505	-7.6551	-2.46422	-1.35878	-1.09741
YARS	YARS_+_33282894.23-P1P2|YARS_+_33282919.23-P1P2	YARS			FALSE	-0.60463	-0.17051	-0.6076	-0.53661	-1.5331	-0.82535	8.11505	0.864676	7.87066	5.71584	53.4551	12.4789	1.44149	0.153594	1.39808	1.01531	9.49531	2.21665	*		*		*	*	FALSE	TRUE	TRUE	FALSE	FALSE	FALSE	FALSE	FALSE	-4.9066	-0.147436	-4.78222	-3.06718	-81.9521	-10.2995
LPAR4	LPAR4_-_78003268.23-P1P2|LPAR4_-_78003284.23-P1P2	LPAR4			FALSE	-0.60448	-0.43122	0.41186	0.037819	-0.50749	0.19784	4.31868	2.34218	1.68818	0.0853343	3.05139	0.593528	0.767133	0.416045	0.299874	0.0151581	0.542023	0.105429							FALSE	TRUE	FALSE	FALSE	FALSE	FALSE	FALSE	FALSE	-2.61055	-1.00999	0.695295	0.00322726	-1.54855	0.117424
HMGB4	HMGB4_-_34329734.23-P1P2|HMGB4_+_34329748.23-P1P2	HMGB4			FALSE	-0.60441	0.13431	-0.36138	0.07816	0.27138	0.11865	5.81907	0.401275	1.728	0.18917	0.786535	0.297328	1.03365	0.0712791	0.306946	0.0336025	0.139713	0.0528148							FALSE	TRUE	FALSE	FALSE	FALSE	FALSE	FALSE	FALSE	-3.51711	0.0538953	-0.624463	0.0147855	0.21345	0.035278
TCEAL6	TCEAL6_+_101397472.23-P1P2|TCEAL6_+_101397484.23-P1P2	TCEAL6			FALSE	-0.6042	0.19415	-0.032924	0.056106	-0.08755	0.075495	7.09859	0.794309	0.0966766	0.168757	0.280752	0.224856	1.26093	0.141094	0.0171728	0.0299766	0.0498703	0.0399415							FALSE	TRUE	FALSE	FALSE	FALSE	FALSE	FALSE	FALSE	-4.28897	0.154215	-0.00318298	0.00946831	-0.0245798	0.0169755
UGT1A7	UGT1A7_-_234590600.23-P1P2|UGT1A7_-_234590597.23-P1P2	UGT1A7			FALSE	-0.60332	-0.076518	-0.097837	-0.24885	0.34486	0.20265	8.0551	0.284356	0.371703	1.14254	1.83923	0.833422	1.43084	0.0505106	0.0660262	0.202951	0.326705	0.148042	*						FALSE	TRUE	FALSE	FALSE	FALSE	FALSE	FALSE	FALSE	-4.8598	-0.0217583	-0.0363663	-0.284321	0.634277	0.168893
SLIRP	SLIRP_-_78174438.23-P1P2|SLIRP_-_78174654.23-P1P2	SLIRP	Matrix	Mitochondrial central dogma > mtRNA metabolism > mtRNA stability and decay | Mitochondrial central dogma > Translation	TRUE	-0.60227	0.0035293	-0.52667	-0.3779	-0.40886	0.04138	5.48915	0.00832214	4.10959	2.08567	2.57174	0.110401	0.975045	0.00147827	0.729992	0.37048	0.456821	0.0196108							FALSE	TRUE	FALSE	FALSE	FALSE	FALSE	FALSE	FALSE	-3.30595	2.93713e-05	-2.1644	-0.788174	-1.05148	0.00456841
MIIP	MIIP_-_12079558.23-P1P2|MIIP_-_12079598.23-P1P2	MIIP			FALSE	-0.60216	-0.031506	-0.29526	-0.31793	-0.70868	-0.84311	5.58439	0.0886932	1.32335	1.43434	5.70424	7.2354	0.991964	0.0157547	0.235069	0.254784	1.01325	1.28523							FALSE	TRUE	FALSE	FALSE	FALSE	FALSE	FALSE	FALSE	-3.3627	-0.00279437	-0.390733	-0.45602	-4.04248	-6.10024
MRPL44	MRPL44_+_224822378.23-P1P2|MRPL44_-_224822384.23-P1P2	MRPL44	Matrix	Mitochondrial central dogma > Translation > Mitochondrial ribosome	TRUE	-0.60175	-0.44487	-0.49902	-0.35731	-1.1393	-1.726	4.45438	2.74727	3.14112	1.84263	12.3104	39.1444	0.791239	0.488001	0.557962	0.32731	2.18672	6.95328					*	*	FALSE	TRUE	FALSE	FALSE	FALSE	FALSE	FALSE	TRUE	-2.68043	-1.22218	-1.56748	-0.658392	-14.0252	-67.5633
ELP3	ELP3_-_27950720.23-P1P2|ELP3_-_27950736.23-P1P2	ELP3			FALSE	-0.60101	0.31852	-0.39992	-0.064071	-1.0639	0.40489	4.28727	1.13445	2.08075	0.154226	14.3654	1.53003	0.761553	0.201514	0.369607	0.0273954	2.55174	0.271782					*		FALSE	TRUE	FALSE	FALSE	FALSE	FALSE	FALSE	TRUE	-2.57669	0.361346	-0.832135	-0.00988143	-15.2833	0.619494
PPIG	PPIG_-_170441066.23-P1P2|PPIG_-_170441134.23-P1P2	PPIG			FALSE	-0.60089	-0.27975	0.13899	0.22432	-0.14875	-0.3746	6.7454	1.63195	0.49916	0.837944	0.518199	2.10823	1.1982	0.289887	0.0886665	0.148845	0.0920485	0.374488							FALSE	TRUE	FALSE	FALSE	FALSE	FALSE	FALSE	FALSE	-4.05325	-0.456539	0.0693782	0.187968	-0.0770821	-0.789742
RPUSD3	RPUSD3_-_9885662.23-P1P2|RPUSD3_+_9885666.23-P1P2	RPUSD3	Matrix	Mitochondrial central dogma > mtRNA metabolism > mtRNA granules | Mitochondrial central dogma > mtRNA metabolism > mt-rRNA modifications	TRUE	-0.59995	-0.054668	-0.23961	-0.16597	0.24317	0.05763	6.73414	0.178179	1.2501	0.723722	1.14342	0.173465	1.1962	0.0316501	0.222057	0.128556	0.203108	0.0308129							FALSE	TRUE	FALSE	FALSE	FALSE	FALSE	FALSE	FALSE	-4.04015	-0.00974067	-0.299537	-0.120116	0.278046	0.0099968
CTAGE1	CTAGE1_+_19997822.23-P1P2|CTAGE1_-_19997916.23-P1P2	CTAGE1			FALSE	-0.59955	0.10539	-0.21608	-0.23077	0.2146	-0.018922	2.86372	0.236909	0.615521	0.627162	0.489871	0.033239	0.508687	0.0420825	0.109336	0.111404	0.0870164	0.00590428							FALSE	TRUE	FALSE	FALSE	FALSE	FALSE	FALSE	FALSE	-1.71695	0.0249678	-0.133002	-0.14473	0.105126	-0.000628948
SBK2	SBK2_+_56048200.23-P1P2|SBK2_-_56048071.23-P1P2	SBK2			FALSE	-0.59871	0.082086	0.34041	0.20507	0.58968	-0.047317	8.10425	0.271476	1.78225	0.79915	3.51734	0.132674	1.43957	0.0482226	0.316584	0.141954	0.62479	0.0235671	*						FALSE	TRUE	FALSE	FALSE	FALSE	FALSE	FALSE	FALSE	-4.8521	0.0222844	0.606697	0.163882	2.07411	-0.00627773
negative_control	non-targeting_03035|non-targeting_03777	negative_control			FALSE	-0.59843	-0.58599	-0.077915	-0.36474	-0.27675	0.23552	8.38676	6.42122	0.284782	2.37782	1.71206	1.09017	1.48975	1.14061	0.0505863	0.422375	0.304116	0.193649	*						TRUE	FALSE	FALSE	FALSE	FALSE	FALSE	FALSE	FALSE	-5.01889	-3.76277	-0.0221888	-0.867285	-0.473814	0.256757
FBXO39	FBXO39_+_6679602.23-P1P2|FBXO39_-_6679585.23-P1P2	FBXO39			FALSE	-0.59711	-1.1524	-0.39627	-1.028	0.007554	0.22261	9.14373	24.27	3.69585	18.0006	0.0229764	1.13816	1.62421	4.31112	0.6565	3.19748	0.00408133	0.202173	*	*		*			FALSE	TRUE	FALSE	FALSE	FALSE	FALSE	FALSE	FALSE	-5.45981	-27.9688	-1.46456	-18.5047	0.000173564	0.253366
FBXW2	FBXW2_-_123555673.23-P1P2|FBXW2_+_123555614.23-P1P2	FBXW2			FALSE	-0.59707	-0.16853	-0.12034	-0.10876	-0.19572	0.057786	9.00045	0.76432	0.479228	0.368546	0.893843	0.180943	1.59876	0.135767	0.085126	0.0654654	0.158775	0.0321412	*						FALSE	TRUE	FALSE	FALSE	FALSE	FALSE	FALSE	FALSE	-5.3739	-0.128811	-0.0576703	-0.0400831	-0.174943	0.010456
GSTZ1	GSTZ1_-_77787417.23-P1P2|GSTZ1_+_77787442.23-P1P2	GSTZ1	Matrix	Metabolism > Detoxification > Xenobiotic metabolism	TRUE	-0.59659	0.11945	-0.097271	0.045157	-0.0013036	0.073363	7.71806	0.414009	0.313391	0.123961	0.00345768	0.22655	1.37097	0.0735411	0.055668	0.0220194	0.000614193	0.0402424	*						FALSE	TRUE	FALSE	FALSE	FALSE	FALSE	FALSE	FALSE	-4.60452	0.0494534	-0.0304838	0.00559772	-4.50744e-06	0.0166204
CPNE7	CPNE7_+_89642219.23-P1P2|CPNE7_+_89642204.23-P1P2	CPNE7			FALSE	-0.59641	-0.32235	-0.086635	-0.33775	0.22321	0.20854	9.04691	2.81859	0.359429	2.78861	1.11549	0.986068	1.60702	0.500669	0.0638459	0.495345	0.198146	0.175157	*						FALSE	TRUE	FALSE	FALSE	FALSE	FALSE	FALSE	FALSE	-5.39567	-0.908571	-0.0311391	-0.941854	0.248988	0.205635
KIF11	KIF11_-_94352958.23-P1P2|KIF11_-_94352939.23-P1P2	KIF11			FALSE	-0.59627	0.89094	-0.16444	0.23833	-0.1852	1.0806	3.07365	3.5069	0.302535	0.510238	0.122928	0.656572	0.545977	0.622937	0.0537398	0.0906344	0.0218359	0.116628							FALSE	TRUE	FALSE	FALSE	FALSE	FALSE	FALSE	FALSE	-1.83273	3.12444	-0.0497489	0.121605	-0.0227663	0.709491
ADAM22	ADAM22_+_87563621.23-P1P2|ADAM22_-_87563632.23-P1P2	ADAM22			FALSE	-0.59621	-0.3032	-0.43818	-0.093673	0.15563	-0.0069293	7.75694	2.21531	4.11479	0.340198	0.593511	0.0197284	1.37788	0.393509	0.730916	0.0604298	0.105426	0.00350438	*						FALSE	TRUE	FALSE	FALSE	FALSE	FALSE	FALSE	FALSE	-4.62476	-0.671682	-1.80302	-0.0318674	0.0923681	-0.000136704
FAM110D	FAM110D_+_26485606.23-P1P2|FAM110D_+_26485564.23-P1P2	FAM110D			FALSE	-0.59499	0.22315	-0.3418	-0.19524	0.24165	-0.054537	6.62149	0.919374	2.18201	0.813722	0.980012	0.163942	1.17619	0.16331	0.387594	0.144543	0.174081	0.0291212							FALSE	TRUE	FALSE	FALSE	FALSE	FALSE	FALSE	FALSE	-3.93972	0.205158	-0.745812	-0.158871	0.23682	-0.0089409
EMC2	EMC2_+_109455869.23-P1P2|EMC2_-_109456069.23-P1P2	EMC2			FALSE	-0.59447	-0.49076	-0.71102	-0.96374	-0.46821	-0.00869	6.25219	4.7807	8.77645	19.8663	4.6224	0.0246923	1.11059	0.849203	1.55897	3.52887	0.821084	0.00438613			*	*			FALSE	TRUE	FALSE	FALSE	FALSE	FALSE	FALSE	FALSE	-3.71674	-2.34618	-6.24023	-19.1459	-2.16426	-0.000214576
SLC30A1	SLC30A1_-_211752461.23-P1P2|SLC30A1_-_211752415.23-P1P2	SLC30A1			FALSE	-0.59422	-0.17574	-0.24722	-0.29687	-0.048671	-0.72527	11.6922	1.15526	1.91275	2.55035	0.18215	13.2105	2.0769	0.205211	0.339765	0.453023	0.0323557	2.3466	*					*	FALSE	TRUE	FALSE	FALSE	FALSE	FALSE	FALSE	FALSE	-6.94772	-0.203026	-0.47287	-0.757123	-0.00886545	-9.58119
GADD45GIP1	GADD45GIP1_+_13067983.23-P1P2|GADD45GIP1_-_13067996.23-P1P2	GADD45GIP1	Matrix	Mitochondrial central dogma > Translation > Mitochondrial ribosome	TRUE	-0.59416	0.13376	-0.11972	-0.4894	0.32931	0.042325	5.49707	0.475838	0.406725	3.70604	1.70261	0.125727	0.976452	0.0845237	0.0722472	0.658309	0.302437	0.0223331							FALSE	TRUE	FALSE	FALSE	FALSE	FALSE	FALSE	FALSE	-3.26614	0.063648	-0.0486931	-1.81374	0.560687	0.00532139
PTOV1	PTOV1_-_50354444.23-P1P2|PTOV1_+_50354453.23-P1P2	PTOV1			FALSE	-0.5937	-0.013755	0.022188	-0.12452	-0.14385	-0.10258	3.70476	0.0284412	0.0503807	0.358189	0.401089	0.251386	0.658082	0.00505205	0.0089492	0.0636256	0.0712461	0.044654							FALSE	TRUE	FALSE	FALSE	FALSE	FALSE	FALSE	FALSE	-2.19952	-0.000391209	0.00111785	-0.0446017	-0.0576967	-0.0257871
XAB2	XAB2_-_7694376.23-P1P2|XAB2_-_7694239.23-P1P2	XAB2			FALSE	-0.59259	1.5705	-0.54116	0.23232	-3.4178	0.11562	0.926025	2.39388	1.09379	0.269525	43.0371	0.0826258	0.164491	0.425228	0.194292	0.047876	7.64473	0.0146769					*		FALSE	TRUE	FALSE	FALSE	FALSE	FALSE	FALSE	TRUE	-0.548753	3.75958	-0.591918	0.062616	-147.092	0.00955319
SMG9	SMG9_+_44258643.23-P1P2|SMG9_-_44259022.23-P1P2	SMG9			FALSE	-0.59253	-0.30684	-1.0893	-0.91591	-0.64527	-0.9721	4.03422	1.3985	18.4447	10.3943	5.33423	11.569	0.716605	0.248418	3.27636	1.84635	0.947527	2.05502			*	*		*	FALSE	TRUE	FALSE	FALSE	FALSE	FALSE	FALSE	FALSE	-2.3904	-0.429117	-20.0918	-9.5202	-3.44202	-11.2462
SEL1L	SEL1L_+_82000141.23-P1P2|SEL1L_+_82000165.23-P1P2	SEL1L			FALSE	-0.59242	0.27236	0.058576	-0.18455	0.15056	0.17358	9.85428	1.7165	0.221234	0.97613	0.787306	0.976336	1.75043	0.304904	0.0392981	0.173391	0.13985	0.173428	*						FALSE	TRUE	FALSE	FALSE	FALSE	FALSE	FALSE	FALSE	-5.83787	0.467505	0.012959	-0.180145	0.118537	0.169472
FOSB	FOSB_-_45972782.23-P2|FOSB_-_45972788.23-P2	FOSB			FALSE	-0.59219	0.039273	0.042534	0.034954	0.52361	-0.093228	3.48641	0.0772538	0.0915472	0.0694483	1.64505	0.200046	0.619296	0.0137227	0.0162617	0.0123362	0.292212	0.0355345							FALSE	TRUE	FALSE	FALSE	FALSE	FALSE	FALSE	FALSE	-2.06462	0.00303399	0.00389387	0.0024275	0.861363	-0.0186499
EFS	EFS_+_23834326.23-P1P2|EFS_-_23834338.23-P1P2	EFS			FALSE	-0.59207	0.16626	-0.16508	0.27655	-0.14529	0.29091	5.55006	0.577131	0.640525	1.11618	0.482105	1.09655	0.985865	0.102517	0.113777	0.198269	0.085637	0.194782							FALSE	TRUE	FALSE	FALSE	FALSE	FALSE	FALSE	FALSE	-3.28602	0.0959538	-0.105738	0.308679	-0.070045	0.318998
CCNJL	CCNJL_+_159739530.23-P1P2|CCNJL_-_159739490.23-P1P2	CCNJL			FALSE	-0.59198	0.016066	0.19396	-0.25978	0.26966	0.17322	7.99607	0.0478229	0.88589	1.63294	1.43101	0.755847	1.42035	0.00849485	0.157362	0.290062	0.254193	0.134262	*						FALSE	TRUE	FALSE	FALSE	FALSE	FALSE	FALSE	FALSE	-4.73351	0.000768322	0.171827	-0.424206	0.385887	0.130928
USP32	USP32_+_58469194.23-P1P2|USP32_+_58469076.23-P1P2	USP32			FALSE	-0.59176	0.028925	-0.32996	-0.34326	-0.22434	-0.65408	8.23044	0.0955604	2.71352	2.88068	1.16927	7.96229	1.46198	0.0169745	0.482007	0.511699	0.207699	1.41435	*					*	FALSE	TRUE	FALSE	FALSE	FALSE	FALSE	FALSE	FALSE	-4.87044	0.00276408	-0.895353	-0.988822	-0.262314	-5.20798
STT3B	STT3B_+_31574870.23-P1P2|STT3B_-_31574493.23-P1P2	STT3B			FALSE	-0.59166	-0.71286	-0.31524	-1.2619	-0.48469	-0.49024	6.99465	11.3021	2.15889	37.7503	5.78349	5.3721	1.24247	2.0076	0.383487	6.70565	1.02733	0.954254		*		*			FALSE	TRUE	FALSE	FALSE	FALSE	FALSE	FALSE	FALSE	-4.13845	-8.05678	-0.680569	-47.6372	-2.8032	-2.63362
negative_control	non-targeting_02521|non-targeting_01091	negative_control			FALSE	-0.59155	-0.036272	-0.0021471	-0.044922	0.064464	0.18975	7.09796	0.11504	0.00600418	0.139387	0.203953	0.83669	1.26082	0.0204348	0.00106653	0.0247594	0.0362285	0.148622							TRUE	FALSE	FALSE	FALSE	FALSE	FALSE	FALSE	FALSE	-4.1988	-0.00417275	-1.28916e-05	-0.00626152	0.0131476	0.158762
DENND4C	DENND4C_-_19230442.23-ENST00000602925.1|DENND4C_+_19230793.23-ENST00000602925.1	DENND4C			FALSE	-0.58939	0.056636	-0.032306	-0.13978	-0.27584	0.076906	10.0596	0.225184	0.126778	0.778821	2.3347	0.317259	1.7869	0.0399997	0.0225198	0.138343	0.414716	0.0563552	*						FALSE	TRUE	FALSE	FALSE	FALSE	FALSE	FALSE	FALSE	-5.92902	0.0127535	-0.0040957	-0.108864	-0.644004	0.0243992
YEATS4	YEATS4_+_69753819.23-P1P2|YEATS4_-_69753803.23-P1P2	YEATS4			FALSE	-0.58873	-0.49773	-0.33603	-0.53634	0.3687	0.4928	8.61696	5.70461	2.86726	6.1163	2.73422	4.61128	1.53064	1.01332	0.509316	1.08645	0.485683	0.819108	*						FALSE	TRUE	FALSE	FALSE	FALSE	FALSE	FALSE	FALSE	-5.07306	-2.83935	-0.963485	-3.28042	1.00811	2.27244
negative_control	non-targeting_02364|non-targeting_02477	negative_control			FALSE	-0.58844	0.14737	-0.14934	-0.0204	0.12803	0.28088	4.21914	0.421407	0.456652	0.0418137	0.34055	0.841185	0.749452	0.0748551	0.0811158	0.00742743	0.0604923	0.149421							TRUE	FALSE	FALSE	FALSE	FALSE	FALSE	FALSE	FALSE	-2.48271	0.0621027	-0.0681964	-0.000853	0.0436006	0.236272
PROK1	PROK1_-_110993809.23-P1P2|PROK1_+_110993826.23-P1P2	PROK1			FALSE	-0.58819	-0.052211	0.0085179	0.2507	-0.11156	0.090252	6.50476	0.157603	0.0231413	1.10387	0.385979	0.289121	1.15545	0.0279952	0.00411062	0.196081	0.0685619	0.051357							FALSE	TRUE	FALSE	FALSE	FALSE	FALSE	FALSE	FALSE	-3.82604	-0.00822861	0.000197115	0.276739	-0.0430598	0.0260938
TRIM24	TRIM24_-_138145308.23-P1P2|TRIM24_+_138145572.23-P1P2	TRIM24			FALSE	-0.58804	-0.21864	0.055961	-0.19592	-0.39178	-0.082362	7.83091	1.20927	0.183328	0.924891	2.02006	0.23349	1.39102	0.214805	0.0325648	0.16429	0.358825	0.0414753	*						FALSE	TRUE	FALSE	FALSE	FALSE	FALSE	FALSE	FALSE	-4.60489	-0.264395	0.0102592	-0.181205	-0.791417	-0.0192307
IL33	IL33_-_6215852.23-P1P2|IL33_-_6215916.23-P1P2	IL33			FALSE	-0.58799	0.20915	-0.32705	0.14352	0.32309	-0.17351	3.03602	0.464883	1.13042	0.304168	0.846887	0.392996	0.539293	0.0825779	0.200797	0.0540298	0.150434	0.0698084							FALSE	TRUE	FALSE	FALSE	FALSE	FALSE	FALSE	FALSE	-1.78515	0.0972303	-0.369703	0.0436542	0.273621	-0.0681887
FRAS1	FRAS1_-_78978538.23-P1P2|FRAS1_-_78978533.23-P1P2	FRAS1			FALSE	-0.58655	0.034995	0.074199	0.020962	-0.0023917	0.50792	6.8951	0.102615	0.22856	0.0537246	0.00628168	3.20875	1.22479	0.0182276	0.0405994	0.00954318	0.00111582	0.569975							FALSE	TRUE	FALSE	FALSE	FALSE	FALSE	FALSE	FALSE	-4.04432	0.00359101	0.0169589	0.00112618	-1.50239e-05	1.62979
S100A5	S100A5_-_153513361.23-P1P2|S100A5_-_153513214.23-P1P2	S100A5			FALSE	-0.58646	0.26881	0.24837	-0.14062	0.0040645	-0.35495	6.56114	1.29355	1.16291	0.515743	0.0107149	2.32242	1.16547	0.229775	0.206569	0.0916122	0.00190329	0.412535							FALSE	TRUE	FALSE	FALSE	FALSE	FALSE	FALSE	FALSE	-3.84785	0.347718	0.288832	-0.0725238	4.35505e-05	-0.824343
CLPB	CLPB_+_72145356.23-P1P2|CLPB_+_72145538.23-P1P2	CLPB	IMS	Protein import, sorting and homeostasis > Protein homeostasis > Proteases	TRUE	-0.58614	-0.25425	0.10509	0.016455	-0.87935	0.47013	9.75478	1.87212	0.492778	0.0515039	18.8596	3.8187	1.73276	0.332547	0.087533	0.00914871	3.35006	0.678321	*				*		FALSE	TRUE	FALSE	FALSE	FALSE	FALSE	FALSE	TRUE	-5.71767	-0.475986	0.0517861	0.000847497	-16.5842	1.79529
MTIF2	MTIF2_-_55496337.23-P1P2|MTIF2_-_55496372.23-P1P2	MTIF2	Matrix	Mitochondrial central dogma > Translation > Translation factors	TRUE	-0.58611	0.28119	-0.51856	-0.10919	-0.082835	-0.035632	6.37245	1.34338	5.21127	0.403271	0.280064	0.113334	1.13195	0.238627	0.925686	0.0716336	0.0497482	0.0201318							FALSE	TRUE	FALSE	FALSE	FALSE	FALSE	FALSE	FALSE	-3.73496	0.377746	-2.70236	-0.0440332	-0.0231991	-0.00403833
SLC22A18AS	SLC22A18AS_-_2920736.23-P1P2|SLC22A18AS_+_2920710.23-P1P2	SLC22A18AS			FALSE	-0.5861	0.32855	0.18821	0.32889	-0.3708	-0.04868	3.66882	1.06159	0.554442	0.96469	1.44687	0.0912202	0.651697	0.188572	0.0984864	0.171359	0.25701	0.0162036							FALSE	TRUE	FALSE	FALSE	FALSE	FALSE	FALSE	FALSE	-2.15029	0.348786	0.104352	0.317277	-0.536499	-0.0044406
BASP1	BASP1_+_17217775.23-P1P2|BASP1_+_17217799.23-P1P2	BASP1			FALSE	-0.58596	-0.06028	0.2647	-0.42184	-0.28678	0.059669	6.34101	0.188841	1.19659	3.25696	1.40758	0.17192	1.12636	0.0335441	0.212552	0.578539	0.25003	0.0305385							FALSE	TRUE	FALSE	FALSE	FALSE	FALSE	FALSE	FALSE	-3.71558	-0.0113833	0.316738	-1.37392	-0.403665	0.0102583
AMACR	AMACR_+_34008110.23-P1P2|AMACR_-_34008125.23-P1P2	AMACR	Matrix	Metabolism > Lipid metabolism > Fatty acid oxidation	TRUE	-0.58424	0.075625	-0.02475	-0.2355	0.14092	-0.25589	5.52295	0.223815	0.0672067	1.02815	0.474929	1.14872	0.98105	0.0397565	0.011938	0.182632	0.0843624	0.204048							FALSE	TRUE	FALSE	FALSE	FALSE	FALSE	FALSE	FALSE	-3.22673	0.016926	-0.00166337	-0.24213	0.066927	-0.293945
negative_control	non-targeting_02766|non-targeting_01799	negative_control			FALSE	-0.58371	-0.041494	0.28947	-0.33011	-0.094221	0.38301	6.42787	0.115375	1.33596	1.80799	0.298994	1.82638	1.14179	0.0204941	0.237309	0.321156	0.0531107	0.324422							TRUE	FALSE	FALSE	FALSE	FALSE	FALSE	FALSE	FALSE	-3.75201	-0.00478735	0.38672	-0.596836	-0.0281715	0.699521
MRPS6	MRPS6_+_35445887.23-P1P2|MRPS6_+_35445873.23-P1P2	MRPS6	Matrix	Mitochondrial central dogma > Translation > Mitochondrial ribosome	TRUE	-0.58358	-0.26072	-0.60321	-0.37389	0.28382	0.04415	12.1524	2.62975	11.9687	4.49409	2.32351	0.210088	2.15865	0.467126	2.12601	0.798292	0.412728	0.0373182	*		*				FALSE	TRUE	FALSE	FALSE	FALSE	FALSE	FALSE	FALSE	-7.0919	-0.685627	-7.21962	-1.6803	0.659458	0.00927539
NOP16	NOP16_+_175815576.23-P1P2|NOP16_+_175815510.23-P1P2	NOP16			FALSE	-0.5833	2.4738	-0.046833	-0.84588	-1.5007	-0.67636	1.78995	9.23264	0.0626276	4.14863	22.6928	3.61899	0.317951	1.64001	0.0111246	0.736927	4.03096	0.642847		*			*		FALSE	TRUE	FALSE	FALSE	TRUE	FALSE	FALSE	TRUE	-1.04408	22.8397	-0.00293304	-3.50924	-34.0552	-2.44774
PWWP2B	PWWP2B_+_134228684.23-P2|PWWP2B_-_134228672.23-P2	PWWP2B			FALSE	-0.58327	0.3539	0.018186	0.15813	-0.040981	-0.38526	4.50689	1.28004	0.04021	0.401089	0.0918368	1.71555	0.800566	0.227375	0.00714256	0.0712461	0.0163131	0.304735							FALSE	TRUE	FALSE	FALSE	FALSE	FALSE	FALSE	FALSE	-2.62873	0.453006	0.000731259	0.0634242	-0.00376356	-0.660932
RAVER2	RAVER2_+_65211004.23-P1P2|RAVER2_+_65210836.23-P1P2	RAVER2			FALSE	-0.58309	0.28502	0.19878	0.12486	0.45927	0.91934	3.32301	0.795256	0.41679	0.266442	0.907525	1.89568	0.590272	0.141263	0.074035	0.0473284	0.161205	0.336733							FALSE	TRUE	FALSE	FALSE	FALSE	FALSE	FALSE	FALSE	-1.93762	0.226664	0.0828495	0.0332679	0.416799	1.74278
LILRB4	LILRB4_-_55174474.23-P1|LILRB4_+_55174483.23-P1	LILRB4			FALSE	-0.58287	-0.047404	-0.13716	-0.20089	0.27356	0.38999	6.05734	0.131038	0.456006	0.739499	0.977365	1.65107	1.07597	0.0232765	0.0810011	0.131358	0.173611	0.293282							FALSE	TRUE	FALSE	FALSE	FALSE	FALSE	FALSE	FALSE	-3.53064	-0.00621174	-0.0625458	-0.148558	0.267368	0.643902
PTK7	PTK7_-_43044417.23-P1P2|PTK7_-_43044422.23-P1P2	PTK7			FALSE	-0.58274	0.11423	-0.524	0.15163	0.049714	0.28955	6.03658	0.398385	4.76657	0.530207	0.138095	1.25443	1.07229	0.0707658	0.846693	0.0941815	0.0245301	0.222825							FALSE	TRUE	FALSE	FALSE	FALSE	FALSE	FALSE	FALSE	-3.51775	0.0455076	-2.49768	0.0803954	0.00686527	0.363219
negative_control	non-targeting_01245|non-targeting_02634	negative_control			FALSE	-0.5824	0.025056	-0.094487	0.68865	0.096902	0.14007	4.86249	0.0559518	0.274807	3.45218	0.23231	0.336318	0.863731	0.00993881	0.0488144	0.613215	0.0412656	0.0597406							TRUE	FALSE	FALSE	FALSE	FALSE	FALSE	FALSE	FALSE	-2.83191	0.00140193	-0.0259657	2.37734	0.0225113	0.0471081
NSG1	NSG1_+_4387929.23-NM_001040101,NM_014392|NSG1_-_4387888.23-NM_001040101,NM_014392	NSG1			FALSE	-0.58155	-0.25548	-0.3831	-0.48467	-0.27852	-0.51887	14.0743	2.6094	5.80849	8.24188	2.63707	8.45216	2.50003	0.463512	1.03177	1.46402	0.468426	1.50137	*			*		*	FALSE	TRUE	FALSE	FALSE	FALSE	FALSE	FALSE	FALSE	-8.18489	-0.66665	-2.22523	-3.99459	-0.734475	-4.38557
DDX55	DDX55_+_124086731.23-P1P2|DDX55_-_124086680.23-P1P2	DDX55			FALSE	-0.58131	1.0692	-0.69626	-0.44053	-0.72038	-0.19662	17.7569	26.6065	21.5043	7.63181	24.6179	2.1775	3.15418	4.72616	3.81984	1.35565	4.37291	0.386792	*	*	*	*	*		FALSE	TRUE	FALSE	FALSE	TRUE	FALSE	FALSE	TRUE	-10.3222	28.4477	-14.9726	-3.36204	-17.7342	-0.42814
CT47B1	CT47B1_+_120009388.23-ENST00000371311.3|CT47B1_+_120009291.23-ENST00000371311.3	CT47B1			FALSE	-0.5806	-0.35754	-0.28054	-0.068606	0.19163	0.14257	9.53853	3.33019	2.28474	0.256553	1.01398	0.66274	1.69434	0.591547	0.405842	0.0455719	0.180114	0.117724	*						FALSE	TRUE	FALSE	FALSE	FALSE	FALSE	FALSE	FALSE	-5.53807	-1.19068	-0.640961	-0.0176011	0.194308	0.0944869
KLK11	KLK11_-_51530874.23-P2|KLK11_+_51530859.23-P2	KLK11			FALSE	-0.57998	-0.24512	0.19832	0.2284	0.42924	0.26519	2.62284	0.552842	0.337885	0.472009	0.914495	0.524648	0.465899	0.0982021	0.0600189	0.0838437	0.162443	0.0931941							FALSE	TRUE	FALSE	FALSE	FALSE	FALSE	FALSE	FALSE	-1.52119	-0.135513	0.0670093	0.107807	0.392538	0.139132
ENOX1	ENOX1_-_44360828.23-P1P2|ENOX1_-_44360813.23-P1P2	ENOX1			FALSE	-0.57964	-0.76024	-0.59707	-0.23132	-0.85996	-0.91961	11.5908	19.4513	11.3975	1.70498	23.7857	26.0194	2.05889	3.45516	2.02456	0.302859	4.2251	4.62186	*	*	*		*	*	FALSE	TRUE	FALSE	FALSE	FALSE	FALSE	FALSE	TRUE	-6.71848	-14.7877	-6.80512	-0.394397	-20.4548	-23.9277
PAX7	PAX7_+_18957416.23-P1P2|PAX7_+_18957610.23-P1P2	PAX7			FALSE	-0.57912	-0.21035	-0.52574	-0.42918	-1.5719	-0.69809	11.369	1.60263	8.35093	4.71456	111.735	14.6053	2.01948	0.284678	1.48339	0.837453	19.8477	2.59436	*		*		*	*	FALSE	TRUE	TRUE	FALSE	FALSE	FALSE	FALSE	FALSE	-6.58399	-0.337114	-4.39042	-2.02339	-175.637	-10.1958
SNRNP27	SNRNP27_-_70121148.23-P1P2|SNRNP27_+_70121140.23-P1P2	SNRNP27			FALSE	-0.57902	2.6888	-1.0472	-0.70743	-0.24008	0.16419	1.75249	9.08196	6.2045	2.17285	0.51374	0.385746	0.311298	1.61324	1.10211	0.385967	0.0912563	0.0685207		*					FALSE	TRUE	FALSE	FALSE	TRUE	FALSE	FALSE	FALSE	-1.01473	24.4196	-6.49735	-1.53714	-0.123339	0.0633357
SRP54	SRP54_-_35452258.23-P1P2|SRP54_-_35452459.23-P1P2	SRP54			FALSE	-0.57896	0.11313	-0.96849	-1.6702	-2.2132	-1.4532	1.93629	0.188391	6.73681	29.7879	107.69	43.3439	0.343946	0.0334643	1.19667	5.29127	19.1291	7.69925				*	*	*	FALSE	TRUE	FALSE	FALSE	FALSE	FALSE	FALSE	TRUE	-1.12104	0.0213127	-6.52454	-49.7518	-238.339	-62.9874
HOXB2	HOXB2_+_46623146.23-P1P2|HOXB2_-_46623385.23-P1P2	HOXB2			FALSE	-0.57858	0.13777	-0.32447	0.025615	0.35685	0.18853	3.1956	0.320173	1.21761	0.0455838	0.925549	0.428373	0.567639	0.0568727	0.216286	0.00809712	0.164407	0.0760925							FALSE	TRUE	FALSE	FALSE	FALSE	FALSE	FALSE	FALSE	-1.84891	0.0441102	-0.395079	0.00116763	0.330282	0.0807611
PIP	PIP_+_142829428.23-P1P2|PIP_-_142829182.23-P1P2	PIP			FALSE	-0.57856	-0.050658	0.5695	-0.16298	-0.21395	-0.28001	2.70137	0.0963404	1.73845	0.325387	0.504289	0.748216	0.479847	0.0171131	0.308804	0.0577989	0.0895776	0.132907							FALSE	TRUE	FALSE	FALSE	FALSE	FALSE	FALSE	FALSE	-1.5629	-0.00488041	0.990048	-0.0530315	-0.107893	-0.209508
NPVF	NPVF_-_25268014.23-P1P2|NPVF_-_25267735.23-P1P2	NPVF			FALSE	-0.57855	0.026501	0.2055	-0.30177	0.061698	-0.24864	2.54511	0.0445095	0.385514	0.745041	0.0856198	0.542618	0.452091	0.00790628	0.0684794	0.132343	0.0152088	0.096386							FALSE	TRUE	FALSE	FALSE	FALSE	FALSE	FALSE	FALSE	-1.47247	0.00117955	0.0792231	-0.224831	0.00528257	-0.134916
CD99L2	CD99L2_-_150067073.23-P1P2|CD99L2_-_150067120.23-P1P2	CD99L2			FALSE	-0.57839	0.62362	-0.23663	-0.31536	-3.7679	-1.8728	4.9034	3.33725	0.925989	1.56486	70.3464	7.04609	0.870999	0.592801	0.164485	0.277968	12.4957	1.25161					*		FALSE	TRUE	FALSE	FALSE	FALSE	FALSE	FALSE	TRUE	-2.83608	2.08118	-0.219117	-0.493493	-265.058	-13.1959
KCTD17	KCTD17_-_37448001.23-P1P2|KCTD17_+_37448037.23-P1P2	KCTD17			FALSE	-0.57813	0.12167	-0.011441	0.082367	0.15876	-0.15964	18.8308	0.850196	0.0520862	0.468802	1.19508	1.38608	3.34494	0.151022	0.00925214	0.083274	0.212285	0.246212	*						FALSE	TRUE	FALSE	FALSE	FALSE	FALSE	FALSE	FALSE	-10.8866	0.103443	-0.000595918	0.0386138	0.189732	-0.221274
PCDHAC1	PCDHAC1_-_140305945.23-P1P2|PCDHAC1_+_140305973.23-P1P2	PCDHAC1			FALSE	-0.57795	0.14959	-0.26812	0.059609	-0.21013	-0.57777	2.98001	0.339903	0.935243	0.130451	0.537692	2.76168	0.529344	0.0603775	0.166128	0.0231723	0.095511	0.490561							FALSE	TRUE	FALSE	FALSE	FALSE	FALSE	FALSE	FALSE	-1.7223	0.0508461	-0.250757	0.00777608	-0.112985	-1.59561
ASB8	ASB8_+_48551218.23-P1P2|ASB8_-_48551252.23-P1P2	ASB8			FALSE	-0.57775	1.2911	0.11432	0.15953	0.152	-0.39377	1.76612	3.13737	0.164056	0.243113	0.2144	0.958805	0.313718	0.557295	0.0291415	0.0431845	0.0380841	0.170314							FALSE	TRUE	FALSE	FALSE	FALSE	FALSE	FALSE	FALSE	-1.02037	4.05066	0.0187549	0.0387838	0.0325888	-0.377549
NR5A2	NR5A2_+_199996957.23-P1|NR5A2_+_199996946.23-P1	NR5A2			FALSE	-0.57723	0.27209	-0.2432	-0.575	0.42724	0.16461	3.72386	0.758578	0.880513	3.2342	1.16623	0.337913	0.661475	0.134747	0.156407	0.574496	0.20716	0.060024							FALSE	TRUE	FALSE	FALSE	FALSE	FALSE	FALSE	FALSE	-2.14952	0.206402	-0.214141	-1.85967	0.498262	0.0556239
RPL38	RPL38_-_72199864.23-P1P2|RPL38_-_72199874.23-P1P2	RPL38			FALSE	-0.57663	1.9817	0.78289	0.12122	-1.9104	-1.1606	1.37933	6.21455	1.57703	0.14462	24.1975	8.74773	0.245013	1.1039	0.280131	0.0256891	4.29823	1.55387					*	*	FALSE	TRUE	FALSE	FALSE	FALSE	FALSE	FALSE	TRUE	-0.795365	12.3154	1.23464	0.0175309	-46.2269	-10.1526
OR13A1	OR13A1_+_45803237.23-ENST00000536058.1|OR13A1_-_45803264.23-ENST00000536058.1	OR13A1			FALSE	-0.57651	-0.53111	0.19983	-0.47181	-0.115	0.042983	3.47806	2.86646	0.502752	1.99542	0.230593	0.0732821	0.617814	0.509174	0.0893046	0.354449	0.0409606	0.0130172							FALSE	TRUE	FALSE	FALSE	FALSE	FALSE	FALSE	FALSE	-2.00514	-1.52241	0.100465	-0.941459	-0.0265182	0.00314988
TTF1	TTF1_+_135282175.23-P1P2|TTF1_+_135282112.23-P1P2	TTF1			FALSE	-0.57647	1.4766	-0.93473	0.049591	0.6261	0.36765	2.24898	6.01512	6.89763	0.0809376	1.71906	1.033	0.39949	1.06847	1.22524	0.0143771	0.305359	0.183494							FALSE	TRUE	FALSE	FALSE	FALSE	FALSE	FALSE	FALSE	-1.29647	8.88193	-6.44743	0.00401378	1.0763	0.379784
SYNGAP1	SYNGAP1_+_33387855.23-P1P2|SYNGAP1_+_33387837.23-P1P2	SYNGAP1			FALSE	-0.57643	-0.13114	-0.1059	-0.044948	-1.4521	-1.894	9.18416	0.672723	0.494714	0.167549	54.4129	116.253	1.6314	0.119497	0.0878768	0.0297619	9.66544	20.6501	*				*	*	FALSE	TRUE	FALSE	FALSE	FALSE	FALSE	FALSE	TRUE	-5.29403	-0.0882209	-0.0523902	-0.00753097	-79.0129	-220.183
DNLZ	DNLZ_+_139257766.23-P1P2|DNLZ_-_139258138.23-P1P2	DNLZ	Matrix	Protein import, sorting and homeostasis > Protein homeostasis > Chaperones	TRUE	-0.57593	-0.29216	-0.42095	-0.48326	-0.64911	0.13777	5.52389	1.62264	3.22697	3.62443	6.76419	0.435926	0.981217	0.288232	0.573212	0.643812	1.20153	0.0774342							FALSE	TRUE	FALSE	FALSE	FALSE	FALSE	FALSE	FALSE	-3.18138	-0.47407	-1.35839	-1.75154	-4.39071	0.0600575
CCDC120	CCDC120_-_48911122.23-P2|CCDC120_-_48911167.23-P2	CCDC120			FALSE	-0.57458	0.09821	-0.068389	-0.094229	0.058194	-0.046298	6.24877	0.29934	0.229863	0.312748	0.167025	0.124065	1.10998	0.0531721	0.0408308	0.0555538	0.0296689	0.0220379							FALSE	TRUE	FALSE	FALSE	FALSE	FALSE	FALSE	FALSE	-3.59042	0.0293981	-0.0157201	-0.0294699	0.00971986	-0.00574397
CHCHD2	CHCHD2_-_56174016.23-P1P2|CHCHD2_+_56174001.23-P1P2	CHCHD2	IMS	Mitochondrial dynamics and surveillance > Apoptosis	TRUE	-0.57429	0.072306	0.076947	-0.024798	-0.63928	0.56995	3.54172	0.153756	0.16122	0.0437355	2.82638	1.69297	0.629122	0.0273118	0.0286378	0.0077688	0.502053	0.300726							FALSE	TRUE	FALSE	FALSE	FALSE	FALSE	FALSE	FALSE	-2.03398	0.0111175	0.0124054	-0.00108455	-1.80685	0.964911
RPS19BP1	RPS19BP1_-_39928789.23-P1P2|RPS19BP1_-_39928369.23-P1P2	RPS19BP1			FALSE	-0.57427	0.36564	-0.6513	-0.60465	-0.86868	-0.42946	3.7405	1.39415	3.41824	3.08528	8.72409	2.49678	0.664431	0.247644	0.607188	0.548043	1.54967	0.443507					*		FALSE	TRUE	FALSE	FALSE	FALSE	FALSE	FALSE	TRUE	-2.14806	0.509755	-2.2263	-1.86552	-7.57844	-1.07227
TMEM31	TMEM31_-_102965913.23-P1P2|TMEM31_-_102965891.23-P1P2	TMEM31			FALSE	-0.57407	-0.15778	-0.17997	0.022551	-0.16237	-0.25918	2.52872	0.330005	0.317494	0.0321058	0.277004	0.509775	0.449181	0.0586192	0.0563969	0.00570301	0.0492047	0.090552							FALSE	TRUE	FALSE	FALSE	FALSE	FALSE	FALSE	FALSE	-1.45166	-0.0520682	-0.0571394	0.000724019	-0.0449772	-0.132123
EPB41L4B	EPB41L4B_-_112082693.23-P1P2|EPB41L4B_-_112082708.23-P1P2	EPB41L4B			FALSE	-0.57407	0.28636	-0.47575	-0.090097	-0.30086	-0.4431	3.8446	0.915996	2.49677	0.208302	1.14683	1.96638	0.682922	0.16271	0.443504	0.037001	0.203713	0.34929							FALSE	TRUE	FALSE	FALSE	FALSE	FALSE	FALSE	FALSE	-2.20707	0.262305	-1.18784	-0.0187674	-0.345036	-0.871301
EIF4A3	EIF4A3_+_78120928.23-P1P2|EIF4A3_+_78120934.23-P1P2	EIF4A3			FALSE	-0.57405	0.46918	-0.14175	-0.095112	-0.88481	-2.0127	4.61618	2.1216	0.482197	0.250418	0.701758	5.41317	0.81998	0.376864	0.0856534	0.0444822	0.124654	0.961548							FALSE	TRUE	FALSE	FALSE	FALSE	FALSE	FALSE	FALSE	-2.64992	0.995414	-0.0683515	-0.0238178	-0.620923	-10.8951
TPPP2	TPPP2_-_21498453.23-P1|TPPP2_-_21498463.23-P1	TPPP2			FALSE	-0.57327	0.16011	-0.25519	-0.085676	-0.15608	0.022052	2.76298	0.379666	0.788026	0.159085	0.350042	0.0415986	0.490793	0.0674406	0.139978	0.0282585	0.0621785	0.00738922							FALSE	TRUE	FALSE	FALSE	FALSE	FALSE	FALSE	FALSE	-1.58394	0.0607883	-0.201096	-0.0136298	-0.0546346	0.000917332
NOXO1	NOXO1_-_2031380.23-P1P2|NOXO1_-_2031478.23-P1P2	NOXO1			FALSE	-0.57286	-0.21626	0.0058662	0.25879	0.20847	-0.085266	6.08876	1.0991	0.0152477	1.1194	0.809024	0.271005	1.08156	0.195234	0.00270847	0.19884	0.143708	0.0481391							FALSE	TRUE	FALSE	FALSE	FALSE	FALSE	FALSE	FALSE	-3.48801	-0.237691	8.94462e-05	0.289689	0.168657	-0.0231075
ATP6V0A4	ATP6V0A4_+_138458656.23-P1|ATP6V0A4_+_138458660.23-P1	ATP6V0A4			FALSE	-0.57253	0.07945	-0.087694	-0.14754	0.012927	0.095854	6.84734	0.256428	0.314303	0.618704	0.0351749	0.320381	1.2163	0.0455496	0.0558301	0.109901	0.00624817	0.0569098							FALSE	TRUE	FALSE	FALSE	FALSE	FALSE	FALSE	FALSE	-3.92031	0.0203732	-0.0275625	-0.0912836	0.000454706	0.0307098
ACOT4	ACOT4_+_74058647.23-P1P2|ACOT4_+_74058635.23-P1P2	ACOT4			FALSE	-0.57245	-0.013888	-0.028226	-0.46145	-2.0318	-0.84786	5.56857	0.035863	0.0836935	3.3952	55.4494	7.18756	0.989153	0.00637039	0.0148666	0.603095	9.84956	1.27674					*		FALSE	TRUE	FALSE	FALSE	FALSE	FALSE	FALSE	TRUE	-3.18773	-0.000498065	-0.00236233	-1.56672	-112.662	-6.09405
PYROXD1	PYROXD1_-_21590691.23-P1P2|PYROXD1_-_21590709.23-P1P2	PYROXD1			FALSE	-0.57227	-0.078164	-0.43682	-0.13821	-0.47112	-0.4419	8.67221	0.316467	4.45143	0.615611	4.13334	3.82553	1.54046	0.0562144	0.790713	0.109352	0.734211	0.679535	*						FALSE	TRUE	FALSE	FALSE	FALSE	FALSE	FALSE	FALSE	-4.96285	-0.0247363	-1.94447	-0.0850836	-1.9473	-1.6905
TXNDC17	TXNDC17_-_6544618.23-P1P2|TXNDC17_-_6544433.23-P1P2	TXNDC17			FALSE	-0.57216	-0.35028	-0.49874	-0.38	-0.012362	-0.14974	6.61309	2.40278	5.13021	2.55991	0.0336799	0.59841	1.17469	0.426809	0.911287	0.454721	0.00598261	0.106296							FALSE	TRUE	FALSE	FALSE	FALSE	FALSE	FALSE	FALSE	-3.78375	-0.841645	-2.55864	-0.972766	-0.000416351	-0.0896059
ALPP	ALPP_+_233243502.23-P1P2|ALPP_+_233243599.23-P1P2	ALPP			FALSE	-0.57099	-0.33861	-0.10243	0.051131	-0.0092116	-0.063249	3.56288	1.27616	0.233647	0.0906312	0.0168881	0.123638	0.63288	0.226686	0.041503	0.016099	0.00299986	0.021962							FALSE	TRUE	FALSE	FALSE	FALSE	FALSE	FALSE	FALSE	-2.03437	-0.43212	-0.0239324	0.00463406	-0.000155567	-0.00781997
OR4A5	OR4A5_+_51412150.23-ENST00000319760.6|OR4A5_-_51412467.23-ENST00000319760.6	OR4A5			FALSE	-0.57055	-0.20024	0.32979	0.20122	0.081371	-0.1722	1.92267	0.474735	0.680977	0.36198	0.116554	0.299175	0.341526	0.0843278	0.120963	0.0642991	0.0207037	0.0531429							FALSE	TRUE	FALSE	FALSE	FALSE	FALSE	FALSE	FALSE	-1.09698	-0.0950609	0.224579	0.0728377	0.00948414	-0.051518
PSMC4	PSMC4_-_40477133.23-P1P2|PSMC4_-_40477115.23-P1P2	PSMC4			FALSE	-0.57053	4.1961			0.9493	3.4981	0.750802	2.45838			0.861539	7.14634	0.133366	0.436686			0.153036	1.26941							FALSE	TRUE	FALSE	FALSE	FALSE	FALSE	FALSE	FALSE	-0.428355	10.3156			0.817859	24.9986
PPIA	PPIA_+_44836735.23-P1P2|PPIA_+_44836665.23-P1P2	PPIA			FALSE	-0.57047	0.1612	-0.23406	-0.095493	-0.4962	-0.21304	8.20677	0.754339	1.37076	0.360673	4.62361	1.09277	1.45778	0.133994	0.243491	0.0640669	0.821298	0.194111	*						FALSE	TRUE	FALSE	FALSE	FALSE	FALSE	FALSE	FALSE	-4.68172	0.121599	-0.320841	-0.0344417	-2.29423	-0.232804
MEST	MEST_-_130131963.23-P1|MEST_+_130132000.23-P1	MEST			FALSE	-0.57045	-0.083798	-0.10706	0.08627	0.021162	-0.096534	6.60413	0.310762	0.404239	0.276889	0.0556457	0.33548	1.1731	0.0552011	0.0718056	0.0491842	0.00988442	0.0595918							FALSE	TRUE	FALSE	FALSE	FALSE	FALSE	FALSE	FALSE	-3.76733	-0.0260413	-0.0432779	0.0238872	0.00117757	-0.0323853
RNF223	RNF223_+_1009429.23-P1P2|RNF223_+_1009642.23-P1P2	RNF223			FALSE	-0.56928	-0.18099	-0.43075	0.04827	-1.1041	-1.1206	4.70406	0.738571	3.07694	0.12126	17.0678	15.8807	0.835589	0.131193	0.546561	0.0215396	3.03177	2.82092					*	*	FALSE	TRUE	FALSE	FALSE	FALSE	FALSE	FALSE	TRUE	-2.67793	-0.133674	-1.32539	0.00585322	-18.8445	-17.796
CDH17	CDH17_-_95229455.23-P2|CDH17_-_95229452.23-P2	CDH17			FALSE	-0.56925	0.15374	-0.36996	0.055161	-0.46158	0.18083	6.37701	0.641494	2.47164	0.162753	4.31947	0.812395	1.13276	0.11395	0.43904	0.02891	0.767273	0.144307							FALSE	TRUE	FALSE	FALSE	FALSE	FALSE	FALSE	FALSE	-3.63011	0.0986233	-0.914407	0.00897759	-1.99378	0.146905
RP2	RP2_-_46696539.23-P1P2|RP2_+_46696510.23-P1P2	RP2			FALSE	-0.56902	1.0488	0.89564	-0.021336	-0.23025	0.076687	0.653491	1.22043	0.657656	0.0080566	0.0768182	0.0609552	0.11608	0.216787	0.11682	0.00143111	0.0136453	0.0108276							FALSE	TRUE	FALSE	FALSE	FALSE	FALSE	FALSE	FALSE	-0.371849	1.27999	0.589023	-0.000171896	-0.0176874	0.00467447
NOL8	NOL8_+_95087581.23-P1P2|NOL8_+_95087456.23-P1P2	NOL8			FALSE	-0.5689	1.4493	-0.39535	-0.28161	-2.037	-0.7752	3.32278	11.0759	1.55793	0.998569	76.4936	7.35209	0.59023	1.96744	0.276737	0.177377	13.5877	1.30596		*			*	*	FALSE	TRUE	FALSE	FALSE	TRUE	FALSE	FALSE	TRUE	-1.89033	16.0524	-0.615927	-0.281207	-155.817	-5.69934
PRPSAP2	PRPSAP2_-_18759698.23-P2|PRPSAP2_-_18759659.23-P2	PRPSAP2			FALSE	-0.56878	0.05799	-0.11655	-0.02485	0.46391	-0.2602	7.47286	0.210116	0.497983	0.0704687	2.98051	1.48535	1.32741	0.0373233	0.0884574	0.0125175	0.529432	0.263844	*						FALSE	TRUE	FALSE	FALSE	FALSE	FALSE	FALSE	FALSE	-4.25041	0.0121846	-0.0580399	-0.00175115	1.38269	-0.386487
PRRX1	PRRX1_-_170633391.23-P2|PRRX1_-_170633576.23-P2	PRRX1			FALSE	-0.56864	-0.0036855	0.28419	0.23218	-0.47373	0.077492	4.60185	0.00815395	1.15321	0.819158	3.06492	0.199978	0.817434	0.0014484	0.204847	0.145508	0.544426	0.0355223							FALSE	TRUE	FALSE	FALSE	FALSE	FALSE	FALSE	FALSE	-2.6168	-3.00514e-05	0.327731	0.190192	-1.45195	0.0154967
PTPLA	PTPLA_-_17659391.23-P1P2|PTPLA_+_17659313.23-P1P2	PTPLA			FALSE	-0.56849	-0.32118	-0.44395	-0.35663	-0.78897	-1.2881	5.58941	2.02773	3.56024	2.34251	11.6613	41.2638	0.992855	0.360189	0.632411	0.416104	2.07142	7.32975					*	*	FALSE	TRUE	FALSE	FALSE	FALSE	FALSE	FALSE	TRUE	-3.17752	-0.651267	-1.58057	-0.835411	-9.20044	-53.1519
negative_control	non-targeting_01055|non-targeting_01396	negative_control			FALSE	-0.5681	0.15083	0.30575	0.10263	-0.039376	-0.31514	3.42679	0.336723	0.880216	0.217105	0.0796627	1.0215	0.608706	0.0598126	0.156354	0.0385646	0.0141506	0.18145							TRUE	FALSE	FALSE	FALSE	FALSE	FALSE	FALSE	FALSE	-1.94676	0.050788	0.269126	0.0222815	-0.0031368	-0.321914
TMPRSS6	TMPRSS6_+_37505590.23-P1P2|TMPRSS6_+_37505666.23-P1P2	TMPRSS6			FALSE	-0.56788	-0.27551	-0.075476	0.0034683	0.33497	0.034508	6.20046	1.42822	0.261077	0.00891132	1.63348	0.0998132	1.1014	0.253697	0.0463755	0.00158293	0.290158	0.01773							FALSE	TRUE	FALSE	FALSE	FALSE	FALSE	FALSE	FALSE	-3.52112	-0.393489	-0.019705	3.09071e-05	0.547168	0.00344435
DDAH1	DDAH1_+_85930831.23-P1P2|DDAH1_-_85930827.23-P1P2	DDAH1			FALSE	-0.56743	0.076929	-0.19076	0.3018	0.10685	0.091283	5.40055	0.217721	0.758902	1.09825	0.306018	0.236962	0.959308	0.0386741	0.134805	0.195083	0.0543585	0.0420918							FALSE	TRUE	FALSE	FALSE	FALSE	FALSE	FALSE	FALSE	-3.06444	0.0167491	-0.144768	0.331451	0.032698	0.0216306
KIAA1456	KIAA1456_-_12809372.23-P1P2|KIAA1456_+_12809286.23-P1P2	KIAA1456			FALSE	-0.56697	0.24456	-0.36443	-0.89371	-1.8144	-1.2119	7.25513	1.3688	3.10306	16.9504	76.4704	26.7385	1.28874	0.243142	0.551201	3.01093	13.5835	4.7496				*	*	*	FALSE	TRUE	FALSE	FALSE	FALSE	FALSE	FALSE	TRUE	-4.11344	0.334754	-1.13085	-15.1488	-138.748	-32.4044
KRR1	KRR1_+_75905342.23-P1P2|KRR1_+_75904938.23-P1P2	KRR1			FALSE	-0.56654	1.6714	0.13887	0.019695	-0.9945	-0.26912	2.86132	8.88309	0.288488	0.0336799	9.62075	1.18709	0.50826	1.57792	0.0512445	0.00598261	1.70895	0.210865		*			*		FALSE	TRUE	FALSE	FALSE	TRUE	FALSE	FALSE	TRUE	-1.62105	14.8472	0.0400623	0.000663325	-9.56783	-0.319471
NOL10	NOL10_-_10830055.23-P1P2|NOL10_+_10830023.23-P1P2	NOL10			FALSE	-0.56651	0.50289	-1.2629	-0.074533	-0.83409	-0.37422	1.73112	1.11197	7.40624	0.09181	2.40773	0.819931	0.307501	0.19752	1.31558	0.0163083	0.427689	0.145646			*				FALSE	TRUE	FALSE	FALSE	FALSE	FALSE	FALSE	FALSE	-0.980696	0.559197	-9.35334	-0.00684287	-2.00827	-0.306835
POLR3K	POLR3K_+_103606.23-P1P2|POLR3K_-_103144.23-P1P2	POLR3K			FALSE	-0.56644	-0.74454	-0.29268	-0.38	-0.034638	0.41926	6.24942	10.5717	1.65914	2.42073	0.082274	1.89221	1.11009	1.87786	0.294715	0.429998	0.0146144	0.336117		*					FALSE	TRUE	FALSE	FALSE	FALSE	FALSE	FALSE	FALSE	-3.53992	-7.87102	-0.485597	-0.919878	-0.00284981	0.793329
BMP10	BMP10_+_69098485.23-P1P2|BMP10_+_69098494.23-P1P2	BMP10			FALSE	-0.56644	-0.051022	0.13491	-0.034315	0.23081	0.15803	6.43539	0.160836	0.493617	0.0920139	0.980302	0.597893	1.14313	0.0285696	0.0876819	0.0163446	0.174133	0.106205							FALSE	TRUE	FALSE	FALSE	FALSE	FALSE	FALSE	FALSE	-3.64526	-0.00820619	0.0665938	-0.00315746	0.226264	0.0944851
CTU2	CTU2_-_88772951.23-P1P2|CTU2_+_88772905.23-P1P2	CTU2			FALSE	-0.56642	-0.26785	-0.39442	-0.26482	-0.70113	0.19249	5.27034	1.41018	2.88921	1.35196	7.67199	0.685711	0.936178	0.250493	0.513214	0.240151	1.36279	0.121804					*		FALSE	TRUE	FALSE	FALSE	FALSE	FALSE	FALSE	TRUE	-2.98523	-0.377718	-1.13956	-0.358027	-5.37906	0.131993
TTC12	TTC12_+_113185357.23-P1P2|TTC12_-_113185375.23-P1P2	TTC12			FALSE	-0.5662	0.14154	-0.82098	-0.13959	-0.44482	-0.60492	1.38329	0.223466	2.97261	0.205254	0.882099	1.65831	0.245716	0.0396946	0.528029	0.0364596	0.156689	0.294568							FALSE	TRUE	FALSE	FALSE	FALSE	FALSE	FALSE	FALSE	-0.783221	0.0316294	-2.44045	-0.0286514	-0.392375	-1.00314
ATP12A	ATP12A_-_25255007.23-P1P2|ATP12A_-_25255017.23-P1P2	ATP12A			FALSE	-0.5661	-0.17898	-0.80777	-0.50807	-0.48176	0.060317	7.58954	0.878243	12.5232	4.71438	4.20516	0.196748	1.34814	0.156004	2.22451	0.837421	0.746968	0.0349486	*		*				FALSE	TRUE	FALSE	FALSE	FALSE	FALSE	FALSE	FALSE	-4.29644	-0.157188	-10.1158	-2.39523	-2.02588	0.0118672
negative_control	non-targeting_02467|non-targeting_00395	negative_control			FALSE	-0.56545	0.82131	-0.25442	0.14726	0.065094	-0.56959	1.32088	1.18707	0.442168	0.174301	0.0776535	1.47307	0.23463	0.21086	0.078543	0.0309614	0.0137937	0.261663							TRUE	FALSE	FALSE	FALSE	FALSE	FALSE	FALSE	FALSE	-0.746892	0.97495	-0.112496	0.0256676	0.00505478	-0.839044
NDUFA6	NDUFA6_-_42486727.23-P1P2|NDUFA6_-_42486713.23-P1P2	NDUFA6	MIM	OXPHOS > Complex I > CI subunits | OXPHOS > OXPHOS subunits	TRUE	-0.56518	0.15851	0.18239	0.18587	0.35405	-0.32993	10.2805	0.895035	1.10038	1.00157	2.86528	3.89705	1.82613	0.158986	0.195461	0.17791	0.508964	0.692239	*						FALSE	TRUE	FALSE	FALSE	FALSE	FALSE	FALSE	FALSE	-5.81032	0.141872	0.200698	0.186161	1.01445	-1.28575
negative_control	non-targeting_00180|non-targeting_01979	negative_control			FALSE	-0.56473	-0.20606	-0.51503	0.24163	-0.23011	-0.08976	3.12722	0.614626	2.68046	0.497464	0.618055	0.188465	0.555493	0.109177	0.476133	0.0883652	0.109786	0.0334773							TRUE	FALSE	FALSE	FALSE	FALSE	FALSE	FALSE	FALSE	-1.76604	-0.12665	-1.38052	0.120202	-0.142221	-0.0169166
SEH1L	SEH1L_-_12948049.23-P1P2|SEH1L_-_12948044.23-P1P2	SEH1L			FALSE	-0.56433	-0.91677	-0.64625	-0.80297	-0.91898	-1.3125	3.80363	11.416	4.90077	7.20556	8.70443	19.5562	0.675644	2.02784	0.870531	1.27993	1.54618	3.4738		*			*	*	FALSE	TRUE	FALSE	FALSE	FALSE	FALSE	FALSE	TRUE	-2.1465	-10.4658	-3.16712	-5.78585	-7.9992	-25.6675
GK	GK_+_30671976.23-P1P2|GK_-_30671533.23-P1P2	GK			FALSE	-0.56277	-0.5334	-0.85065	-0.67449	-0.76102	-0.23367	4.4315	4.79361	13.5131	6.96249	9.75188	1.07663	0.787175	0.851495	2.40035	1.23676	1.73224	0.191244			*		*		FALSE	TRUE	FALSE	FALSE	FALSE	FALSE	FALSE	TRUE	-2.49392	-2.55691	-11.4949	-4.69613	-7.42138	-0.251577
SCIN	SCIN_-_12610289.23-P1P2|SCIN_-_12610460.23-P1P2	SCIN			FALSE	-0.56237	0.30718	-0.10574	0.13224	-0.15612	0.24173	5.56713	1.35054	0.355276	0.453112	0.585461	0.947652	0.988897	0.239898	0.0631082	0.0804869	0.103996	0.168333							FALSE	TRUE	FALSE	FALSE	FALSE	FALSE	FALSE	FALSE	-3.13079	0.414858	-0.0375669	0.0599195	-0.0914022	0.229076
ZBTB41	ZBTB41_+_197170099.23-P1P2|ZBTB41_+_197170080.23-P1P2	ZBTB41			FALSE	-0.56227	0.44674	-0.065447	-0.19705	-0.23244	-0.3384	4.97388	2.21885	0.172605	0.805402	0.969522	1.63145	0.883517	0.394137	0.0306601	0.143065	0.172218	0.289797							FALSE	TRUE	FALSE	FALSE	FALSE	FALSE	FALSE	FALSE	-2.79666	0.991248	-0.0112965	-0.158705	-0.225356	-0.552084
STK11	STK11_-_1205791.23-P1|STK11_-_1205821.23-P1	STK11			FALSE	-0.56214	-0.24045	-0.61015	-0.62886	-2.5854	-0.83838	7.12626	1.64991	8.06217	7.83467	293.375	16.6169	1.26585	0.293075	1.43209	1.39168	52.1127	2.95168			*	*	*	*	FALSE	TRUE	FALSE	FALSE	FALSE	FALSE	FALSE	TRUE	-4.00596	-0.39672	-4.91913	-4.92691	-758.493	-13.9313
PHOX2A	PHOX2A_+_71955165.23-P1P2|PHOX2A_-_71955151.23-P1P2	PHOX2A			FALSE	-0.5618	0.36079	-0.0342	0.079375	-0.078549	-0.35355	9.38131	2.86078	0.137749	0.339542	0.35047	3.35088	1.66642	0.508165	0.0244686	0.0603134	0.0622546	0.595222	*						FALSE	TRUE	FALSE	FALSE	FALSE	FALSE	FALSE	FALSE	-5.27042	1.03214	-0.00471103	0.0269512	-0.0275291	-1.1847
TOR1AIP1	TOR1AIP1_-_179851969.23-P1P2|TOR1AIP1_-_179851963.23-P1P2	TOR1AIP1			FALSE	-0.56178	0.43811	-0.080197	0.42491	0.36778	-0.33201	2.98535	1.10259	0.140748	0.972895	0.817585	0.868895	0.530293	0.195855	0.0250012	0.172817	0.145229	0.154343							FALSE	TRUE	FALSE	FALSE	FALSE	FALSE	FALSE	FALSE	-1.67711	0.483057	-0.0112875	0.413393	0.300692	-0.288482
ACTN1	ACTN1_-_69445956.23-P1P2|ACTN1_-_69445944.23-P1P2	ACTN1			FALSE	-0.55984	-0.24526	-0.16139	0.025195	-0.014318	0.14309	9.94723	1.90851	0.96847	0.0862709	0.0500005	0.723423	1.76694	0.339011	0.172031	0.0153244	0.00888165	0.128503	*						FALSE	TRUE	FALSE	FALSE	FALSE	FALSE	FALSE	FALSE	-5.56886	-0.468081	-0.156301	0.0021736	-0.000715907	0.103515
MPPED2	MPPED2_-_30607906.23-P1P2|MPPED2_-_30607870.23-P1P2	MPPED2			FALSE	-0.55933	-0.49653	-0.70064	-0.80878	-0.091429	0.032799	6.17161	5.05123	8.42897	11.5584	0.329439	0.0993926	1.09627	0.897256	1.49725	2.05313	0.0585187	0.0176552			*	*			FALSE	TRUE	FALSE	FALSE	FALSE	FALSE	FALSE	FALSE	-3.45197	-2.50808	-5.90567	-9.34818	-0.0301203	0.00325998
HCAR2	HCAR2_+_123187556.23-P1P2|HCAR2_+_123187551.23-P1P2	HCAR2			FALSE	-0.55833	0.35468	0.27659	-0.19834	-0.37151	-0.27239	3.10407	1.17012	0.864804	0.539779	1.30733	0.801205	0.551381	0.20785	0.153616	0.0958817	0.232223	0.142319							FALSE	TRUE	FALSE	FALSE	FALSE	FALSE	FALSE	FALSE	-1.7331	0.415017	0.239196	-0.10706	-0.485686	-0.21824
KRTAP1-1	KRTAP1-1_-_39197675.23-P1P2|KRTAP1-1_-_39197650.23-P1P2	KRTAP1-1			FALSE	-0.55824	-0.137	-0.24829	-0.011741	0.010016	-0.19059	4.82042	0.432621	1.09511	0.0244533	0.0209208	0.640449	0.856258	0.076847	0.194525	0.00434368	0.00371619	0.113764							FALSE	TRUE	FALSE	FALSE	FALSE	FALSE	FALSE	FALSE	-2.69095	-0.059269	-0.271904	-0.000287106	0.000209542	-0.122063
PDS5A	PDS5A_+_39979419.23-P1P2|PDS5A_-_39979449.23-P1P2	PDS5A			FALSE	-0.55774	-0.26258	0.39601	-0.0045055	-0.65697	-0.2777	4.63272	1.0624	1.14336	0.00756137	3.07536	0.730744	0.822917	0.188715	0.203096	0.00134314	0.546281	0.129803							FALSE	TRUE	FALSE	FALSE	FALSE	FALSE	FALSE	FALSE	-2.58385	-0.278964	0.45278	-3.40677e-05	-2.02042	-0.202928
CCDC103	CCDC103_+_42977124.23-P1P2|CCDC103_+_42977300.23-P1P2	CCDC103			FALSE	-0.55754	0.22676	-0.025009	0.19737	0.37462	0.67228	3.38272	0.608271	0.0525075	0.469429	1.22508	2.48566	0.600877	0.108048	0.00932698	0.0833853	0.217613	0.441532							FALSE	TRUE	FALSE	FALSE	FALSE	FALSE	FALSE	FALSE	-1.886	0.137932	-0.00131316	0.0926512	0.45894	1.67106
LOC100862671	LOC100862671_-_30751495.23-P1P2|LOC100862671_-_30751463.23-P1P2	LOC100862671			FALSE	-0.55678	-0.087877	-0.059271	0.18309	0.10844	-0.1083	4.02509	0.224346	0.145287	0.512211	0.284406	0.257063	0.714982	0.0398509	0.0258076	0.0909848	0.0505195	0.0456625							FALSE	TRUE	FALSE	FALSE	FALSE	FALSE	FALSE	FALSE	-2.24109	-0.0197148	-0.00861132	0.0937808	0.030841	-0.0278399
NLRP11	NLRP11_+_56343339.23-P1|NLRP11_-_56343319.23-P1	NLRP11			FALSE	-0.55671	-0.0005106	-0.11377	-0.17701	0.0011071	-0.20793	5.91229	0.00128306	0.427186	0.739285	0.00259177	0.900734	1.05021	0.000227912	0.0758817	0.13132	0.00046038	0.159999							FALSE	TRUE	FALSE	FALSE	FALSE	FALSE	FALSE	FALSE	-3.29143	-6.55132e-07	-0.048601	-0.130861	2.86935e-06	-0.18729
PTGDR	PTGDR_-_52734459.23-P1P2|PTGDR_+_52734501.23-P1P2	PTGDR			FALSE	-0.55666	-0.27644	-0.0050102	0.039437	-0.091258	0.053068	8.57399	2.0503	0.0154772	0.121116	0.326915	0.162967	1.52301	0.364197	0.00274924	0.0215141	0.0580703	0.0289481	*						FALSE	TRUE	FALSE	FALSE	FALSE	FALSE	FALSE	FALSE	-4.7728	-0.566784	-7.75438e-05	0.00477647	-0.0298336	0.00864835
VPS13A	VPS13A_-_79792477.23-P1P2|VPS13A_+_79792502.23-P1P2	VPS13A			FALSE	-0.55663	-0.2293	-0.17857	-0.20123	-0.30982	-0.26999	4.80543	1.03592	0.78094	0.798739	1.50066	1.22386	0.853596	0.184013	0.138719	0.141881	0.266564	0.217396							FALSE	TRUE	FALSE	FALSE	FALSE	FALSE	FALSE	FALSE	-2.67485	-0.237537	-0.139452	-0.16073	-0.464933	-0.33043
RIOK2	RIOK2_+_96518912.23-P1P2|RIOK2_+_96518907.23-P1P2	RIOK2			FALSE	-0.55639	0.47448	-0.50126	-0.36615	-1.5252	-0.13962	4.52024	2.25676	2.47423	1.46236	18.0506	0.281175	0.802936	0.400872	0.439501	0.259761	3.20636	0.0499454					*		FALSE	TRUE	FALSE	FALSE	FALSE	FALSE	FALSE	TRUE	-2.51501	1.07079	-1.24023	-0.535442	-27.5308	-0.0392576
SALL1	SALL1_-_51185174.23-P1P2|SALL1_+_51185143.23-P1P2	SALL1			FALSE	-0.55628	-0.20294	0.076521	0.042988	0.27777	-0.07067	3.76397	0.742153	0.182911	0.0909256	0.914959	0.176611	0.668599	0.13183	0.0324907	0.0161512	0.162526	0.0313716							FALSE	TRUE	FALSE	FALSE	FALSE	FALSE	FALSE	FALSE	-2.09382	-0.150613	0.0139965	0.00390871	0.254148	-0.0124811
MNDA	MNDA_+_158801399.23-P1P2|MNDA_-_158801395.23-P1P2	MNDA			FALSE	-0.55612	0.033432	0.38448	-0.18926	0.18017	0.020345	4.17146	0.077342	1.53841	0.528958	0.521102	0.0453282	0.740982	0.0137384	0.27327	0.0939595	0.0925641	0.00805172							FALSE	TRUE	FALSE	FALSE	FALSE	FALSE	FALSE	FALSE	-2.31983	0.0025857	0.591488	-0.100111	0.0938869	0.000922203
RCC1	RCC1_-_28844804.23-P2|RCC1_-_28844824.23-P2	RCC1			FALSE	-0.5561	0.48775	-0.44461	-0.36484	-2.7805	-1.9603	2.29617	1.32427	1.55455	1.07833	149.139	42.3756	0.407871	0.235232	0.276137	0.191545	26.4918	7.52724					*	*	FALSE	TRUE	FALSE	FALSE	FALSE	FALSE	FALSE	TRUE	-1.2769	0.645911	-0.691169	-0.393418	-414.682	-83.0689
GSS	GSS_+_33543563.23-P1P2|GSS_+_33543536.23-P1P2	GSS			FALSE	-0.55539	-0.15169	-0.40216	0.16392	0.078086	-0.13563	7.40698	0.728646	3.51827	0.715389	0.282904	0.54479	1.31571	0.129431	0.624956	0.127076	0.0502526	0.0967718	*						FALSE	TRUE	FALSE	FALSE	FALSE	FALSE	FALSE	FALSE	-4.11376	-0.110528	-1.41491	0.117267	0.0220908	-0.0738898
ACKR3	ACKR3_+_237478500.23-P1|ACKR3_-_237478615.23-P1	ACKR3			FALSE	-0.55526	0.15387	0.069831	-0.074467	-0.065453	0.23877	5.91126	0.500093	0.221046	0.234466	0.196953	1.00596	1.05003	0.0888323	0.0392647	0.0416485	0.034985	0.178689							FALSE	TRUE	FALSE	FALSE	FALSE	FALSE	FALSE	FALSE	-3.28229	0.0769493	0.0154359	-0.0174599	-0.0128912	0.240192
TUSC5	TUSC5_+_1183188.23-P1P2|TUSC5_+_1182918.23-P1P2	TUSC5			FALSE	-0.55471	0.059556	-0.059983	-0.031384	0.039088	-0.028755	7.55106	0.200853	0.205101	0.095398	0.118193	0.0877567	1.34131	0.0356777	0.0364324	0.0169457	0.0209948	0.0155883	*						FALSE	TRUE	FALSE	FALSE	FALSE	FALSE	FALSE	FALSE	-4.18865	0.011962	-0.0123026	-0.00299397	0.00461994	-0.00252344
ACOT2	ACOT2_+_74035740.23-P1P2|ACOT2_-_74036051.23-P1P2	ACOT2	Matrix	Metabolism > Lipid metabolism	TRUE	-0.55468	-0.073153	0.23921	0.1895	-0.049348	0.028989	6.47472	0.238102	1.10538	0.682396	0.149936	0.0796001	1.15011	0.0422944	0.196351	0.121215	0.0266334	0.0141395							FALSE	TRUE	FALSE	FALSE	FALSE	FALSE	FALSE	FALSE	-3.5914	-0.0174179	0.264419	0.129314	-0.00739905	0.00230753
FBXO8	FBXO8_-_175204757.23-P1|FBXO8_+_175204743.23-P1	FBXO8			FALSE	-0.55409	-0.21808	-0.3675	0.092203	0.04798	0.3682	3.3856	0.562709	1.32946	0.177035	0.0851652	0.91959	0.601389	0.0999549	0.236153	0.0314469	0.015128	0.163348							FALSE	TRUE	FALSE	FALSE	FALSE	FALSE	FALSE	FALSE	-1.87593	-0.122716	-0.488576	0.0163231	0.00408622	0.338593
RNF150	RNF150_-_142054533.23-P1P2|RNF150_-_142054584.23-P1P2	RNF150			FALSE	-0.55371	-0.0042433	0.061094	-0.0052922	-0.19988	-0.23889	4.3718	0.00945249	0.15383	0.0123293	0.633278	0.857048	0.776568	0.00167906	0.027325	0.00219007	0.11249	0.152239							FALSE	TRUE	FALSE	FALSE	FALSE	FALSE	FALSE	FALSE	-2.42071	-4.01097e-05	0.00939809	-6.52489e-05	-0.12658	-0.20474
ING3	ING3_+_120590830.23-P1P2|ING3_-_120590856.23-P1P2	ING3			FALSE	-0.55369	0.051288	-0.46186	-0.028763	-0.38358	-0.13613	1.85465	0.0875441	1.43342	0.042072	0.99974	0.244674	0.329444	0.0155506	0.254621	0.00747331	0.177585	0.0434618							FALSE	TRUE	FALSE	FALSE	FALSE	FALSE	FALSE	FALSE	-1.0269	0.00448996	-0.66204	-0.00121012	-0.38348	-0.0333075
NDUFA3	NDUFA3_-_54606189.23-P1P2|NDUFA3_+_54606585.23-P1P2	NDUFA3	MIM	OXPHOS > Complex I > CI subunits | OXPHOS > OXPHOS subunits	TRUE	-0.55363	0.18139	-0.065993	0.30591	0.44562	-0.39961	10.8918	1.14374	0.308821	2.19408	4.38769	5.15318	1.93473	0.203164	0.0548564	0.389738	0.779392	0.915367	*						FALSE	TRUE	FALSE	FALSE	FALSE	FALSE	FALSE	FALSE	-6.03003	0.207462	-0.02038	0.671192	1.95524	-2.05926
ANKRD18B	ANKRD18B_-_33524277.23-P1P2|ANKRD18B_-_33524270.23-P1P2	ANKRD18B			FALSE	-0.55312	0.10168	-0.24534	-0.0069574	-0.27883	-0.26184	4.59129	0.28454	1.05342	0.015959	1.06184	1.09264	0.815557	0.0505432	0.187121	0.00283482	0.188616	0.194088							FALSE	TRUE	FALSE	FALSE	FALSE	FALSE	FALSE	FALSE	-2.53953	0.028932	-0.258447	-0.000111033	-0.296073	-0.286097
RAB41	RAB41_+_69502074.23-P1P2|RAB41_+_69502054.23-P1P2	RAB41			FALSE	-0.5522	0.15634	-0.17798	0.093492	0.18657	-0.049006	4.75674	0.497218	0.60718	0.254199	0.576656	0.110973	0.844946	0.0883215	0.107854	0.0451538	0.102432	0.0197123							FALSE	TRUE	FALSE	FALSE	FALSE	FALSE	FALSE	FALSE	-2.62667	0.0777351	-0.108066	0.0237656	0.107587	-0.00543834
EIF4A2	EIF4A2_-_186502842.23-P2|EIF4A2_-_186503075.23-P2	EIF4A2			FALSE	-0.55195	0.33592	-0.45524	-0.088419	-0.031505	0.087738	3.18228	1.09834	1.95956	0.198514	0.0610702	0.157079	0.565272	0.1951	0.348079	0.0352623	0.010848	0.0279021							FALSE	TRUE	FALSE	FALSE	FALSE	FALSE	FALSE	FALSE	-1.75646	0.368954	-0.892068	-0.0175524	-0.00192402	0.0137818
TRAPPC6B	TRAPPC6B_-_39639522.23-P1P2|TRAPPC6B_-_39639506.23-P1P2	TRAPPC6B			FALSE	-0.55183	-0.14748	-0.09468	-0.16162	-0.3429	0.15295	4.0907	0.432774	0.281532	0.54952	1.57802	0.453013	0.726636	0.0768742	0.0500089	0.097612	0.280306	0.0804694							FALSE	TRUE	FALSE	FALSE	FALSE	FALSE	FALSE	FALSE	-2.25737	-0.0638255	-0.0266554	-0.0888134	-0.541102	0.0692884
ULK1	ULK1_+_132379247.23-P1P2|ULK1_+_132379226.23-P1P2	ULK1			FALSE	-0.55181	0.40831	0.087569	0.24333	-0.029915	0.12249	3.08138	1.35727	0.184137	0.596073	0.0546742	0.262044	0.54735	0.241094	0.0327085	0.105881	0.00971186	0.0465473							FALSE	TRUE	FALSE	FALSE	FALSE	FALSE	FALSE	FALSE	-1.70033	0.554186	0.0161247	0.145043	-0.00163558	0.0320978
HCFC1R1	HCFC1R1_-_3073944.23-P1P2|HCFC1R1_+_3073904.23-P1P2	HCFC1R1			FALSE	-0.55164	0.057897	-0.49036	-0.62527	-0.37552	-0.52048	4.37944	0.152662	3.30764	5.44408	1.74693	3.5119	0.777926	0.0271175	0.58754	0.96704	0.310309	0.623824							FALSE	TRUE	FALSE	FALSE	FALSE	FALSE	FALSE	FALSE	-2.41587	0.00883866	-1.62193	-3.40402	-0.656007	-1.82787
GFM1	GFM1_-_158362387.23-P1P2|GFM1_+_158362379.23-P1P2	GFM1	Matrix	Mitochondrial central dogma > Translation > Translation factors	TRUE	-0.55146	-0.032316	-0.69151	-0.6066	0.18999	-0.45087	7.10473	0.108022	12.5912	8.64902	1.00998	5.22294	1.26202	0.0191882	2.23659	1.53634	0.179404	0.927759			*	*			FALSE	TRUE	FALSE	FALSE	FALSE	FALSE	FALSE	FALSE	-3.91798	-0.00349085	-8.70692	-5.24649	0.191886	-2.35487
CAPN10	CAPN10_+_241526185.23-P1P2|CAPN10_+_241526389.23-P1P2	CAPN10			FALSE	-0.55098	0.10354	0.12537	-0.1135	-0.06429	0.53479	8.43559	0.420296	0.530031	0.478234	0.223553	4.45101	1.49843	0.0746579	0.0941501	0.0849495	0.0397101	0.790639	*						FALSE	TRUE	FALSE	FALSE	FALSE	FALSE	FALSE	FALSE	-4.64784	0.0435175	0.06645	-0.0542796	-0.0143722	2.38036
CCNJ	CCNJ_-_97803668.23-P1P2|CCNJ_-_97803760.23-P1P2	CCNJ			FALSE	-0.55092	0.094616	-0.39754	-0.5704	-0.57562	-0.48454	3.33175	0.248752	1.98847	3.73264	3.63659	2.81262	0.591824	0.0441861	0.353215	0.663034	0.645974	0.49961							FALSE	TRUE	FALSE	FALSE	FALSE	FALSE	FALSE	FALSE	-1.83553	0.0235359	-0.790497	-2.1291	-2.0933	-1.36283
CPM	CPM_-_69326954.23-P1P2|CPM_+_69326926.23-P1P2	CPM			FALSE	-0.55051	-0.47044	-0.3017	-0.082047	-0.20785	0.20871	3.6693	2.54315	0.685943	0.117789	0.345958	0.34976	0.651783	0.451743	0.121845	0.020923	0.0614531	0.0621285							FALSE	TRUE	FALSE	FALSE	FALSE	FALSE	FALSE	FALSE	-2.01999	-1.1964	-0.206949	-0.0096642	-0.0719074	0.0729985
STK36	STK36_+_219536856.23-P1P2|STK36_-_219537043.23-P1P2	STK36			FALSE	-0.55045	-0.20224	0.054899	-0.16914	-0.099515	0.066565	5.93945	0.983092	0.167919	0.683024	0.356409	0.206824	1.05503	0.174628	0.0298277	0.121326	0.0633095	0.0367385							FALSE	TRUE	FALSE	FALSE	FALSE	FALSE	FALSE	FALSE	-3.26937	-0.198821	0.0092186	-0.115527	-0.0354681	0.0137673
LRP1B	LRP1B_-_142888520.23-P1P2|LRP1B_+_142888450.23-P1P2	LRP1B			FALSE	-0.5504	-0.0060124	-0.24499	0.00099045	-0.58947	-0.76172	5.94738	0.0188249	1.30169	0.00282339	5.76711	10.7187	1.05644	0.0033439	0.231221	0.000501522	1.02442	1.90398						*	FALSE	TRUE	FALSE	FALSE	FALSE	FALSE	FALSE	FALSE	-3.27344	-0.000113183	-0.318901	2.79642e-06	-3.39954	-8.16464
GPR128	GPR128_+_100354584.23-P2|GPR128_-_100354632.23-P2	GPR128			FALSE	-0.54981	-0.19232	0.18042	-0.11719	0.0016945	0.020497	3.07209	0.58306	0.442108	0.267003	0.00315573	0.0380998	0.545699	0.10357	0.0785323	0.0474282	0.000560557	0.00676772							FALSE	TRUE	FALSE	FALSE	FALSE	FALSE	FALSE	FALSE	-1.68906	-0.112134	0.0797651	-0.0312901	5.34738e-06	0.000780931
FBLN1	FBLN1_+_45898967.23-P1P2|FBLN1_-_45898949.23-P1P2	FBLN1			FALSE	-0.54961	0.084413	0.032536	-0.44065	-1.1827	-0.49826	7.87985	0.348644	0.112687	4.33484	23.8767	4.08439	1.39971	0.0619302	0.0200167	0.770004	4.24126	0.725517	*				*		FALSE	TRUE	FALSE	FALSE	FALSE	FALSE	FALSE	TRUE	-4.33085	0.0294301	0.00366637	-1.91015	-28.239	-2.03509
QPCTL	QPCTL_-_46195950.23-P1P2|QPCTL_-_46195974.23-P1P2	QPCTL			FALSE	-0.54931	-0.028252	-0.10911	0.15616	-0.082991	0.00010241	5.83645	0.0781679	0.376937	0.567303	0.256859	0.000256309	1.03674	0.0138851	0.0669558	0.100771	0.0456262	4.55286e-05							FALSE	TRUE	FALSE	FALSE	FALSE	FALSE	FALSE	FALSE	-3.20602	-0.0022084	-0.0411276	0.0885901	-0.021317	2.62486e-08
ZFC3H1	ZFC3H1_+_72057599.23-P1P2|ZFC3H1_-_72057382.23-P1P2	ZFC3H1			FALSE	-0.54922	0.090968	-0.4146	-0.46887	-0.06969	0.32177	6.74569	0.327967	4.11124	4.67551	0.210278	1.4522	1.19825	0.0582572	0.730286	0.830518	0.037352	0.257957							FALSE	TRUE	FALSE	FALSE	FALSE	FALSE	FALSE	FALSE	-3.70487	0.0298345	-1.70452	-2.19221	-0.0146543	0.467275
OR2G2	OR2G2_+_247751986.23-ENST00000320065.1|OR2G2_-_247751928.23-ENST00000320065.1	OR2G2			FALSE	-0.54885	-0.099071	-0.053923	-0.35022	0.12976	-0.33292	3.81562	0.273411	0.127995	1.60284	0.363683	1.45348	0.677774	0.0485665	0.022736	0.284715	0.0646015	0.258184							FALSE	TRUE	FALSE	FALSE	FALSE	FALSE	FALSE	FALSE	-2.0942	-0.0270871	-0.00690189	-0.561347	0.0471915	-0.483893
DUSP14	DUSP14_+_35851655.23-P2|DUSP14_+_35851647.23-P2	DUSP14			FALSE	-0.54879	0.13869	-0.18376	-0.2906	0.54176	-0.054847	3.58709	0.367421	0.626224	1.19723	2.44236	0.115766	0.637179	0.0652656	0.111237	0.212666	0.43384	0.0205636							FALSE	TRUE	FALSE	FALSE	FALSE	FALSE	FALSE	FALSE	-1.96856	0.0509577	-0.115075	-0.347916	1.32317	-0.00634939
PARL	PARL_+_183602659.23-P1P2|PARL_+_183602650.23-P1P2	PARL	MIM	Protein import, sorting and homeostasis > Protein homeostasis > Proteases | Mitochondrial dynamics and surveillance > Mitophagy | Mitochondrial dynamics and surveillance > Autophagy	TRUE	-0.54874	0.19175	0.094701	-0.15717	0.00094768	0.080037	5.86951	0.819473	0.328929	0.680769	0.00255682	0.238681	1.04261	0.145564	0.0584281	0.120926	0.000454172	0.0423973							FALSE	TRUE	FALSE	FALSE	FALSE	FALSE	FALSE	FALSE	-3.22083	0.157134	0.0311499	-0.106996	2.42305e-06	0.0191033
ZNF562	ZNF562_-_9785728.23-P1P2|ZNF562_+_9785532.23-P1P2	ZNF562			FALSE	-0.54871	-0.28341	0.063279	-0.28454	0.040797	-0.13187	3.82977	1.28012	0.148729	1.07226	0.0872732	0.384755	0.680287	0.22739	0.026419	0.190467	0.0155025	0.0683446							FALSE	TRUE	FALSE	FALSE	FALSE	FALSE	FALSE	FALSE	-2.10143	-0.362799	0.00941145	-0.305101	0.00356049	-0.0507377
USP1	USP1_+_62903144.23-P1P2|USP1_+_62902791.23-P1P2	USP1			FALSE	-0.54853	-0.028483	0.45121	0.15108	0.18917	-0.14871	4.20814	0.0712356	1.994	0.440117	0.505734	0.449955	0.747498	0.0126537	0.354198	0.0781787	0.0898343	0.0799262							FALSE	TRUE	FALSE	FALSE	FALSE	FALSE	FALSE	FALSE	-2.30829	-0.002029	0.899715	0.0664929	0.0956697	-0.0669128
negative_control	non-targeting_00501|non-targeting_01502	negative_control			FALSE	-0.54808	-0.043918	-0.15117	-0.080511	-0.41326	-0.090256	5.4529	0.135358	0.55309	0.226945	2.22221	0.250704	0.968607	0.0240439	0.0982462	0.0403126	0.394735	0.044533							TRUE	FALSE	FALSE	FALSE	FALSE	FALSE	FALSE	FALSE	-2.98863	-0.00594467	-0.0836106	-0.0182716	-0.918351	-0.0226276
RRP15	RRP15_+_218458668.23-P1P2|RRP15_+_218458665.23-P1P2	RRP15			FALSE	-0.54805	1.142	-0.54027	-0.23247	-0.98135	-0.10694	2.02343	4.63468	2.35403	0.545033	7.58995	0.203252	0.359425	0.823265	0.418149	0.096815	1.34821	0.036104					*		FALSE	TRUE	FALSE	FALSE	FALSE	FALSE	FALSE	TRUE	-1.10894	5.29281	-1.27181	-0.126704	-7.4484	-0.0217358
G3BP2	G3BP2_+_76598520.23-P1P2|G3BP2_+_76598272.23-P1P2	G3BP2			FALSE	-0.54804	-0.12878	-0.26986	-0.1774	-0.59319	-0.3745	8.14136	0.614644	1.94711	0.922015	8.78574	3.22816	1.44616	0.10918	0.345869	0.163779	1.56062	0.573422	*				*		FALSE	TRUE	FALSE	FALSE	FALSE	FALSE	FALSE	TRUE	-4.46179	-0.0791539	-0.525448	-0.163565	-5.21161	-1.20894
AGL	AGL_-_100315679.23-P1P2|AGL_-_100315704.23-P1P2	AGL			FALSE	-0.54736	-0.076459	0.11305	-0.14381	0.047701	-0.29028	6.03529	0.275282	0.428559	0.555924	0.139141	1.702	1.07206	0.0488987	0.0761256	0.0987496	0.0247158	0.302329							FALSE	TRUE	FALSE	FALSE	FALSE	FALSE	FALSE	FALSE	-3.30348	-0.0210478	0.0484486	-0.0799474	0.00663717	-0.494056
ARHGAP27	ARHGAP27_+_43502986.23-P2|ARHGAP27_+_43503003.23-P2	ARHGAP27			FALSE	-0.54731	0.18547	-0.031074	0.055394	0.14878	0.015853	6.52019	0.776219	0.0927553	0.175256	0.55168	0.0462548	1.15819	0.137881	0.0164763	0.031131	0.0979958	0.00821631							FALSE	TRUE	FALSE	FALSE	FALSE	FALSE	FALSE	FALSE	-3.56857	0.143965	-0.00288228	0.00970813	0.082079	0.000733277
SERPINA1	SERPINA1_+_94854859.23-P1|SERPINA1_-_94854886.23-P1	SERPINA1			FALSE	-0.5469	0.82021	0.034456	0.43724	-0.23476	-0.21575	1.31352	1.90626	0.0477502	0.886391	0.395385	0.350013	0.233322	0.338612	0.00848193	0.157451	0.0702328	0.0621734							FALSE	TRUE	FALSE	FALSE	FALSE	FALSE	FALSE	FALSE	-0.718362	1.56354	0.00164528	0.387566	-0.0928206	-0.0755154
USMG5	USMG5_+_105156196.23-P1P2|USMG5_-_105155691.23-P1P2	USMG5	MIM	OXPHOS > Complex V > CV subunits | OXPHOS > OXPHOS subunits | Mitochondrial dynamics and surveillance > Cristae formation	TRUE	-0.54684	-0.082568	-0.78707	-0.67589	-0.58027	-0.55501	5.60949	0.26584	11.5421	7.00471	4.62683	4.35938	0.996422	0.0472216	2.05024	1.24426	0.821871	0.774363			*				FALSE	TRUE	FALSE	FALSE	FALSE	FALSE	FALSE	FALSE	-3.06749	-0.0219499	-9.08445	-4.73441	-2.68481	-2.4195
PDCD5	PDCD5_-_33072142.23-P1P2|PDCD5_-_33072173.23-P1P2	PDCD5			FALSE	-0.54656	-0.43423	-0.3545	-0.51687	-0.30468	-0.030797	11.5832	6.84857	4.67127	8.74591	3.20652	0.131314	2.05755	1.21652	0.829765	1.55355	0.569579	0.0233256	*			*			FALSE	TRUE	FALSE	FALSE	FALSE	FALSE	FALSE	FALSE	-6.33093	-2.97385	-1.65597	-4.5205	-0.976964	-0.00404409
MAPRE3	MAPRE3_-_27193580.23-P1P2|MAPRE3_-_27193552.23-P1P2	MAPRE3			FALSE	-0.54653	0.0077606	-0.35876	-0.72917	-1.6538	-1.5857	5.20514	0.020083	1.96706	6.9188	44.3803	32.4143	0.924596	0.00356738	0.349412	1.229	7.88334	5.7578					*	*	FALSE	TRUE	FALSE	FALSE	FALSE	FALSE	FALSE	TRUE	-2.84476	0.000155856	-0.705702	-5.04498	-73.3962	-51.3994
EFNB1	EFNB1_-_68048847.23-P1P2|EFNB1_-_68048883.23-P1P2	EFNB1			FALSE	-0.54649	0.084796	0.30763	0.47532	-0.14676	0.1273	7.09554	0.308494	1.58939	2.89323	0.597653	0.481381	1.26039	0.0547983	0.282326	0.513929	0.106162	0.0855084							FALSE	TRUE	FALSE	FALSE	FALSE	FALSE	FALSE	FALSE	-3.87764	0.0261591	0.488944	1.37521	-0.0877115	0.0612798
TTC4	TTC4_-_55181504.23-P1P2|TTC4_-_55181476.23-P1P2	TTC4			FALSE	-0.54628	-0.16127	-0.33821	-0.85759	-0.84057	-0.73714	5.09353	0.645047	2.15145	11.0719	11.9605	8.60757	0.904771	0.114581	0.382166	1.96672	2.12456	1.52897				*	*	*	FALSE	TRUE	FALSE	FALSE	FALSE	FALSE	FALSE	TRUE	-2.78249	-0.104027	-0.727643	-9.49516	-10.0536	-6.34498
negative_control	non-targeting_01892|non-targeting_02245	negative_control			FALSE	-0.54626	0.071107	0.063117	0.021784	0.20499	0.40055	4.29377	0.190831	0.158497	0.0502978	0.642408	1.60029	0.762708	0.0338976	0.028154	0.00893447	0.114112	0.284262							TRUE	FALSE	FALSE	FALSE	FALSE	FALSE	FALSE	FALSE	-2.34551	0.0135694	0.0100038	0.00109569	0.131687	0.640997
CSMD2	CSMD2_-_34630753.23-P1P2|CSMD2_+_34630808.23-P1P2	CSMD2			FALSE	-0.54576	0.30712	-0.10391	0.16827	0.82582	0.27518	4.06723	1.33674	0.353714	0.515657	4.84518	0.96377	0.722468	0.237447	0.0628307	0.091597	0.860656	0.171196							FALSE	TRUE	FALSE	FALSE	FALSE	FALSE	FALSE	FALSE	-2.21973	0.41054	-0.0367544	0.0867697	4.00125	0.26521
negative_control	non-targeting_01209|non-targeting_00834	negative_control			FALSE	-0.54546	0.05117	-0.035471	0.41511	0.081626	0.046377	5.70659	0.155461	0.104506	2.19341	0.258533	0.129198	1.01367	0.0276147	0.0185635	0.389618	0.0459236	0.0229497							TRUE	FALSE	FALSE	FALSE	FALSE	FALSE	FALSE	FALSE	-3.11272	0.00795492	-0.00370692	0.910505	0.021103	0.00599183
EPHX1	EPHX1_-_225997820.23-P1P2|EPHX1_+_225997823.23-P1P2	EPHX1			FALSE	-0.54528	-0.56885	-0.17334	0.10242	-0.19926	0.39943	3.72462	3.55931	0.584226	0.261227	0.523096	1.24395	0.66161	0.632246	0.103777	0.0464022	0.0929183	0.220965							FALSE	TRUE	FALSE	FALSE	FALSE	FALSE	FALSE	FALSE	-2.03096	-2.02471	-0.10127	0.0267549	-0.104232	0.496871
POLR3H	POLR3H_+_41940181.23-P1P2|POLR3H_+_41940057.23-P1P2	POLR3H			FALSE	-0.54521	-0.3149	-0.35002	-0.32752	-0.36955	0.081443	4.84116	1.75385	2.22125	1.79838	2.26955	0.229016	0.859941	0.311538	0.394564	0.31945	0.403143	0.0406804							FALSE	TRUE	FALSE	FALSE	FALSE	FALSE	FALSE	FALSE	-2.63945	-0.552286	-0.777481	-0.589007	-0.838712	0.0186517
ITLN2	ITLN2_-_160921250.23-P2|ITLN2_-_160920824.23-P2	ITLN2			FALSE	-0.54462	-0.17981	-0.35669	-0.11503	0.12312	0.0023396	3.59244	0.566182	1.51316	0.270333	0.296305	0.00447888	0.63813	0.100572	0.268785	0.0480197	0.052633	0.000795589							FALSE	TRUE	FALSE	FALSE	FALSE	FALSE	FALSE	FALSE	-1.95651	-0.101805	-0.539729	-0.0310964	0.036481	1.04788e-05
GIF	GIF_-_59612912.23-P1P2|GIF_-_59612902.23-P1P2	GIF			FALSE	-0.54452	0.055889	0.012555	0.065887	-0.2721	0.16012	3.39345	0.117265	0.02321	0.136053	0.780913	0.358982	0.602783	0.0208299	0.00412282	0.0241673	0.138715	0.0637665							FALSE	TRUE	FALSE	FALSE	FALSE	FALSE	FALSE	FALSE	-1.8478	0.00655382	0.000291401	0.00896412	-0.212487	0.0574802
ZNF652	ZNF652_+_47439492.23-P1P2|ZNF652_+_47439406.23-P1P2	ZNF652			FALSE	-0.54425	0.1024	-0.24557	-0.059466	-0.269	-0.064065	6.92361	0.3733	1.66256	0.218769	1.66649	0.2046	1.22985	0.0663099	0.295323	0.0388602	0.296021	0.0363433							FALSE	TRUE	FALSE	FALSE	FALSE	FALSE	FALSE	FALSE	-3.76818	0.038226	-0.408275	-0.0130093	-0.448286	-0.0131077
SAA4	SAA4_-_18258338.23-P1P2|SAA4_+_18258262.23-P1P2	SAA4			FALSE	-0.54403	-0.0081805	0.30188	-0.049505	0.39824	0.068478	2.90665	0.0161438	0.793228	0.0965627	1.03684	0.133801	0.516312	0.00286764	0.140902	0.0171526	0.184175	0.0237673							FALSE	TRUE	FALSE	FALSE	FALSE	FALSE	FALSE	FALSE	-1.5813	-0.000132064	0.23946	-0.00478034	0.412909	0.00916245
CYP19A1	CYP19A1_+_51630780.23-P1|CYP19A1_-_51630718.23-P1	CYP19A1			FALSE	-0.54351	0.4269	-0.17358	-0.030732	0.015725	-0.20283	5.87697	2.38687	0.690285	0.0833355	0.0386074	0.821023	1.04393	0.423983	0.122616	0.014803	0.00685789	0.14584							FALSE	TRUE	FALSE	FALSE	FALSE	FALSE	FALSE	FALSE	-3.19419	1.01895	-0.11982	-0.00256107	0.000607101	-0.166528
DNTTIP1	DNTTIP1_-_44420698.23-P1P2|DNTTIP1_+_44420641.23-P1P2	DNTTIP1			FALSE	-0.54332	0.052136	-0.094597	0.19363	-0.18536	-0.14458	10.2257	0.210462	0.485585	1.11463	1.11492	0.854493	1.81641	0.0373846	0.0862552	0.197993	0.198045	0.151785	*						FALSE	TRUE	FALSE	FALSE	FALSE	FALSE	FALSE	FALSE	-5.55585	0.0109726	-0.0459349	0.215825	-0.206662	-0.123543
FUZ	FUZ_-_50311699.23-P2|FUZ_-_50312058.23-P2	FUZ			FALSE	-0.54315	-0.64691	-0.48918	-0.32716	-0.32309	-0.10161	5.88336	8.2622	4.55845	2.20139	2.01673	0.355424	1.04507	1.46763	0.809723	0.391036	0.358234	0.0631344		*					FALSE	TRUE	FALSE	FALSE	FALSE	FALSE	FALSE	FALSE	-3.19555	-5.3449	-2.2299	-0.720207	-0.651584	-0.0361146
BCLAF1	BCLAF1_+_136610935.23-P1P2|BCLAF1_-_136610528.23-P1P2	BCLAF1			FALSE	-0.54298	-0.1887	-0.59579	-0.56786	-0.75528	-0.94202	4.58929	0.751169	4.82778	4.08252	5.9749	9.55594	0.815202	0.133431	0.857565	0.725184	1.06133	1.69744						*	FALSE	TRUE	FALSE	FALSE	FALSE	FALSE	FALSE	FALSE	-2.49189	-0.141746	-2.87634	-2.3183	-4.51272	-9.00189
MAT1A	MAT1A_-_82049347.23-P1P2|MAT1A_-_82049366.23-P1P2	MAT1A			FALSE	-0.54289	-0.37332	0.1643	-0.47847	0.016873	-0.024171	4.48316	1.93312	0.553867	3.27031	0.0352314	0.055858	0.79635	0.343382	0.0983842	0.58091	0.0062582	0.00992214							FALSE	TRUE	FALSE	FALSE	FALSE	FALSE	FALSE	FALSE	-2.43386	-0.721671	0.0910003	-1.56474	0.000594459	-0.00135014
TRMT112	TRMT112_+_64085002.23-P1P2|TRMT112_-_64084926.23-P1P2	TRMT112			FALSE	-0.54198	0.58374	-0.72082	-0.64514	-1.0461	-0.14043	5.95374	4.32022	8.36407	7.5746	18.515	0.579648	1.05757	0.767407	1.48572	1.34549	3.28884	0.102964			*	*	*		FALSE	TRUE	FALSE	FALSE	FALSE	FALSE	FALSE	TRUE	-3.22681	2.52188	-6.02899	-4.88668	-19.3685	-0.0814
CDRT15L2	CDRT15L2_+_20483463.23-ENST00000399044.1|CDRT15L2_-_20483308.23-ENST00000399044.1	CDRT15L2			FALSE	-0.54191	0.15201	0.062844	-0.47101	-0.10107	0.18695	4.41045	0.518056	0.170625	3.53164	0.329986	0.598531	0.783435	0.092023	0.0303084	0.62733	0.0586159	0.106318							FALSE	TRUE	FALSE	FALSE	FALSE	FALSE	FALSE	FALSE	-2.39007	0.0787497	0.0107228	-1.66344	-0.0333517	0.111895
USP24	USP24_-_55680724.23-P1P2|USP24_+_55680631.23-P1P2	USP24			FALSE	-0.54135	-0.094299	-0.53003	-0.4758	-0.18729	-0.01233	9.29076	0.494755	8.72979	5.98309	1.31382	0.0452029	1.65033	0.0878841	1.55068	1.06279	0.233376	0.00802946	*		*				FALSE	TRUE	FALSE	FALSE	FALSE	FALSE	FALSE	FALSE	-5.02955	-0.0466549	-4.62705	-2.84676	-0.246065	-0.000557352
GLYATL1	GLYATL1_+_58707008.23-P1|GLYATL1_-_58707043.23-P1	GLYATL1			FALSE	-0.54133	0.0010408	-0.38194	-0.20307	-0.48619	-0.12742	2.92834	0.00177119	1.54798	0.548137	1.99161	0.263357	0.520165	0.000314618	0.274971	0.0973663	0.353773	0.0467804							FALSE	TRUE	FALSE	FALSE	FALSE	FALSE	FALSE	FALSE	-1.5852	1.84345e-06	-0.591237	-0.11131	-0.968302	-0.0335569
SFXN1	SFXN1_-_174905581.23-P1P2|SFXN1_+_174905629.23-P1P2	SFXN1	MIM	Metabolism > Amino acid metabolism > Serine metabolism | Metabolism > Vitamin metabolism > Folate and 1-C metabolism | Small molecule transport > Sideroflexins	TRUE	-0.54082	0.14667	-0.36768	-0.077577	0.080322	-0.08091	5.78152	0.519217	2.40835	0.223967	0.230062	0.2297	1.02698	0.0922293	0.427798	0.0397837	0.0408662	0.040802							FALSE	TRUE	FALSE	FALSE	FALSE	FALSE	FALSE	FALSE	-3.12676	0.0761536	-0.885501	-0.0173747	0.018479	-0.0185851
COLEC11	COLEC11_-_3642762.23-P1|COLEC11_+_3642733.23-P1	COLEC11			FALSE	-0.54079	-0.15273	0.085367	-0.11996	-0.18366	0.18425	3.48669	0.513385	0.239291	0.358288	0.66035	0.570328	0.619346	0.0911934	0.0425056	0.0636432	0.117299	0.101308							FALSE	TRUE	FALSE	FALSE	FALSE	FALSE	FALSE	FALSE	-1.88557	-0.0784093	0.0204276	-0.0429802	-0.12128	0.105083
PIP5KL1	PIP5KL1_-_130691053.23-P1P2|PIP5KL1_-_130690789.23-P1P2	PIP5KL1			FALSE	-0.54047	0.23526	0.022401	0.042694	0.059763	-0.18634	4.34945	0.823041	0.0532334	0.100628	0.144251	0.679563	0.772599	0.146198	0.00945593	0.0178747	0.0256235	0.120712							FALSE	TRUE	FALSE	FALSE	FALSE	FALSE	FALSE	FALSE	-2.35075	0.193629	0.00119248	0.00429622	0.00862086	-0.12663
MASP2	MASP2_+_11107250.23-P1P2|MASP2_-_11107265.23-P1P2	MASP2			FALSE	-0.5403	-0.06873	-0.15674	-0.17903	-0.17117	0.19378	4.08311	0.189022	0.584376	0.64545	0.608306	0.609895	0.725289	0.0335762	0.103804	0.114652	0.108054	0.108337							FALSE	TRUE	FALSE	FALSE	FALSE	FALSE	FALSE	FALSE	-2.2061	-0.0129915	-0.091595	-0.115555	-0.104124	0.118186
LCN15	LCN15_+_139658959.23-P1P2|LCN15_-_139658765.23-P1P2	LCN15			FALSE	-0.54021	0.093381	0.050966	-0.60919	-0.019429	-0.37766	6.21577	0.312337	0.160277	6.06817	0.0524193	2.55162	1.10412	0.0554809	0.0284702	1.0779	0.00931131	0.453248							FALSE	TRUE	FALSE	FALSE	FALSE	FALSE	FALSE	FALSE	-3.35782	0.0291664	0.00816867	-3.69667	-0.00101845	-0.963644
NBPF8	NBPF8_+_144151599.23-ENST00000369372.4|NBPF8_-_144151626.23-ENST00000369372.4	NBPF8			FALSE	-0.54002	0.50259	0.61444	0.024354	-0.4841	-0.35913	2.1919	1.25107	1.90181	0.0357828	1.65016	1.01341	0.389351	0.222229	0.337821	0.00635615	0.29312	0.180014							FALSE	TRUE	FALSE	FALSE	FALSE	FALSE	FALSE	FALSE	-1.18367	0.628774	1.16855	0.000871455	-0.798842	-0.363947
OTUD3	OTUD3_-_20208949.23-P1P2|OTUD3_+_20208933.23-P1P2	OTUD3			FALSE	-0.53977	-0.27385	-0.072358	-0.43728	-0.051749	-0.27007	3.34629	1.09793	0.180956	2.04859	0.112805	0.99157	0.594406	0.195027	0.0321436	0.363895	0.0200377	0.176134							FALSE	TRUE	FALSE	FALSE	FALSE	FALSE	FALSE	FALSE	-1.80622	-0.300669	-0.0130936	-0.895809	-0.00583754	-0.267793
SIRPB1	SIRPB1_-_1600604.23-P1P2|SIRPB1_-_1600658.23-P1P2	SIRPB1			FALSE	-0.53952	0.21148	0.16962	-0.38356	0.019478	0.083284	4.83648	0.791693	0.569119	1.96146	0.0480266	0.226857	0.859111	0.14063	0.101093	0.348417	0.00853103	0.040297							FALSE	TRUE	FALSE	FALSE	FALSE	FALSE	FALSE	FALSE	-2.60938	0.167427	0.096534	-0.752337	0.000935461	0.0188936
FAM117B	FAM117B_+_203499807.23-P1P2|FAM117B_+_203499777.23-P1P2	FAM117B			FALSE	-0.53946	0.041643	-0.11249	0.25708	-0.62406	-0.30585	4.54162	0.11154	0.40381	0.974489	5.21189	1.38131	0.806734	0.019813	0.0717293	0.1731	0.925795	0.245365							FALSE	TRUE	FALSE	FALSE	FALSE	FALSE	FALSE	FALSE	-2.45002	0.00464485	-0.0454246	0.250522	-3.25253	-0.422475
CNN1	CNN1_+_11649729.23-P1|CNN1_+_11649720.23-P1	CNN1			FALSE	-0.53872	-0.1571	0.055918	0.026541	0.26484	-0.0035384	6.2207	0.645162	0.164284	0.0702593	1.05215	0.00880938	1.10499	0.114601	0.029182	0.0124803	0.186895	0.00156482							FALSE	TRUE	FALSE	FALSE	FALSE	FALSE	FALSE	FALSE	-3.35122	-0.101355	0.00918644	0.00186475	0.278651	-3.11711e-05
PDHB	PDHB_-_58419313.23-P1P2|PDHB_-_58419209.23-P1P2	PDHB	Matrix	Metabolism > Carbohydrate metabolism > Pyruvate metabolism	TRUE	-0.53868	-0.41317	-0.47038	-0.26233	-0.19257	-0.45856	6.54636	3.96964	4.99615	1.76541	1.14438	5.0604	1.16284	0.705133	0.887474	0.313592	0.203277	0.898885							FALSE	TRUE	FALSE	FALSE	FALSE	FALSE	FALSE	FALSE	-3.52639	-1.64014	-2.35009	-0.463119	-0.220373	-2.3205
HMGCS2	HMGCS2_+_120311362.23-P1P2|HMGCS2_-_120311402.23-P1P2	HMGCS2	Matrix	Metabolism > Carbohydrate metabolism > Ketone metabolism	TRUE	-0.53848	-0.094825	0.14043	-0.43822	0.004972	0.014442	4.8707	0.294042	0.473971	2.92445	0.0119675	0.0363869	0.865189	0.0522312	0.0841922	0.519475	0.00212581	0.00646345							FALSE	TRUE	FALSE	FALSE	FALSE	FALSE	FALSE	FALSE	-2.62277	-0.0278826	0.0665598	-1.28155	5.95025e-05	0.000525499
PDE4D	PDE4D_-_59064414.23-P1P2|PDE4D_-_59064373.23-P1P2	PDE4D			FALSE	-0.53847	0.066407	-0.013911	-0.33032	0.075831	-0.003174	4.96674	0.202186	0.037162	1.77055	0.214229	0.0078664	0.882249	0.0359145	0.00660115	0.314505	0.0380538	0.00139732							FALSE	TRUE	FALSE	FALSE	FALSE	FALSE	FALSE	FALSE	-2.67444	0.0134265	-0.000516961	-0.584848	0.0162452	-2.4968e-05
ADAMTSL4	ADAMTSL4_-_150521934.23-P1P2|ADAMTSL4_+_150521916.23-P1P2	ADAMTSL4			FALSE	-0.53811	-0.13473	-0.24603	-0.048265	0.33119	0.30702	7.86069	0.660648	1.64909	0.165916	2.05706	1.51903	1.39631	0.117352	0.292931	0.029472	0.365399	0.269828	*						FALSE	TRUE	FALSE	FALSE	FALSE	FALSE	FALSE	FALSE	-4.22991	-0.0890091	-0.405726	-0.00800796	0.681279	0.466373
LSG1	LSG1_-_194392885.23-P1P2|LSG1_+_194392901.23-P1P2	LSG1			FALSE	-0.53809	1.4367	-0.68929	-0.39487	-1.1488	-0.31045	3.57268	11.9166	6.19632	2.14061	20.6517	1.49861	0.63462	2.11676	1.10066	0.38024	3.66838	0.266201		*			*		FALSE	TRUE	FALSE	FALSE	TRUE	FALSE	FALSE	TRUE	-1.92242	17.1205	-4.27106	-0.845262	-23.7246	-0.465244
C16orf97	C16orf97_+_52108829.23-ENST00000566628.1|C16orf97_+_52108788.23-ENST00000566628.1	C16orf97			FALSE	-0.53789	0.10324	-0.20005	-0.43055	0.57339	-0.050164	2.34018	0.197315	0.536839	1.35844	1.57863	0.0843469	0.415689	0.0350494	0.0953595	0.241301	0.280414	0.0149827							FALSE	TRUE	FALSE	FALSE	FALSE	FALSE	FALSE	FALSE	-1.25876	0.0203708	-0.107395	-0.584875	0.905169	-0.00423118
ACTR2	ACTR2_-_65454971.23-P1P2|ACTR2_-_65454953.23-P1P2	ACTR2			FALSE	-0.53783	-0.36229	-0.33511	-0.4005	-0.36745	-0.29903	7.18935	2.97179	2.42229	3.42035	2.40409	1.57996	1.27705	0.527884	0.430275	0.607562	0.427041	0.280651							FALSE	TRUE	FALSE	FALSE	FALSE	FALSE	FALSE	FALSE	-3.86665	-1.07665	-0.811734	-1.36985	-0.883381	-0.472456
DNAJB14	DNAJB14_-_100867316.23-P1P2|DNAJB14_+_100867743.23-P1P2	DNAJB14			FALSE	-0.53753	-0.19841	0.0055362	-0.3245	0.34121	-0.015932	5.28528	0.870149	0.0146229	1.8648	1.54465	0.0398623	0.938833	0.154566	0.00259749	0.331248	0.274379	0.0070808							FALSE	TRUE	FALSE	FALSE	FALSE	FALSE	FALSE	FALSE	-2.841	-0.172646	8.09555e-05	-0.605129	0.527051	-0.000635087
SAFB	SAFB_-_5623124.23-P1P2|SAFB_-_5623172.23-P1P2	SAFB			FALSE	-0.53723	-0.4171	-0.53149	-0.44419	-0.69378	0.40987	4.54195	3.20638	4.65002	3.23876	8.82039	2.12279	0.806793	0.569555	0.82599	0.575306	1.56678	0.377074					*		FALSE	TRUE	FALSE	FALSE	FALSE	FALSE	FALSE	TRUE	-2.44007	-1.33738	-2.47144	-1.43863	-6.11941	0.870068
RLF	RLF_-_40627087.23-P1P2|RLF_+_40627496.23-P1P2	RLF			FALSE	-0.53686	0.006689	0.064958	-0.0083234	0.26942	-0.00098723	5.09111	0.0177016	0.200398	0.0208798	1.07747	0.00233408	0.904342	0.00314437	0.0355969	0.0037089	0.191392	0.000414606							FALSE	TRUE	FALSE	FALSE	FALSE	FALSE	FALSE	FALSE	-2.73321	0.000118406	0.0130174	-0.000173791	0.290291	-2.30427e-06
SAA1	SAA1_-_18287768.23-P1P2|SAA1_+_18287752.23-P1P2	SAA1			FALSE	-0.53637	-0.068515	0.54318	0.14118	-0.17985	0.36695	2.12329	0.120526	1.32692	0.283096	0.368282	0.856673	0.377162	0.0214091	0.235703	0.0502867	0.0654185	0.152172							FALSE	TRUE	FALSE	FALSE	FALSE	FALSE	FALSE	FALSE	-1.13887	-0.00825781	0.720758	0.0399674	-0.0662356	0.314356
MUC3A	MUC3A_+_100547183.23-P1P2|MUC3A_-_100547410.23-P1P2	MUC3A			FALSE	-0.53631	0.33866	-0.8717	-0.55301	0.49714	0.2112	4.10189	1.35131	11.1761	4.48217	2.20721	0.725127	0.728625	0.240035	1.98522	0.796175	0.39207	0.128805			*				FALSE	TRUE	FALSE	FALSE	FALSE	FALSE	FALSE	FALSE	-2.19988	0.457634	-9.74219	-2.47869	1.09729	0.153147
VEZF1	VEZF1_-_56065595.23-P1P2|VEZF1_-_56065555.23-P1P2	VEZF1			FALSE	-0.53618	-0.11934	-0.35817	0.055892	-0.27949	0.027513	4.63994	0.406625	2.03786	0.134399	1.43291	0.0653955	0.824199	0.0722294	0.361989	0.0238734	0.254531	0.0116163							FALSE	TRUE	FALSE	FALSE	FALSE	FALSE	FALSE	FALSE	-2.48784	-0.0485267	-0.729901	0.00751181	-0.400485	0.00179923
HAS1	HAS1_+_52227235.23-P1|HAS1_-_52227193.23-P1	HAS1			FALSE	-0.53588	0.10073	-0.058686	0.17836	-0.31721	0.36943	4.13283	0.28144	0.17366	0.567063	1.64649	1.55281	0.734121	0.0499926	0.0308474	0.100728	0.292468	0.275828							FALSE	TRUE	FALSE	FALSE	FALSE	FALSE	FALSE	FALSE	-2.2147	0.0283495	-0.0101914	0.101141	-0.522282	0.573655
negative_control	non-targeting_00531|non-targeting_01795	negative_control			FALSE	-0.53555	0.27199	-0.21945	0.06101	0.1112	-0.3896	7.60208	1.50713	1.50088	0.207685	0.437921	3.51948	1.35037	0.267713	0.266603	0.0368915	0.0777886	0.62517	*						TRUE	FALSE	FALSE	FALSE	FALSE	FALSE	FALSE	FALSE	-4.07129	0.409924	-0.329367	0.0126709	0.0486969	-1.37119
LOC402160	LOC402160_+_2420703.23-P1P2|LOC402160_-_2420770.23-P1P2	LOC402160			FALSE	-0.53544	-0.35397	-0.1101	-0.39586	-0.17311	-0.14955	5.08758	2.14699	0.375419	2.46865	0.616041	0.509311	0.903713	0.381373	0.0666862	0.43851	0.109428	0.0904697							FALSE	TRUE	FALSE	FALSE	FALSE	FALSE	FALSE	FALSE	-2.72409	-0.75997	-0.0413336	-0.977239	-0.106643	-0.0761675
MTTP	MTTP_+_100495996.23-P1P2|MTTP_-_100495992.23-P1P2	MTTP			FALSE	-0.53526	0.33071	-0.17217	0.16553	0.14986	0.40748	3.561	1.18716	0.56607	0.475656	0.406969	1.65429	0.632545	0.210877	0.100552	0.0844914	0.0722905	0.293854							FALSE	TRUE	FALSE	FALSE	FALSE	FALSE	FALSE	FALSE	-1.90606	0.392606	-0.0974603	0.0787353	0.0609883	0.674091
SKIDA1	SKIDA1_-_21807122.23-P1|SKIDA1_-_21807132.23-P1	SKIDA1			FALSE	-0.53524	0.35198	0.25686	-0.13607	0.40382	-0.25503	2.08178	0.819387	0.606741	0.254301	0.809921	0.51657	0.36979	0.145549	0.107776	0.0451718	0.143867	0.091759							FALSE	TRUE	FALSE	FALSE	FALSE	FALSE	FALSE	FALSE	-1.11425	0.288408	0.155847	-0.0346027	0.327062	-0.131741
FBXW12	FBXW12_-_48413689.23-P1P2|FBXW12_+_48413651.23-P1P2	FBXW12			FALSE	-0.53496	-0.13598	0.022006	0.19495	0.15861	-0.03973	5.73438	0.51667	0.0578629	0.66308	0.535049	0.110441	1.01861	0.0917768	0.0102783	0.117784	0.0950415	0.0196177							FALSE	TRUE	FALSE	FALSE	FALSE	FALSE	FALSE	FALSE	-3.06766	-0.0702567	0.00127333	0.129267	0.0848641	-0.00438781
ZNF131	ZNF131_+_43121840.23-P1P2|ZNF131_-_43121745.23-P1P2	ZNF131			FALSE	-0.53488	0.060174	0.064105	0.16913	-0.64698	-0.23839	2.68346	0.117538	0.112461	0.38728	3.58665	0.625508	0.476668	0.0208785	0.0199767	0.0687931	0.637102	0.11111							FALSE	TRUE	FALSE	FALSE	FALSE	FALSE	FALSE	FALSE	-1.43533	0.00707274	0.00720934	0.0655006	-2.32049	-0.149115
URB2	URB2_-_229762001.23-P1P2|URB2_+_229762047.23-P1P2	URB2			FALSE	-0.5346	1.1823	-0.63027	-1.0747	-1.5705	-0.50272	3.51483	8.2096	5.27353	16.1877	49.5664	4.26796	0.624345	1.45828	0.936745	2.87544	8.80455	0.758124		*		*	*		FALSE	TRUE	FALSE	FALSE	TRUE	FALSE	FALSE	TRUE	-1.87903	9.7062	-3.32375	-17.3969	-77.844	-2.14559
MAP3K3	MAP3K3_-_61699810.23-P1P2|MAP3K3_-_61699829.23-P1P2	MAP3K3			FALSE	-0.5343	-0.095912	0.11913	-0.047377	0.12823	0.063181	7.47956	0.403777	0.502062	0.162102	0.488424	0.219143	1.3286	0.0717235	0.089182	0.0287945	0.0867595	0.0389267	*						FALSE	TRUE	FALSE	FALSE	FALSE	FALSE	FALSE	FALSE	-3.99633	-0.038727	0.0598106	-0.00767992	0.0626306	0.0138457
C16orf82	C16orf82_-_27078295.23-P1P2|C16orf82_+_27078306.23-P1P2	C16orf82			FALSE	-0.53417	-0.13048	-0.06059	-0.23909	-0.1331	-0.23393	5.90847	0.547799	0.207041	1.21979	0.511915	1.18094	1.04953	0.0973064	0.036777	0.216673	0.0909322	0.209773							FALSE	TRUE	FALSE	FALSE	FALSE	FALSE	FALSE	FALSE	-3.15613	-0.0714769	-0.0125446	-0.29164	-0.0681359	-0.276258
EPDR1	EPDR1_-_37960257.23-P1P2|EPDR1_+_37960468.23-P1P2	EPDR1			FALSE	-0.53382	-0.0056582	0.24537	0.26808	-0.063072	0.28148	5.41507	0.0144568	1.10955	1.1134	0.200653	1.22204	0.961887	0.00256798	0.19709	0.197775	0.0356422	0.217072							FALSE	TRUE	FALSE	FALSE	FALSE	FALSE	FALSE	FALSE	-2.89067	-8.17993e-05	0.272249	0.298481	-0.0126556	0.343979
negative_control	non-targeting_01035|non-targeting_02622	negative_control			FALSE	-0.53338	-0.081232	0.11868	-0.12708	-0.21155	-0.33662	2.40957	0.167727	0.268468	0.250356	0.515572	1.06029	0.428016	0.0297937	0.0476883	0.0444712	0.0915818	0.188341							TRUE	FALSE	FALSE	FALSE	FALSE	FALSE	FALSE	FALSE	-1.28522	-0.0136248	0.0318617	-0.0318153	-0.109069	-0.356915
CYB561A3	CYB561A3_+_61129313.23-P1P2|CYB561A3_-_61129150.23-P1P2	CYB561A3			FALSE	-0.53329	0.036319	0.006238	-0.10567	0.20843	0.029302	5.83887	0.102192	0.0168294	0.36171	0.872247	0.0791152	1.03717	0.0181524	0.00298944	0.0642512	0.154939	0.0140534							FALSE	TRUE	FALSE	FALSE	FALSE	FALSE	FALSE	FALSE	-3.11381	0.00371149	0.000104982	-0.0382219	0.181803	0.00231823
LGALS9C	LGALS9C_-_18380139.23-P1P2|LGALS9C_-_18380301.23-P1P2	LGALS9C			FALSE	-0.53322	-0.020447	0.23096	0.11632	-0.057066	-0.29441	5.90598	0.0570301	1.11842	0.390278	0.171405	1.86713	1.04909	0.0101303	0.198667	0.0693256	0.0304468	0.331661							FALSE	TRUE	FALSE	FALSE	FALSE	FALSE	FALSE	FALSE	-3.14919	-0.00116609	0.258311	0.0453971	-0.00978137	-0.549702
PRMT10	PRMT10_-_148605268.23-P1P2|PRMT10_+_148605263.23-P1P2	PRMT10			FALSE	-0.53322	-0.15554	-0.15699	-0.42519	-0.031128	0.049171	5.64884	0.679418	0.701737	3.19127	0.0862868	0.141042	1.00341	0.120686	0.12465	0.56687	0.0153272	0.0250535							FALSE	TRUE	FALSE	FALSE	FALSE	FALSE	FALSE	FALSE	-3.01208	-0.105677	-0.110166	-1.3569	-0.00268594	0.00693517
BSDC1	BSDC1_+_32860003.23-P1P2|BSDC1_+_32860047.23-P1P2	BSDC1			FALSE	-0.53268	0.15496	0.0048445	0.15172	-0.33155	-0.12792	4.39316	0.503236	0.0113296	0.468483	1.69069	0.395148	0.780363	0.0893906	0.00201249	0.0832173	0.30032	0.0701907							FALSE	TRUE	FALSE	FALSE	FALSE	FALSE	FALSE	FALSE	-2.34015	0.0779815	5.48862e-05	0.0710782	-0.560548	-0.0505473
PTPN13	PTPN13_+_87515518.23-P1P2|PTPN13_-_87515481.23-P1P2	PTPN13			FALSE	-0.53266	-0.22041	-0.14522	0.06966	-0.35839	0.42827	6.32389	1.18003	0.631676	0.211358	2.5022	2.53617	1.12332	0.20961	0.112206	0.0375438	0.444469	0.450503							FALSE	TRUE	FALSE	FALSE	FALSE	FALSE	FALSE	FALSE	-3.36848	-0.26009	-0.091732	0.0147232	-0.896763	1.08616
negative_control	non-targeting_02385|non-targeting_03167	negative_control			FALSE	-0.53245	-0.068185	0.013729	0.14076	-0.20945	0.031656	6.21943	0.245201	0.0402529	0.547784	1.07548	0.0935518	1.10477	0.0435554	0.00715017	0.0973037	0.191039	0.0166177							TRUE	FALSE	FALSE	FALSE	FALSE	FALSE	FALSE	FALSE	-3.31154	-0.016719	0.000552631	0.0771061	-0.225259	0.00296148
KTI12	KTI12_-_52499429.23-P1P2|KTI12_-_52499454.23-P1P2	KTI12			FALSE	-0.53219	-0.053316	0.039801	-0.05415	-0.60136	-0.04569	3.31112	0.12593	0.0869548	0.131514	4.45526	0.0999498	0.588159	0.0223691	0.0154459	0.0233611	0.791395	0.0177542							FALSE	TRUE	FALSE	FALSE	FALSE	FALSE	FALSE	FALSE	-1.76214	-0.00671409	0.00346089	-0.0071215	-2.67922	-0.00456671
DUS2	DUS2_-_68057581.23-P1P2|DUS2_-_68057385.23-P1P2	DUS2	Matrix	Mitochondrial central dogma > mtRNA metabolism > mt-tRNA modifications	TRUE	-0.53217	-0.37091	-0.34704	-0.33207	0.055623	-0.11799	6.61028	3.15972	3.16204	2.6863	0.167095	0.491174	1.17419	0.561266	0.561678	0.477172	0.0296814	0.087248							FALSE	TRUE	FALSE	FALSE	FALSE	FALSE	FALSE	FALSE	-3.5178	-1.17197	-1.09735	-0.89204	0.00929434	-0.0579536
VAMP7	VAMP7_+_155111025.23-P1P2|VAMP7_+_155111049.23-P1P2	VAMP7			FALSE	-0.53207	0.073458	-0.19888	-0.083779	-1.2513	-0.464	5.29801	0.250333	1.02896	0.278297	30.1762	3.56263	0.941093	0.0444671	0.182776	0.0494342	5.36024	0.632835					*		FALSE	TRUE	FALSE	FALSE	FALSE	FALSE	FALSE	TRUE	-2.81891	0.018389	-0.20464	-0.0233154	-37.7594	-1.65306
EIF1AX	EIF1AX_+_20159985.23-P1P2|EIF1AX_-_20159725.23-P1P2	EIF1AX			FALSE	-0.53173	0.047515	-0.54178	-0.21988	-0.31844	0.97402	10.5077	0.217105	11.5004	1.846	1.90728	9.93926	1.86649	0.0385646	2.04283	0.327908	0.338793	1.76553	*		*			*	FALSE	TRUE	FALSE	FALSE	FALSE	FALSE	TRUE	FALSE	-5.58724	0.0103157	-6.23069	-0.405899	-0.607354	9.68104
FLJ44313	FLJ44313_-_74207320.23-P1P2|FLJ44313_+_74207425.23-P1P2	FLJ44313			FALSE	-0.53171	-0.11966	-0.14261	0.16346	0.08207	0.18849	6.04021	0.460823	0.596725	0.594295	0.266361	0.787333	1.07293	0.0818567	0.105997	0.105566	0.0473142	0.139855							FALSE	TRUE	FALSE	FALSE	FALSE	FALSE	FALSE	FALSE	-3.21164	-0.0551421	-0.085099	0.0971435	0.0218603	0.148404
EPAS1	EPAS1_+_46524614.23-P1P2|EPAS1_-_46524628.23-P1P2	EPAS1			FALSE	-0.53169	-0.0086329	-0.37608	0.048891	-0.04974	0.26724	6.58776	0.0265165	3.17862	0.159869	0.162588	1.37295	1.17019	0.00471017	0.564622	0.0283977	0.0288808	0.243879							FALSE	TRUE	FALSE	FALSE	FALSE	FALSE	FALSE	FALSE	-3.50265	-0.000228915	-1.19541	0.00781615	-0.00808714	0.366908
SYCP2L	SYCP2L_+_10887236.23-ENST00000283141.6|SYCP2L_+_10887099.23-ENST00000283141.6	SYCP2L			FALSE	-0.53133	-0.030459	-0.27951	0.19387	-0.34926	-0.65988	6.12358	0.0995182	1.82719	0.864486	2.68816	8.34867	1.08774	0.0176776	0.324567	0.15356	0.477502	1.48299						*	FALSE	TRUE	FALSE	FALSE	FALSE	FALSE	FALSE	FALSE	-3.25364	-0.00303122	-0.510719	0.167598	-0.938867	-5.50912
GPR183	GPR183_-_99959611.23-P1P2|GPR183_+_99959157.23-P1P2	GPR183			FALSE	-0.53113	0.21696	0.20321	-0.080314	0.20068	-0.19508	4.98009	0.801041	0.722849	0.224455	0.756292	0.73634	0.884621	0.14229	0.128401	0.0398703	0.134341	0.130797							FALSE	TRUE	FALSE	FALSE	FALSE	FALSE	FALSE	FALSE	-2.64508	0.173794	0.14689	-0.0180269	0.151773	-0.143645
MUC8	MUC8_+_133051126.23-P1P2|MUC8_-_133051153.23-P1P2	MUC8			FALSE	-0.53111	-0.11527	0.26282	0.2787	-0.24571	0.027689	2.08318	0.235734	0.639085	0.622676	0.569844	0.0438412	0.370039	0.0418738	0.113522	0.110607	0.101222	0.00778757							FALSE	TRUE	FALSE	FALSE	FALSE	FALSE	FALSE	FALSE	-1.1064	-0.0271731	0.167964	0.17354	-0.140016	0.00121392
CST11	CST11_-_23433435.23-P1P2|CST11_-_23433495.23-P1P2	CST11			FALSE	-0.53046	-0.038695	0.34435	0.21856	0.019847	-0.26839	7.52924	0.137219	2.35478	1.12795	0.0660372	1.854	1.33743	0.0243744	0.418284	0.200359	0.0117303	0.329328	*						FALSE	TRUE	FALSE	FALSE	FALSE	FALSE	FALSE	FALSE	-3.99396	-0.00530968	0.81087	0.246524	0.00131064	-0.497594
KRT74	KRT74_-_52967566.23-P1P2|KRT74_-_52967571.23-P1P2	KRT74			FALSE	-0.52985	0.093583	-0.25218	0.048802	-0.22918	-0.14963	5.3834	0.296279	1.3662	0.135441	1.09726	0.58833	0.956261	0.0526284	0.24268	0.0240587	0.194908	0.104506							FALSE	TRUE	FALSE	FALSE	FALSE	FALSE	FALSE	FALSE	-2.85239	0.0277267	-0.344528	0.00660981	-0.251471	-0.0880318
PTGER4	PTGER4_+_40681087.23-P2|PTGER4_+_40681123.23-P2	PTGER4			FALSE	-0.52876	0.11185	-0.18465	0.23751	-0.083776	0.51934	6.07241	0.41384	0.961698	1.05147	0.257385	3.02578	1.07865	0.0735111	0.170828	0.186775	0.0457196	0.537473							FALSE	TRUE	FALSE	FALSE	FALSE	FALSE	FALSE	FALSE	-3.21085	0.0462881	-0.177578	0.249736	-0.0215627	1.57141
HIGD2A	HIGD2A_+_175816194.23-P1P2|HIGD2A_-_175816148.23-P1P2	HIGD2A	MIM	OXPHOS > OXPHOS assembly factors | OXPHOS > Respirasome assembly	TRUE	-0.52864	0.20525	-0.18072	-0.19533	-0.23058	-0.16081	5.64514	0.909671	0.861318	0.878966	0.981258	0.60986	1.00275	0.161586	0.152997	0.156132	0.174302	0.10833							FALSE	TRUE	FALSE	FALSE	FALSE	FALSE	FALSE	FALSE	-2.98425	0.18671	-0.155657	-0.171688	-0.226258	-0.0980716
ARFGEF1	ARFGEF1_+_68255970.23-P1P2|ARFGEF1_+_68255550.23-P1P2	ARFGEF1			FALSE	-0.52864	-0.064937	-0.52215	-0.32593	0.43263	0.0068331	12.071	0.348363	9.8386	3.34139	4.84297	0.0283948	2.14418	0.0618803	1.74765	0.593536	0.860263	0.00504382	*		*				FALSE	TRUE	FALSE	FALSE	FALSE	FALSE	FALSE	FALSE	-6.38119	-0.0226217	-5.13723	-1.08906	2.09521	0.000194025
M6PR	M6PR_+_9102212.23-P1P2|M6PR_+_9102204.23-P1P2	M6PR			FALSE	-0.52835	-0.0699	-0.033275	-0.032831	0.4061	0.051859	5.53052	0.248813	0.107544	0.100174	2.10758	0.159499	0.982394	0.0441971	0.0191031	0.0177941	0.374372	0.028332							FALSE	TRUE	FALSE	FALSE	FALSE	FALSE	FALSE	FALSE	-2.92205	-0.0173921	-0.00357851	-0.00328881	0.855887	0.00827144
ADAL	ADAL_-_43623140.23-P1P2|ADAL_-_43623106.23-P1P2	ADAL			FALSE	-0.52825	-0.92348	-0.0071701	0.04453	-0.61332	0.12686	3.9546	13.038	0.0157293	0.110105	5.11245	0.369643	0.702461	2.31596	0.00279402	0.0195581	0.908132	0.0656603		*					FALSE	TRUE	FALSE	FALSE	FALSE	FALSE	FALSE	FALSE	-2.08902	-12.0404	-0.000112781	0.00490296	-3.13557	0.046893
PUS1	PUS1_+_132413853.23-P1P2|PUS1_+_132413797.23-P1P2	PUS1	Matrix	Mitochondrial central dogma > mtRNA metabolism > mtRNA granules | Mitochondrial central dogma > mtRNA metabolism > mt-tRNA modifications	TRUE	-0.52778	-0.3449	-0.097351	-0.086478	-0.062813	-0.2671	6.69167	2.76258	0.404603	0.325708	0.234309	1.88763	1.18865	0.490721	0.0718702	0.0578561	0.0416207	0.335302							FALSE	TRUE	FALSE	FALSE	FALSE	FALSE	FALSE	FALSE	-3.53173	-0.952815	-0.0393885	-0.0281666	-0.0147177	-0.504186
C4orf33	C4orf33_-_130017281.23-P2|C4orf33_-_130017292.23-P2	C4orf33			FALSE	-0.5274	0.11281	0.13023	0.030618	0.073038	0.13632	4.62483	0.350315	0.460197	0.0799863	0.208036	0.414077	0.821515	0.0622269	0.0817454	0.0142081	0.0369537	0.0735531							FALSE	TRUE	FALSE	FALSE	FALSE	FALSE	FALSE	FALSE	-2.43914	0.039519	0.0599314	0.00244902	0.0151945	0.056447
negative_control	non-targeting_00050|non-targeting_03642	negative_control			FALSE	-0.52715	0.0889	-0.28378	-0.076385	0.044206	0.45846	5.11851	0.277095	1.56265	0.224659	0.116384	2.2159	0.909208	0.0492207	0.277575	0.0399065	0.0206735	0.393613							TRUE	FALSE	FALSE	FALSE	FALSE	FALSE	FALSE	FALSE	-2.69822	0.0246337	-0.443448	-0.0171606	0.00514487	1.0159
NT5C3A	NT5C3A_-_33102109.23-P1|NT5C3A_-_33102098.23-P1	NT5C3A			FALSE	-0.52703	-0.4087	-0.10691	-0.064678	-0.40654	-0.2116	4.07664	2.86081	0.330804	0.17067	2.38874	0.741794	0.72414	0.50817	0.0587612	0.0303164	0.424316	0.131766							FALSE	TRUE	FALSE	FALSE	FALSE	FALSE	FALSE	FALSE	-2.14851	-1.16921	-0.0353663	-0.0110386	-0.97112	-0.156964
BEAN1	BEAN1_-_66461245.23-P1P2|BEAN1_-_66461234.23-P1P2	BEAN1			FALSE	-0.52658	-0.077962	0.070613	0.024677	-0.42809	-0.20718	4.05985	0.228376	0.180305	0.0559914	2.36172	0.81494	0.721157	0.0405667	0.0320278	0.00994583	0.419516	0.144759							FALSE	TRUE	FALSE	FALSE	FALSE	FALSE	FALSE	FALSE	-2.13783	-0.0178046	0.0127319	0.0013817	-1.01103	-0.168839
PPP2CA	PPP2CA_+_133561724.23-P1P2|PPP2CA_+_133561727.23-P1P2	PPP2CA			FALSE	-0.52598	0.089452	0.13968	-0.025938	-0.18365	-0.38658	6.78752	0.348422	0.491066	0.0743219	0.887094	2.9709	1.20568	0.0618906	0.0872288	0.0132019	0.157576	0.527725							FALSE	TRUE	FALSE	FALSE	FALSE	FALSE	FALSE	FALSE	-3.5701	0.031167	0.0685922	-0.00192776	-0.162915	-1.14849
PAFAH2	PAFAH2_+_26324514.23-P1P2|PAFAH2_+_26324542.23-P1P2	PAFAH2			FALSE	-0.52578	0.089063	-0.58301	0.050013	0.15562	0.25465	2.71175	0.206168	3.84143	0.100897	0.397853	0.603156	0.481692	0.0366219	0.682358	0.0179224	0.0706712	0.107139							FALSE	TRUE	FALSE	FALSE	FALSE	FALSE	FALSE	FALSE	-1.42578	0.0183619	-2.23959	0.00504614	0.0619139	0.153594
CCDC34	CCDC34_-_27384700.23-P1P2|CCDC34_-_27384763.23-P1P2	CCDC34			FALSE	-0.52473	0.0507	0.027908	-0.0014225	-0.27797	0.14354	4.0906	0.135887	0.0707139	0.00333075	1.26891	0.451156	0.726619	0.0241377	0.012561	0.000591646	0.225399	0.0801395							FALSE	TRUE	FALSE	FALSE	FALSE	FALSE	FALSE	FALSE	-2.14646	0.00688945	0.00197348	-4.73799e-06	-0.352719	0.064759
DERA	DERA_-_16064336.23-P1P2|DERA_-_16064303.23-P1P2	DERA			FALSE	-0.52432	-0.2878	-0.11272	0.059235	0.1091	0.19478	3.48109	1.40769	0.334222	0.134629	0.268847	0.535555	0.618351	0.25005	0.0593684	0.0239144	0.0477556	0.0951314							FALSE	TRUE	FALSE	FALSE	FALSE	FALSE	FALSE	FALSE	-1.82521	-0.405133	-0.0376735	0.00797478	0.0293312	0.104315
PDE4A	PDE4A_+_10563899.23-P1|PDE4A_-_10563756.23-P1	PDE4A			FALSE	-0.52421	0.024641	-0.14601	-0.15575	-0.15124	0.24797	6.00434	0.0692394	0.606688	0.648262	0.677305	1.13273	1.06656	0.0122991	0.107767	0.115152	0.120311	0.201209							FALSE	TRUE	FALSE	FALSE	FALSE	FALSE	FALSE	FALSE	-3.14753	0.00170613	-0.0885825	-0.100967	-0.102436	0.280884
BAI2	BAI2_-_32229945.23-P1P2|BAI2_+_32229880.23-P1P2	BAI2			FALSE	-0.52356	0.19897	-0.22812	0.12667	0.12881	0.040814	7.21515	1.065	1.43186	0.495122	0.567351	0.13763	1.28164	0.189178	0.254343	0.0879492	0.100779	0.0244474							FALSE	TRUE	FALSE	FALSE	FALSE	FALSE	FALSE	FALSE	-3.77756	0.211903	-0.326635	0.062717	0.0730805	0.00561723
ZNF611	ZNF611_+_53238252.23-P1P2|ZNF611_+_53238202.23-P1P2	ZNF611			FALSE	-0.52304	0.25994	-0.0082549	-0.094615	-0.099402	0.21371	3.73208	0.831002	0.0173489	0.243318	0.26967	0.682501	0.662934	0.147612	0.00308171	0.043221	0.0479019	0.121234							FALSE	TRUE	FALSE	FALSE	FALSE	FALSE	FALSE	FALSE	-1.95203	0.216011	-0.000143214	-0.0230216	-0.0268057	0.145857
CNPY2	CNPY2_+_56709800.23-P1P2|CNPY2_+_56709782.23-P1P2	CNPY2			FALSE	-0.52302	-0.41169	-0.18915	-0.11703	-0.29665	0.070032	5.0252	2.84421	0.814316	0.411392	1.44868	0.20146	0.892633	0.505221	0.144648	0.0730762	0.257332	0.0357856							FALSE	TRUE	FALSE	FALSE	FALSE	FALSE	FALSE	FALSE	-2.62828	-1.17093	-0.154028	-0.0481452	-0.429752	0.0141086
CACNA1F	CACNA1F_+_49089764.23-P1P2|CACNA1F_+_49089750.23-P1P2	CACNA1F			FALSE	-0.52281	-0.30022	-0.27289	-0.39346	0.35517	0.072529	3.24687	1.13617	1.19019	1.8383	1.02673	0.149152	0.576746	0.201819	0.211415	0.32654	0.18238	0.026494							FALSE	TRUE	FALSE	FALSE	FALSE	FALSE	FALSE	FALSE	-1.6975	-0.3411	-0.324791	-0.723299	0.364665	0.0108178
PUS7	PUS7_+_105162711.23-P1P2|PUS7_-_105162501.23-P1P2	PUS7			FALSE	-0.52278	-0.24064	0.0028461	-0.45404	0.32521	-0.37252	3.72326	1.01959	0.00625524	2.34982	1.0445	1.47151	0.661369	0.181111	0.00111113	0.417402	0.185537	0.261386							FALSE	TRUE	FALSE	FALSE	FALSE	FALSE	FALSE	FALSE	-1.94645	-0.245354	1.7803e-05	-1.06691	0.339683	-0.548166
TRPA1	TRPA1_+_72987929.23-P1P2|TRPA1_-_72987798.23-P1P2	TRPA1			FALSE	-0.52268	-0.18614	-0.99819	0.45735	-0.22067	-0.30159	1.67156	0.438112	6.44884	1.04734	0.440297	0.620586	0.296921	0.0778224	1.14552	0.186041	0.0782106	0.110236							FALSE	TRUE	FALSE	FALSE	FALSE	FALSE	FALSE	FALSE	-0.873691	-0.0815501	-6.43717	0.479002	-0.0971603	-0.187162
CAPN9	CAPN9_+_230883245.23-P1P2|CAPN9_+_230883200.23-P1P2	CAPN9			FALSE	-0.52256	-0.058333	-0.43403	-0.0028403	-0.02381	-0.2395	6.73608	0.202753	3.81599	0.00760556	0.0749717	1.40554	1.19654	0.0360154	0.67784	0.00135099	0.0133173	0.249668							FALSE	TRUE	FALSE	FALSE	FALSE	FALSE	FALSE	FALSE	-3.52001	-0.0118272	-1.65625	-2.16021e-05	-0.00178508	-0.336627
TRIM4	TRIM4_+_99517091.23-P1P2|TRIM4_-_99517090.23-P1P2	TRIM4			FALSE	-0.52256	-0.67715	0.19749	-0.52858	-0.38995	0.1828	4.04447	5.56617	0.58801	3.20344	1.90299	0.580077	0.718424	0.988726	0.104449	0.569032	0.33803	0.10304							FALSE	TRUE	FALSE	FALSE	FALSE	FALSE	FALSE	FALSE	-2.11348	-3.76913	0.116126	-1.69327	-0.742069	0.106038
MLST8	MLST8_+_2255502.23-P1P2|MLST8_-_2255521.23-P1P2	MLST8			FALSE	-0.52204	-0.61886	-0.82931	-0.43593	-0.48903	-0.66875	3.89093	5.81804	9.63302	2.83381	2.38752	4.63737	0.691151	1.03347	1.71113	0.503373	0.424099	0.823742			*				FALSE	TRUE	FALSE	FALSE	FALSE	FALSE	FALSE	FALSE	-2.03122	-3.60055	-7.98876	-1.23534	-1.16757	-3.10124
TACR3	TACR3_+_104640911.23-P1P2|TACR3_+_104640791.23-P1P2	TACR3			FALSE	-0.52203	0.077516	-0.18658	-0.41907	0.066424	0.26226	4.58195	0.220995	0.761578	2.78457	0.183321	1.01851	0.813898	0.0392557	0.13528	0.494628	0.0325636	0.180919							FALSE	TRUE	FALSE	FALSE	FALSE	FALSE	FALSE	FALSE	-2.39191	0.0171307	-0.142095	-1.16693	0.0121769	0.267114
TRERF1	TRERF1_+_42419496.23-P1P2|TRERF1_+_42418844.23-P1P2	TRERF1			FALSE	-0.52194	-0.67325	-1.3543	-1.3166	-1.1078	-1.3759	4.22778	6.08331	29.8471	25.2103	13.8528	25.7989	0.750987	1.08059	5.30179	4.47814	2.46069	4.5827			*	*	*	*	FALSE	TRUE	FALSE	FALSE	FALSE	FALSE	FALSE	TRUE	-2.20665	-4.09559	-40.422	-33.1919	-15.3461	-35.4967
PRKCQ	PRKCQ_-_6622186.23-P1P2|PRKCQ_+_6622166.23-P1P2	PRKCQ			FALSE	-0.5217	-0.11584	-0.42961	-0.1168	-0.038444	0.19593	5.32076	0.459445	3.7455	0.440428	0.111747	0.773477	0.945135	0.0816119	0.665319	0.078234	0.0198499	0.137394							FALSE	TRUE	FALSE	FALSE	FALSE	FALSE	FALSE	FALSE	-2.77584	-0.0532221	-1.6091	-0.051442	-0.00429602	0.151547
POP1	POP1_-_99129573.23-P1P2|POP1_-_99129576.23-P1P2	POP1			FALSE	-0.52152	0.25915	-0.62007	-0.77709	-0.65856	-0.056224	6.34316	1.53152	8.29494	11.7671	6.01374	0.158872	1.12675	0.272046	1.47344	2.0902	1.06823	0.0282207			*	*			FALSE	TRUE	FALSE	FALSE	FALSE	FALSE	FALSE	FALSE	-3.30809	0.396893	-5.14344	-9.14406	-3.96041	-0.00893243
MRPS34	MRPS34_+_1823083.23-P1P2|MRPS34_-_1822906.23-P1P2	MRPS34	Matrix	Mitochondrial central dogma > Translation > Mitochondrial ribosome	TRUE	-0.52143	0.44531	0.15041	0.049823	-1.0041	0.74307	5.01013	2.72017	0.541937	0.141866	13.238	4.29672	0.889956	0.483188	0.096265	0.0251999	2.35149	0.763232					*		FALSE	TRUE	FALSE	FALSE	FALSE	FALSE	FALSE	TRUE	-2.61243	1.21132	0.0815127	0.00706819	-13.2923	3.19276
TMEM147	TMEM147_-_36036733.23-P1P2|TMEM147_-_36036568.23-P1P2	TMEM147			FALSE	-0.52124	-0.0094209	-0.1208	-0.22651	0.11571	-0.19901	4	0.0214817	0.368637	0.852076	0.310132	0.686723	0.710526	0.00381582	0.0654816	0.151356	0.0550892	0.121984							FALSE	TRUE	FALSE	FALSE	FALSE	FALSE	FALSE	FALSE	-2.08496	-0.000202377	-0.0445314	-0.193004	0.0358854	-0.136665
IGFBP1	IGFBP1_+_45928141.23-P1P2|IGFBP1_+_45928167.23-P1P2	IGFBP1			FALSE	-0.52123	-0.26511	-0.1243	-0.26995	-0.30547	0.12112	4.11056	1.21842	0.376172	1.12031	1.54341	0.370876	0.730165	0.21643	0.06682	0.199003	0.274157	0.0658792							FALSE	TRUE	FALSE	FALSE	FALSE	FALSE	FALSE	FALSE	-2.14255	-0.323016	-0.0467582	-0.302429	-0.471464	0.0449205
AZU1	AZU1_+_825137.23-P2|AZU1_+_825119.23-P2	AZU1			FALSE	-0.52114	0.080508	-0.21744	-0.24265	0.16403	0.044074	3.34628	0.188385	0.703181	0.796532	0.439328	0.0853237	0.594404	0.0334631	0.124907	0.141489	0.0780385	0.0151562							FALSE	TRUE	FALSE	FALSE	FALSE	FALSE	FALSE	FALSE	-1.74388	0.0151665	-0.1529	-0.193278	0.072063	0.00376056
RPL7L1	RPL7L1_-_42847700.23-P1P2|RPL7L1_-_42847842.23-P1P2	RPL7L1			FALSE	-0.52113	1.9089	-1.4729	-0.96814	-1.7622	-0.66701	1.65651	6.27363	12.3393	5.36186	36.3902	3.81299	0.294249	1.11439	2.19185	0.952435	6.46405	0.677306			*		*		FALSE	TRUE	FALSE	FALSE	FALSE	FALSE	FALSE	TRUE	-0.863258	11.9757	-18.1746	-5.19103	-64.1269	-2.5433
METAP1	METAP1_+_99916870.23-P1P2|METAP1_-_99916941.23-P1P2	METAP1			FALSE	-0.5211	-0.49408	-0.089421	-0.76621	-0.061648	-0.16753	3.39728	2.83194	0.217535	5.81776	0.141926	0.526864	0.603463	0.503042	0.038641	1.03342	0.0252106	0.0935875							FALSE	TRUE	FALSE	FALSE	FALSE	FALSE	FALSE	FALSE	-1.77032	-1.39921	-0.0194522	-4.45762	-0.00874947	-0.0882654
SLC18A1	SLC18A1_-_20040614.23-P1P2|SLC18A1_+_20040580.23-P1P2	SLC18A1			FALSE	-0.52108	0.30024	-0.037123	-0.078969	0.51548	-0.092986	4.01915	1.29242	0.0995182	0.215797	2.63476	0.289417	0.713927	0.229575	0.0176776	0.0383322	0.468015	0.0514096							FALSE	TRUE	FALSE	FALSE	FALSE	FALSE	FALSE	FALSE	-2.0943	0.388037	-0.00369441	-0.0170412	1.35816	-0.0269118
ATXN2L	ATXN2L_+_28834351.23-P1P2|ATXN2L_+_28834385.23-P1P2	ATXN2L			FALSE	-0.52095	-0.41832	-0.70518	-1.0616	-1.4268	-0.78957	7.88693	4.56831	13.6182	31.6511	72.8713	16.2198	1.40097	0.811476	2.41903	5.62223	12.9442	2.88114	*		*	*	*	*	FALSE	TRUE	TRUE	FALSE	FALSE	FALSE	FALSE	FALSE	-4.10869	-1.91102	-9.60331	-33.6008	-103.973	-12.8066
SNAP23	SNAP23_+_42787858.23-P1P2|SNAP23_-_42787861.23-P1P2	SNAP23			FALSE	-0.52026	0.33809	-0.59852	0.034935	0.010238	0.048602	3.26172	1.18463	4.10357	0.0753951	0.0199557	0.10839	0.579384	0.210428	0.728924	0.0133925	0.00354476	0.0192535							FALSE	TRUE	FALSE	FALSE	FALSE	FALSE	FALSE	FALSE	-1.69694	0.400513	-2.45607	0.00263393	0.000204306	0.00526797
IQGAP2	IQGAP2_-_75699323.23-P1P2|IQGAP2_-_75699224.23-P1P2	IQGAP2			FALSE	-0.52015	-0.043572	-0.20038	0.0059003	-0.06104	0.25234	4.2826	0.107516	0.73002	0.0134343	0.15466	0.793822	0.760725	0.0190982	0.129675	0.00238635	0.0274725	0.141008							FALSE	TRUE	FALSE	FALSE	FALSE	FALSE	FALSE	FALSE	-2.2276	-0.00468468	-0.146281	7.92662e-05	-0.00944045	0.200313
ECSIT	ECSIT_+_11639871.23-P1P2|ECSIT_-_11639964.23-P1P2	ECSIT	MIM	OXPHOS > Complex I > CI assembly factors | OXPHOS > OXPHOS assembly factors	TRUE	-0.51985	0.26755	-0.086357	0.36202	0.54476	-0.26301	6.56631	1.55964	0.372	2.43116	4.61723	1.95171	1.16638	0.277041	0.0660788	0.431851	0.820165	0.346686							FALSE	TRUE	FALSE	FALSE	FALSE	FALSE	FALSE	FALSE	-3.4135	0.417282	-0.0321248	0.88013	2.51528	-0.51332
PGA5	PGA5_-_61017107.23-P1P2|PGA5_-_61017114.23-P1P2	PGA5			FALSE	-0.51885	0.33382	0.092635	-0.02088	0.2737	0.097672	4.59767	1.50282	0.278025	0.0500394	1.03256	0.298536	0.816691	0.266948	0.0493859	0.00888858	0.183415	0.0530293							FALSE	TRUE	FALSE	FALSE	FALSE	FALSE	FALSE	FALSE	-2.3855	0.501672	0.0257548	-0.00104482	0.282612	0.0291586
INTS6	INTS6_+_52027153.23-P1P2|INTS6_+_52027127.23-P1P2	INTS6			FALSE	-0.51839	-0.077382	-0.17958	-0.51662	-0.48474	-0.19567	4.9475	0.258864	0.840282	4.34545	5.32384	1.01666	0.878831	0.0459824	0.149261	0.771888	0.945681	0.180591							FALSE	TRUE	FALSE	FALSE	FALSE	FALSE	FALSE	FALSE	-2.56473	-0.0200314	-0.150898	-2.24495	-2.58068	-0.19893
JAK1	JAK1_-_65432205.23-P1P2|JAK1_+_65432190.23-P1P2	JAK1			FALSE	-0.5181	-0.12613	0.3305	-0.51049	-0.49488	-0.27356	2.51031	0.271378	0.804571	2.09114	1.78217	0.705931	0.44591	0.0482053	0.142917	0.371452	0.31657	0.125396							FALSE	TRUE	FALSE	FALSE	FALSE	FALSE	FALSE	FALSE	-1.30059	-0.034229	0.265911	-1.06751	-0.881962	-0.193114
FOPNL	FOPNL_+_15982438.23-P1P2|FOPNL_+_15982429.23-P1P2	FOPNL			FALSE	-0.51791	0.11903	0.20319	-0.31978	-0.077002	0.038896	3.246	0.298752	0.585294	1.11977	0.170619	0.0774043	0.576591	0.0530677	0.103967	0.198906	0.0303073	0.0137494							FALSE	TRUE	FALSE	FALSE	FALSE	FALSE	FALSE	FALSE	-1.68113	0.0355604	0.118926	-0.35808	-0.013138	0.00301072
RMND1	RMND1_-_151773183.23-P1P2|RMND1_+_151773226.23-P1P2	RMND1	MIM	Mitochondrial central dogma > mtRNA metabolism > mtRNA granules | Mitochondrial central dogma > Translation	TRUE	-0.51788	-0.17214	-0.26319	-0.56504	0.13032	-0.014938	3.71765	0.705534	1.30142	4.68863	0.412435	0.0385742	0.660372	0.125325	0.231173	0.832848	0.0732614	0.00685198							FALSE	TRUE	FALSE	FALSE	FALSE	FALSE	FALSE	FALSE	-1.9253	-0.121451	-0.342521	-2.64926	0.0537485	-0.000576221
ZC3H4	ZC3H4_-_47615493.23-P1|ZC3H4_-_47615449.23-P1	ZC3H4			FALSE	-0.51779	-0.21097	-0.7823	-0.077581	-0.83237	-2.1035	3.97972	0.846124	9.08127	0.200818	12.3229	147.642	0.706924	0.150298	1.61312	0.0356716	2.18893	26.2259			*		*	*	FALSE	TRUE	FALSE	FALSE	FALSE	FALSE	FALSE	TRUE	-2.06066	-0.178507	-7.10428	-0.0155797	-10.2572	-310.565
SPRR1A	SPRR1A_-_152956569.23-P1|SPRR1A_+_152956590.23-P1	SPRR1A			FALSE	-0.51769	0.13179	-0.35432	-0.18321	0.03959	-0.029581	4.29897	0.402546	2.10515	0.63084	0.0957715	0.0691375	0.763632	0.0715049	0.37394	0.112057	0.017012	0.012281							FALSE	TRUE	FALSE	FALSE	FALSE	FALSE	FALSE	FALSE	-2.22553	0.0530516	-0.745896	-0.115576	0.00379159	-0.00204516
CAPG	CAPG_+_85637474.23-P2|CAPG_+_85637394.23-P2	CAPG			FALSE	-0.51719	0.12365	0.0037457	-0.10144	0.039463	0.1982	6.76321	0.503292	0.0114321	0.390587	0.118022	0.968996	1.20136	0.0894004	0.0020307	0.0693805	0.0209645	0.172124							FALSE	TRUE	FALSE	FALSE	FALSE	FALSE	FALSE	FALSE	-3.49787	0.062232	4.28213e-05	-0.0396211	0.00465751	0.192055
FAM3A	FAM3A_+_153744522.23-P1P2|FAM3A_+_153744502.23-P1P2	FAM3A			FALSE	-0.51598	-0.2424	-0.154	0.10009	0.052697	-0.49556	6.50479	1.53951	0.746129	0.361371	0.172566	5.31774	1.15546	0.273465	0.132536	0.0641909	0.0306532	0.944597							FALSE	TRUE	FALSE	FALSE	FALSE	FALSE	FALSE	FALSE	-3.35634	-0.373177	-0.114904	0.0361696	0.00909372	-2.63526
TXNRD3NB	TXNRD3NB_+_126327336.23-ENST00000383572.2|TXNRD3NB_-_126327369.23-ENST00000383572.2	TXNRD3NB			FALSE	-0.51598	-0.028192	-0.63636	-0.040273	-0.11294	-0.18857	1.17576	0.0383132	2.27755	0.0660928	0.172198	0.280694	0.208851	0.00680563	0.404564	0.0117402	0.0305878	0.04986							FALSE	TRUE	FALSE	FALSE	FALSE	FALSE	FALSE	FALSE	-0.606667	-0.00108013	-1.44934	-0.00266176	-0.019448	-0.0529304
OVCH1	OVCH1_+_29650536.23-ENST00000318184.5|OVCH1_+_29650554.23-ENST00000318184.5	OVCH1			FALSE	-0.51595	0.32591	-0.16322	0.48304	0.10577	0.29481	2.51248	1.0112	0.410106	1.37564	0.210095	0.726721	0.446295	0.179622	0.0728478	0.244356	0.0373195	0.129088							FALSE	TRUE	FALSE	FALSE	FALSE	FALSE	FALSE	FALSE	-1.29631	0.329562	-0.0669375	0.664487	0.0222218	0.214245
CSN1S1	CSN1S1_-_70796828.23-P1P2|CSN1S1_+_70796818.23-P1P2	CSN1S1			FALSE	-0.51583	0.073513	-0.46103	-0.037613	-0.1533	0.046791	2.41027	0.1636	1.95347	0.068532	0.364627	0.0837777	0.42814	0.0290605	0.346997	0.0121734	0.0647692	0.0148816							FALSE	TRUE	FALSE	FALSE	FALSE	FALSE	FALSE	FALSE	-1.24329	0.0120267	-0.900606	-0.00257769	-0.0558973	0.00392004
CECR1	CECR1_-_17680460.23-P2|CECR1_+_17680455.23-P2	CECR1			FALSE	-0.51557	0.33521	0.24162	-0.50274	0.15133	-0.21525	5.0657	1.68443	1.08712	4.29183	0.470095	0.925696	0.899827	0.299207	0.193107	0.762365	0.0835037	0.164433							FALSE	TRUE	FALSE	FALSE	FALSE	FALSE	FALSE	FALSE	-2.61172	0.564637	0.26267	-2.15768	0.0711395	-0.199256
ATG9A	ATG9A_-_220093869.23-P1P2|ATG9A_+_220094211.23-P1P2	ATG9A			FALSE	-0.51535	-0.15971	0.16804	0.12113	0.51393	0.28978	5.23282	0.742058	0.691265	0.441447	2.85652	1.3631	0.929514	0.131813	0.12279	0.0784149	0.507407	0.24213							FALSE	TRUE	FALSE	FALSE	FALSE	FALSE	FALSE	FALSE	-2.69673	-0.118514	0.11616	0.0534725	1.46805	0.394999
CCDC90B	CCDC90B_+_82997017.23-P1P2|CCDC90B_+_82996958.23-P1P2	CCDC90B	MIM	0	TRUE	-0.51483	0.38791	-0.017641	-0.42628	0.016138	-0.74394	2.20808	1.07521	0.0334218	2.05905	0.0273575	5.28986	0.392224	0.190992	0.00593677	0.365752	0.00485956	0.939645							FALSE	TRUE	FALSE	FALSE	FALSE	FALSE	FALSE	FALSE	-1.13678	0.417086	-0.000589595	-0.877732	0.000441496	-3.93534
SCMH1	SCMH1_+_41627034.23-ENST00000402904.2|SCMH1_+_41627029.23-ENST00000402904.2	SCMH1			FALSE	-0.51459	-0.062891	-0.29577	0.036977	0.52604	-0.0279	4.04866	0.182104	1.31998	0.0898293	2.33092	0.0649767	0.71917	0.0323474	0.23447	0.0159565	0.414044	0.0115419							FALSE	TRUE	FALSE	FALSE	FALSE	FALSE	FALSE	FALSE	-2.0834	-0.0114527	-0.390411	0.00332162	1.22615	-0.00181285
ZSWIM8	ZSWIM8_-_75545415.23-P1P2|ZSWIM8_-_75545350.23-P1P2	ZSWIM8			FALSE	-0.51452	-0.35371	-0.28476	-0.37155	0.0097698	-0.34618	5.38369	2.70715	1.83006	2.6839	0.0257878	2.2869	0.956313	0.480874	0.325076	0.476746	0.00458072	0.406225							FALSE	TRUE	FALSE	FALSE	FALSE	FALSE	FALSE	FALSE	-2.77002	-0.957545	-0.521128	-0.997204	0.000251941	-0.791678
C19orf82	C19orf82_-_9732247.23-P1P2|C19orf82_+_9732256.23-P1P2	C19orf82			FALSE	-0.5145	-0.20266	-0.53834	-0.1776	0.2123	-0.21	2.36585	0.541453	2.45808	0.425032	0.395634	0.422336	0.420249	0.096179	0.436633	0.075499	0.070277	0.0750201							FALSE	TRUE	FALSE	FALSE	FALSE	FALSE	FALSE	FALSE	-1.21723	-0.109731	-1.32328	-0.0754856	0.083993	-0.0886905
DLL1	DLL1_+_170599973.23-P1P2|DLL1_-_170599917.23-P1P2	DLL1			FALSE	-0.5139	0.098653	0.14257	-0.45482	0.1375	-0.41087	3.3298	0.220389	0.395051	2.09613	0.332771	1.58541	0.591477	0.039148	0.0701734	0.372339	0.0591106	0.281619							FALSE	TRUE	FALSE	FALSE	FALSE	FALSE	FALSE	FALSE	-1.71118	0.021742	0.0563224	-0.953364	0.045756	-0.651398
MLLT6	MLLT6_+_36861539.23-P1P2|MLLT6_-_36861571.23-P1P2	MLLT6			FALSE	-0.51364	-0.38831	-0.59068	-0.52781	-0.51218	-0.19918	56.4015	25.3128	64.438	45.5219	25.5302	4.2345	10.0187	4.49635	11.4462	8.08612	4.53496	0.752181	*	*	*	*	*		FALSE	TRUE	FALSE	FALSE	FALSE	FALSE	FALSE	TRUE	-28.9701	-9.82922	-38.0623	-24.0269	-13.076	-0.843428
TRAF1	TRAF1_-_123688359.23-P1|TRAF1_+_123688433.23-P1	TRAF1			FALSE	-0.51363	-0.22812	-0.1999	0.29001	0.14464	-0.10181	4.34866	1.10387	0.929002	1.24369	0.463783	0.33629	0.772459	0.196081	0.16502	0.220919	0.0823824	0.0597356							FALSE	TRUE	FALSE	FALSE	FALSE	FALSE	FALSE	FALSE	-2.2336	-0.251814	-0.185708	0.360683	0.0670815	-0.0342376
negative_control	non-targeting_01196|non-targeting_03048	negative_control			FALSE	-0.51359	-0.054591	-0.14246	0.20078	0.13431	-0.25361	4.27906	0.147075	0.513981	0.645431	0.376079	1.00931	0.760095	0.0261251	0.0912991	0.114649	0.0668035	0.179285							TRUE	FALSE	FALSE	FALSE	FALSE	FALSE	FALSE	FALSE	-2.19768	-0.00802897	-0.0732217	0.12959	0.0505112	-0.255971
AGRN	AGRN_+_955534.23-P1P2|AGRN_+_955472.23-P1P2	AGRN			FALSE	-0.51349	-0.078649	-0.391	-0.16601	-0.035134	-0.4475	5.29102	0.278791	3.10473	0.642618	0.103683	3.60586	0.939851	0.0495221	0.551498	0.114149	0.0184174	0.640515							FALSE	TRUE	FALSE	FALSE	FALSE	FALSE	FALSE	FALSE	-2.71689	-0.0219267	-1.21395	-0.106681	-0.00364281	-1.61362
CKS2	CKS2_-_91926343.23-P1P2|CKS2_+_91925796.23-P1P2	CKS2			FALSE	-0.51343	-0.19314	-0.20539	-0.13306	-0.5739	-0.22013	7.52841	1.13896	1.3189	0.644893	8.11366	1.3594	1.33728	0.202315	0.234279	0.114553	1.44124	0.241472	*				*		FALSE	TRUE	FALSE	FALSE	FALSE	FALSE	FALSE	TRUE	-3.86531	-0.219979	-0.27089	-0.0858095	-4.65643	-0.299245
negative_control	non-targeting_03479|non-targeting_01475	negative_control			FALSE	-0.51315	-0.15134	0.28107	0.41843	0.33031	0.42677	1.87267	0.369196	0.823243	1.26483	0.877981	1.21321	0.332645	0.0655808	0.146234	0.224674	0.155957	0.215505							TRUE	FALSE	FALSE	FALSE	FALSE	FALSE	FALSE	FALSE	-0.96096	-0.0558741	0.231389	0.529244	0.290006	0.517763
TSPY1	TSPY1_-_9305166.23-P1P2|TSPY1_+_9305281.23-P1P2	TSPY1			FALSE	-0.51259	0.18006	-0.054372	0.10579	-0.24243	-0.061914	4.62217	0.619264	0.159035	0.318316	1.05613	0.178585	0.821042	0.110001	0.0282496	0.0565429	0.187602	0.0317223							FALSE	TRUE	FALSE	FALSE	FALSE	FALSE	FALSE	FALSE	-2.36928	0.111505	-0.00864705	0.0336746	-0.256038	-0.0110569
SAE1	SAE1_-_47634169.23-P1P2|SAE1_-_47634161.23-P1P2	SAE1			FALSE	-0.51253	-1.3293	-1.0036	-0.51842	-0.99469	-0.12989	4.13052	45.5163	19.0472	5.01881	10.1267	0.341159	0.733711	8.08512	3.38338	0.891499	1.79882	0.0606006		*	*		*		FALSE	TRUE	FALSE	FALSE	FALSE	FALSE	FALSE	TRUE	-2.11702	-60.5048	-19.1158	-2.60185	-10.0729	-0.0443131
TRPT1	TRPT1_-_63993607.23-P1P2|TRPT1_-_63993636.23-P1P2	TRPT1			FALSE	-0.51217	0.052347	0.10382	0.15235	-0.12591	0.038895	9.4262	0.223568	0.494077	0.748703	0.650334	0.143174	1.67439	0.0397126	0.0877636	0.132993	0.11552	0.0254323	*						FALSE	TRUE	FALSE	FALSE	FALSE	FALSE	FALSE	FALSE	-4.82782	0.0117031	0.0512951	0.114065	-0.0818836	0.00556877
BYSL	BYSL_-_41889282.23-P1P2|BYSL_-_41889603.23-P1P2	BYSL			FALSE	-0.51175	1.3959	-0.29581	-0.55992	-1.2908	-0.87247	2.20555	7.65154	0.829122	2.30422	20.862	10.6346	0.391776	1.35915	0.147278	0.409302	3.70574	1.88904		*			*	*	FALSE	TRUE	FALSE	FALSE	TRUE	FALSE	FALSE	TRUE	-1.12869	10.6808	-0.245263	-1.29018	-26.9286	-9.27839
TBATA	TBATA_-_72541804.23-P1P2|TBATA_+_72542071.23-P1P2	TBATA			FALSE	-0.51159	0.23632	0.28858	0.028891	0.24395	0.74068	2.68083	0.680186	0.895547	0.0536018	0.410866	2.11613	0.4762	0.120822	0.159077	0.00952136	0.0729828	0.375892							FALSE	TRUE	FALSE	FALSE	FALSE	FALSE	FALSE	FALSE	-1.37149	0.160742	0.258437	0.00154861	0.100231	1.56738
CLMP	CLMP_+_123065912.23-P1P2|CLMP_-_123065906.23-P1P2	CLMP			FALSE	-0.51153	0.37441	0.040019	-0.034939	-0.076056	-0.053304	2.45832	1.18547	0.0807388	0.0728453	0.1819	0.111007	0.436675	0.210577	0.0143418	0.0129396	0.0323111	0.0197183							FALSE	TRUE	FALSE	FALSE	FALSE	FALSE	FALSE	FALSE	-1.2575	0.443853	0.00323109	-0.00254514	-0.0138346	-0.0059171
DPH5	DPH5_+_101491288.23-P1P2|DPH5_-_101491365.23-P1P2	DPH5			FALSE	-0.51136	-0.0017812	-0.39574	0.16819	-0.25382	-0.090036	5.87706	0.00514197	3.40258	0.707833	1.44814	0.305772	1.04395	0.000913375	0.604405	0.125733	0.257234	0.0543148							FALSE	TRUE	FALSE	FALSE	FALSE	FALSE	FALSE	FALSE	-3.0053	-9.15887e-06	-1.34654	0.11905	-0.367566	-0.0275305
SULT1E1	SULT1E1_+_70725855.23-P1P2|SULT1E1_+_70725381.23-P1P2	SULT1E1			FALSE	-0.51063	0.062629	-0.21822	-0.031914	-0.44255	-0.1166	2.56075	0.126557	0.489978	0.0536313	1.78144	0.230202	0.454869	0.0224806	0.0870355	0.0095266	0.316439	0.0408911							FALSE	TRUE	FALSE	FALSE	FALSE	FALSE	FALSE	FALSE	-1.30759	0.00792616	-0.106923	-0.00171159	-0.788375	-0.0268415
AATF	AATF_-_35306286.23-P1P2|AATF_-_35306346.23-P1P2	AATF			FALSE	-0.51018	0.92766	-0.4075	-0.10337	-1.4356	-0.44222	2.08918	4.47637	1.24837	0.226272	18.9563	2.37281	0.371104	0.795144	0.221751	0.040193	3.36723	0.421485					*		FALSE	TRUE	FALSE	FALSE	FALSE	FALSE	FALSE	TRUE	-1.06586	4.15255	-0.508713	-0.0233897	-27.2136	-1.0493
MLLT1	MLLT1_+_6279878.23-P1P2|MLLT1_-_6279997.23-P1P2	MLLT1			FALSE	-0.51012	-0.24927	0.11748	0.11566	0.094188	0.17667	4.39822	1.36263	0.396109	0.379312	0.279097	0.618344	0.781263	0.242046	0.0703614	0.0673778	0.0495764	0.109837							FALSE	TRUE	FALSE	FALSE	FALSE	FALSE	FALSE	FALSE	-2.24362	-0.339663	0.0465349	0.0438713	0.0262876	0.109243
SOCS3	SOCS3_-_76356134.23-P1P2|SOCS3_-_76355694.23-P1P2	SOCS3			FALSE	-0.5101	0.72642	-0.49716	-0.12877	-0.41053	-0.2394	3.78023	3.91909	3.05913	0.37005	2.4787	1.19468	0.671488	0.696153	0.543398	0.0657326	0.440296	0.212212							FALSE	TRUE	FALSE	FALSE	FALSE	FALSE	FALSE	FALSE	-1.9283	2.8469	-1.52088	-0.0476514	-1.01758	-0.286005
SCRG1	SCRG1_+_174320360.23-P1P2|SCRG1_+_174320092.23-P1P2	SCRG1			FALSE	-0.50999	-0.087112	-0.24795	0.24638	-0.48114	-0.75103	4.45902	0.285989	1.20888	0.925879	3.41154	8.11605	0.792062	0.0508006	0.214735	0.164465	0.605996	1.44167						*	FALSE	TRUE	FALSE	FALSE	FALSE	FALSE	FALSE	FALSE	-2.27406	-0.0249131	-0.299741	0.228118	-1.64143	-6.0954
LCN9	LCN9_-_138555161.23-P1P2|LCN9_+_138555199.23-P1P2	LCN9			FALSE	-0.5099	-1.2926	-0.14804	-1.1387	0.0061461	0.10601	4.83544	24.2442	0.612486	18.107	0.0145421	0.30024	0.858926	4.30654	0.108797	3.21637	0.00258313	0.0533321		*		*			FALSE	TRUE	FALSE	FALSE	FALSE	FALSE	FALSE	FALSE	-2.46559	-31.3381	-0.0906724	-20.6184	8.93771e-05	0.0318285
CCL26	CCL26_-_75401456.23-P1P2|CCL26_-_75401452.23-P1P2	CCL26			FALSE	-0.50977	-0.22195	-0.22094	-0.030631	-0.22135	0.026781	6.23084	1.30869	1.30132	0.0892262	1.13056	0.0778717	1.10679	0.232464	0.231155	0.0158494	0.200822	0.0138325							FALSE	TRUE	FALSE	FALSE	FALSE	FALSE	FALSE	FALSE	-3.17629	-0.290463	-0.287513	-0.00273309	-0.250249	0.00208548
STPG1	STPG1_+_24740195.23-P1P2|STPG1_-_24740190.23-P1P2	STPG1			FALSE	-0.50958	0.36498	0.034584	-0.071741	-0.08421	0.28912	4.85555	1.72851	0.0987433	0.209764	0.289959	1.21223	0.862498	0.307037	0.0175399	0.0372607	0.0515058	0.215331							FALSE	TRUE	FALSE	FALSE	FALSE	FALSE	FALSE	FALSE	-2.47429	0.63087	0.00341494	-0.0150487	-0.0244174	0.350481
TRIM68	TRIM68_-_4629196.23-P1P2|TRIM68_+_4629376.23-P1P2	TRIM68			FALSE	-0.50926	-0.24432	-0.13108	-0.20382	-0.24163	0.43822	2.36366	0.737573	0.298104	0.456056	0.614251	1.11867	0.419861	0.131016	0.0529527	0.0810099	0.10911	0.19871							FALSE	TRUE	FALSE	FALSE	FALSE	FALSE	FALSE	FALSE	-1.20372	-0.180204	-0.0390755	-0.0929533	-0.148421	0.490222
OXSR1	OXSR1_+_38207141.23-P1P2|OXSR1_-_38207118.23-P1P2	OXSR1			FALSE	-0.50892	0.071115	0.047801	0.088774	0.19478	-0.22033	4.02437	0.204384	0.125826	0.228471	0.596622	0.801865	0.714854	0.036305	0.0223506	0.0405837	0.105979	0.142437							FALSE	TRUE	FALSE	FALSE	FALSE	FALSE	FALSE	FALSE	-2.04808	0.0145348	0.00601459	0.0202823	0.11621	-0.176675
SHF	SHF_+_45493289.23-P2|SHF_-_45493253.23-P2	SHF			FALSE	-0.50889	-0.44687	-0.46999	-1.0419	-0.67745	-0.78072	3.15335	2.59	2.9609	12.5644	5.96086	7.38714	0.560134	0.460065	0.52595	2.23183	1.05884	1.31219				*		*	FALSE	TRUE	FALSE	FALSE	FALSE	FALSE	FALSE	FALSE	-1.60471	-1.15739	-1.39159	-13.0908	-4.03819	-5.76729
WDR96	WDR96_-_105992054.23-P1P2|WDR96_+_105992047.23-P1P2	WDR96			FALSE	-0.50878	0.14965	0.29973	0.1048	-0.19954	-0.17913	5.72941	0.646488	1.77073	0.38504	1.02874	0.911191	1.01772	0.114837	0.314537	0.0683951	0.182736	0.161856							FALSE	TRUE	FALSE	FALSE	FALSE	FALSE	FALSE	FALSE	-2.91501	0.0967469	0.53074	0.0403521	-0.205274	-0.163222
ABI3	ABI3_-_47288028.23-P1P2|ABI3_+_47287798.23-P1P2	ABI3			FALSE	-0.50877	-0.14417	0.017882	-0.10817	-0.22168	-0.13804	3.28384	0.436104	0.0368972	0.27026	0.754315	0.40584	0.583313	0.0774657	0.0065541	0.0480067	0.13399	0.0720899							FALSE	TRUE	FALSE	FALSE	FALSE	FALSE	FALSE	FALSE	-1.67072	-0.0628731	0.000659796	-0.0292341	-0.167216	-0.0560221
TRAF1	TRAF1_-_123691307.23-P2|TRAF1_+_123691269.23-P2	TRAF1			FALSE	-0.50868	0.0078711	0.13609	-0.1088	0.15614	0.089879	7.52548	0.0261382	0.678257	0.518557	0.813948	0.380917	1.33676	0.00464296	0.12048	0.0921121	0.144583	0.0676629	*						FALSE	TRUE	FALSE	FALSE	FALSE	FALSE	FALSE	FALSE	-3.82806	0.000205736	0.0923039	-0.056419	0.12709	0.0342364
TRAM1L1	TRAM1L1_-_118006680.23-P1P2|TRAM1L1_+_118006649.23-P1P2	TRAM1L1			FALSE	-0.50867	-0.18649	0.10589	-0.13748	-0.054461	-0.081528	4.57513	0.838482	0.38213	0.50819	0.154158	0.244743	0.812688	0.148941	0.0678783	0.0902706	0.0273833	0.043474							FALSE	TRUE	FALSE	FALSE	FALSE	FALSE	FALSE	FALSE	-2.32723	-0.156369	0.0404637	-0.069866	-0.0083956	-0.0199534
negative_control	non-targeting_03624|non-targeting_03589	negative_control			FALSE	-0.50834	0.21718	-0.17778	-0.54108	0.14546	-0.074046	3.83965	0.859366	0.736719	3.93308	0.453741	0.206203	0.682043	0.15265	0.130864	0.698638	0.0805987	0.0366281							TRUE	FALSE	FALSE	FALSE	FALSE	FALSE	FALSE	FALSE	-1.95185	0.186637	-0.130974	-2.12811	0.0660012	-0.0152685
RAB9B	RAB9B_-_103087124.23-P1P2|RAB9B_+_103087093.23-P1P2	RAB9B			FALSE	-0.50828	0.16513	0.13222	-0.11001	0.085518	0.22231	5.02855	0.613965	0.446991	0.372306	0.267445	0.911651	0.893229	0.109059	0.0793997	0.0661333	0.0475067	0.161938							FALSE	TRUE	FALSE	FALSE	FALSE	FALSE	FALSE	FALSE	-2.55591	0.101384	0.0591012	-0.0409574	0.0228714	0.202669
ODF3L1	ODF3L1_+_76016429.23-P1P2|ODF3L1_+_76016417.23-P1P2	ODF3L1			FALSE	-0.50817	-0.10251	-0.0073667	-0.20519	-0.48524	0.0093551	6.90219	0.449258	0.0233337	1.20477	6.35111	0.0287938	1.22605	0.0798024	0.0041448	0.214006	1.12816	0.00511468							FALSE	TRUE	FALSE	FALSE	FALSE	FALSE	FALSE	FALSE	-3.50748	-0.0460535	-0.000171892	-0.247208	-3.08181	0.000269368
GNGT2	GNGT2_+_47287798.23-P1|GNGT2_+_47287555.23-P1	GNGT2			FALSE	-0.50807	-0.26753	-0.19284	0.13757	0.12523	-0.10402	5.80813	1.87267	1.08238	0.522199	0.481605	0.393554	1.03171	0.332645	0.192265	0.0927589	0.0855481	0.0699076							FALSE	TRUE	FALSE	FALSE	FALSE	FALSE	FALSE	FALSE	-2.95094	-0.500995	-0.208726	0.0718389	0.0603113	-0.0409375
MROH5	MROH5_+_142517282.23-P1P2|MROH5_+_142517268.23-P1P2	MROH5			FALSE	-0.50802	0.13113	-0.13222	0.17883	0.044416	-0.53086	6.39518	0.561933	0.557865	0.73698	0.145876	5.22452	1.13599	0.0998169	0.0990944	0.130911	0.0259122	0.928039							FALSE	TRUE	FALSE	FALSE	FALSE	FALSE	FALSE	FALSE	-3.24888	0.0736862	-0.0737609	0.131794	0.00647924	-2.77349
PEX26	PEX26_+_18560795.23-P1P2|PEX26_+_18560801.23-P1P2	PEX26			FALSE	-0.50797	-0.2226	0.032493	0.10457	-0.2258	-0.089968	2.58029	0.680374	0.0671307	0.22404	0.800409	0.207272	0.458341	0.120856	0.0119245	0.0397966	0.142178	0.0368181							FALSE	TRUE	FALSE	FALSE	FALSE	FALSE	FALSE	FALSE	-1.31071	-0.151451	0.00218128	0.0234279	-0.180732	-0.0186479
GPR18	GPR18_-_99910604.23-P1P2|GPR18_-_99910611.23-P1P2	GPR18			FALSE	-0.50787	-0.070227	-0.60392	0.043774	-0.9019	0.12692	2.29037	0.175646	2.97306	0.0864457	5.36312	0.291061	0.406841	0.0312003	0.528109	0.0153555	0.952659	0.0517016							FALSE	TRUE	FALSE	FALSE	FALSE	FALSE	FALSE	FALSE	-1.16321	-0.0123351	-1.79549	0.00378408	-4.837	0.0369415
[truncated: 20,213 more rows]
