# Supplementary material for: Novel reporter of the PINK1-Parkin mitophagy pathway identifies its damage sensor in the import gate
Source: bioRxiv. 2025 Feb 20:2025.02.19.639160. Preprint. [Version 1] doi: 10.1101/2025.02.19.639160 (PMC11870511; doi:10.1101/2025.02.19.639160)
Supplement: Supplement 6 [file media-6.xlsx]

## Sheet: Insolubility_concise_DNAJA3
	Checked	Protein FDR Confidence: Combined	Master	Accession	Description	Sum PEP Score	Coverage [%]	# Peptides	# PSMs	# Unique Peptides	# AAs	MW [kDa]	Score Sequest HT: Sequest HT	# Peptides (by Search Engine): Sequest HT	Symbol	UniProt	MitoCarta3.0_List	MC_Symbol	SubMitoLocal_y	not_mito	L2R_Ave_D-I	L2R_Ave_D-S	t_pval_D-I	t_pval_D-S	FDR_t_pval_D-I	FDR_t_pval_D-S	SubMitoLocal
0	FALSE	High	Master Protein	Q09666	Neuroblast differentiation-associated protein AHNAK [OS=Homo sapiens]	1870.64	78	327	21044	327	5890	628.7	56777.3	327	AHNAK	Q09666				TRUE	0.162025	0.197272	0.506967	0.18253	FALSE	FALSE	not_mito
1	FALSE	High	Master Protein	Q15149	Plectin [OS=Homo sapiens]	1271	61	262	11913	254	4684	531.5	32256.9	262	PLEC	Q15149				TRUE	-1.63492	-0.428301	0.000651101	0.0174152	TRUE	FALSE	not_mito
2	FALSE	High	Master Protein	Q13813	Spectrin alpha chain, non-erythrocytic 1 [OS=Homo sapiens]	1093.78	73	179	10668	179	2472	284.4	31247.8	179	SPTAN1	Q13813				TRUE	-0.148763	-0.627684	0.325183	7.72638e-05	FALSE	TRUE	not_mito
3	FALSE	High	Master Protein	Q01082	Spectrin beta chain, non-erythrocytic 1 [OS=Homo sapiens]	1041.85	70	144	9878	135	2364	274.4	29263.8	144	SPTBN1	Q01082				TRUE	0.571223	0.483635	0.0147362	0.0901532	FALSE	FALSE	not_mito
4	FALSE	High	Master Protein	P35579	Myosin-9 [OS=Homo sapiens]	990.318	65	151	10178	126	1960	226.4	30403.8	151	MYH9	P35579				TRUE	0.784545	0.223632	0.00407147	0.44926	TRUE	FALSE	not_mito
5	FALSE	High	Master Protein	Q14204	Cytoplasmic dynein 1 heavy chain 1 [OS=Homo sapiens]	807.035	48	176	4727	176	4646	532.1	12869.2	176	DYNC1H1	Q14204				TRUE	3.34089	-0.747239	1.46728e-05	0.00114717	TRUE	TRUE	not_mito
6	FALSE	High	Master Protein	P35580	Myosin-10 [OS=Homo sapiens]	761.632	60	124	4985	101	1976	228.9	14951.9	124	MYH10	P35580				TRUE	0.39988	-0.24861	0.00247207	0.0687397	TRUE	FALSE	not_mito
7	FALSE	High	Master Protein	P15924	Desmoplakin [OS=Homo sapiens]	719.368	55	150	4955	150	2871	331.6	13471.8	150	DSP	P15924				TRUE	-0.122632	0.327463	0.496687	0.0774279	FALSE	FALSE	not_mito
8	FALSE	High	Master Protein	P21333	Filamin-A [OS=Homo sapiens]	710.172	67	123	7014	115	2647	280.6	19967.5	123	FLNA	P21333				TRUE	0.237729	0.566355	0.0116741	0.00129593	FALSE	TRUE	not_mito
9	FALSE	High	Master Protein	P78527	DNA-dependent protein kinase catalytic subunit [OS=Homo sapiens]	617.782	40	133	4048	133	4128	468.8	10949.4	133	PRKDC	P78527				TRUE	-1.09999	-0.144517	0.000628767	0.0942566	TRUE	FALSE	not_mito
10	FALSE	High	Master Protein	Q14789	Golgin subfamily B member 1 [OS=Homo sapiens]	593.282	53	151	2302	151	3259	375.8	6688.72	151	GOLGB1	Q14789				TRUE	3.39179	-0.418429	0.000139417	0.00311937	TRUE	TRUE	not_mito
11	FALSE	High	Master Protein	Q9UPN3	Microtubule-actin cross-linking factor 1, isoforms 1/2/3/4/5 [OS=Homo sapiens]	588.094	28	158	2356	90	7388	837.8	6738.45	158	MACF1	Q9UPN3				TRUE	-1.01087	-0.969564	0.0039917	0.00079788	TRUE	TRUE	not_mito
12	FALSE	High	Master Protein	P46940	Ras GTPase-activating-like protein IQGAP1 [OS=Homo sapiens]	569.955	67	85	5439	81	1657	189.1	16970.3	85	IQGAP1	P46940				TRUE	1.53551	0.136918	0.000117994	0.54063	TRUE	FALSE	not_mito
13	FALSE	High	Master Protein	Q9Y490	Talin-1 [OS=Homo sapiens]	561.784	58	100	3573	89	2541	269.6	10787.2	100	TLN1	Q9Y490				TRUE	0.853694	0.577722	0.00958663	0.0139736	TRUE	FALSE	not_mito
14	FALSE	High	Master Protein	P42704	Leucine-rich PPR motif-containing protein, mitochondrial [OS=Homo sapiens]	558.467	73	94	7582	94	1394	157.8	21718.5	94	LRPPRC	P42704	MitoCarta3.0	LRPPRC	Matrix	FALSE	2.81179	0.952852	2.63373e-06	0.0904642	TRUE	FALSE
15	FALSE	High	Master Protein	P49327	Fatty acid synthase [OS=Homo sapiens]	556.692	58	100	3596	100	2511	273.3	9939.71	100	FASN	P49327	MitoCarta3.0	FASN	IMS	FALSE	0.631451	0.167281	0.0286726	0.38431	FALSE	FALSE
16	FALSE	High	Master Protein	P31327	Carbamoyl-phosphate synthase [ammonia], mitochondrial [OS=Homo sapiens]	491.046	61	74	6510	72	1500	164.8	18463.2	74	CPS1	P31327	MitoCarta3.0	CPS1	Matrix	FALSE	2.44826	-1.70687	0.000153705	4.39707e-07	TRUE	TRUE
17	FALSE	High	Master Protein	Q9NZM1	Myoferlin [OS=Homo sapiens]	488.652	53	95	4461	95	2061	234.6	12639.2	95	MYOF	Q9NZM1				TRUE	-0.801533	0.540787	0.00154917	0.000851361	TRUE	TRUE	not_mito
18	FALSE	High	Master Protein	Q92616	Stalled ribosome sensor GCN1 [OS=Homo sapiens]	485.686	54	108	2140	108	2671	292.5	5745.73	108	GCN1	Q92616				TRUE	-0.418827	0.0962185	0.0375408	0.421732	FALSE	FALSE	not_mito
19	FALSE	High	Master Protein	P46013	Proliferation marker protein Ki-67 [OS=Homo sapiens]	478.29	47	114	1828	114	3256	358.5	4981.04	114	MKI67	P46013				TRUE	0.643367	-0.30758	0.116918		FALSE	FALSE	not_mito
20	FALSE	High	Master Protein	P49792	E3 SUMO-protein ligase RanBP2 [OS=Homo sapiens]	476.313	45	105	2022	73	3224	358	5818.62	105	RANBP2	P49792				TRUE	0.958841	-0.412155	0.0083855	0.0175895	TRUE	FALSE	not_mito
21	FALSE	High	Master Protein	O75369	Filamin-B [OS=Homo sapiens]	463.156	56	103	2413	95	2602	278	6886.98	103	FLNB	O75369				TRUE	0.509203	-0.107457	0.00501085	0.280395	TRUE	FALSE	not_mito
22	FALSE	High	Master Protein	P58107	Epiplakin [OS=Homo sapiens]	455.902	60	98	1664	91	5088	555.3	4553.78	98	EPPK1	P58107				TRUE	-0.0960011	1.02606	0.72281	0.283853	FALSE	FALSE	not_mito
23	FALSE	High	Master Protein	P10809	60 kDa heat shock protein, mitochondrial [OS=Homo sapiens]	454.165	86	53	13585	53	573	61	45232.9	53	HSPD1	P10809	MitoCarta3.0	HSPD1	Matrix	FALSE	0.354687	-0.151181	0.300997	0.193398	FALSE	FALSE
24	FALSE	High	Master Protein	Q00610	Clathrin heavy chain 1 [OS=Homo sapiens]	453.03	58	76	2780	59	1675	191.5	8423.97	76	CLTC	Q00610				TRUE	-0.385469	-0.231211	0.0126568	0.113525	FALSE	FALSE	not_mito
25	FALSE	High	Master Protein	P12814	Alpha-actinin-1 [OS=Homo sapiens]	418.023	79	62	3660	44	892	103	11403.1	62	ACTN1	P12814				TRUE	-1.30598	-0.376735	0.000312188	0.0655269	TRUE	FALSE	not_mito
26	FALSE	High	Master Protein	Q8WWI1	LIM domain only protein 7 [OS=Homo sapiens]	408.888	46	76	3105	76	1683	192.6	9358.58	76	LMO7	Q8WWI1				TRUE	0.7477	0.693819	0.000355836	0.309554	TRUE	FALSE	not_mito
27	FALSE	High	Master Protein	Q14980	Nuclear mitotic apparatus protein 1 [OS=Homo sapiens]	404.337	50	80	1360	80	2115	238.1	4145.5	80	NUMA1	Q14980				TRUE	1.69772	6.53677	1.51227e-05	3.53594e-07	TRUE	TRUE	not_mito
28	FALSE	High	Master Protein	O43707	Alpha-actinin-4 [OS=Homo sapiens]	401.263	76	63	4634	44	911	104.8	13838.6	63	ACTN4	O43707				TRUE	-0.893775	-0.385802	0.000537887	0.000386689	TRUE	TRUE	not_mito
29	FALSE	High	Master Protein	Q86UP2	Kinectin [OS=Homo sapiens]	398.873	64	82	2767	82	1357	156.2	7996.84	82	KTN1	Q86UP2				TRUE	5.58683	-0.370419	5.46029e-09	0.3407	TRUE	FALSE	not_mito
30	FALSE	High	Master Protein	O15020	Spectrin beta chain, non-erythrocytic 2 [OS=Homo sapiens]	371.637	46	83	1865	74	2390	271.2	5343.82	83	SPTBN2	O15020				TRUE	1.18231	0.271662	0.000238117	0.221403	TRUE	FALSE	not_mito
31	FALSE	High	Master Protein	Q92614	Unconventional myosin-XVIIIa [OS=Homo sapiens]	369.017	46	80	1427	80	2054	233	4118.18	80	MYO18A	Q92614				TRUE	0.0401642	-0.267883	0.831579	0.15852	FALSE	FALSE	not_mito
32	FALSE	High	Master Protein	Q7L2E3	ATP-dependent RNA helicase DHX30 [OS=Homo sapiens]	368.549	67	69	3407	69	1194	133.9	9173.34	69	DHX30	Q7L2E3	MitoCarta3.0	DHX30	Matrix	FALSE	0.320023	-1.58326	0.13295	6.42624e-06	FALSE	TRUE
33	FALSE	High	Master Protein	O95425	Supervillin [OS=Homo sapiens]	366.541	41	69	1175	69	2214	247.6	3583.65	69	SVIL	O95425				TRUE	-1.49735	0.835836	0.000793192		TRUE	FALSE	not_mito
34	FALSE	High	Master Protein	P38646	Stress-70 protein, mitochondrial [OS=Homo sapiens]	357.254	71	54	8515	54	679	73.6	26143.2	54	HSPA9	P38646	MitoCarta3.0	HSPA9	Matrix	FALSE	0.893221	0.115689	0.0174262	0.199696	FALSE	FALSE
35	FALSE	High	Master Protein	P11388	DNA topoisomerase 2-alpha [OS=Homo sapiens]	352.714	49	67	1808	57	1531	174.3	5244.01	67	TOP2A	P11388				TRUE	0.660682	-0.361904	0.0137073	0.215236	FALSE	FALSE	not_mito
36	FALSE	High	Master Protein	O75643	U5 small nuclear ribonucleoprotein 200 kDa helicase [OS=Homo sapiens]	350.837	47	76	1441	76	2136	244.4	4016.21	76	SNRNP200	O75643				TRUE	0.238868	-1.11872	0.0394222	5.8686e-06	FALSE	TRUE	not_mito
37	FALSE	High	Master Protein	Q5T4S7	E3 ubiquitin-protein ligase UBR4 [OS=Homo sapiens]	345.321	26	99	904	99	5183	573.5	2477.67	99	UBR4	Q5T4S7				TRUE	2.17774	-0.0447491	9.64497e-05	0.658393	TRUE	FALSE	not_mito
38	FALSE	High	Master Protein	P46939	Utrophin [OS=Homo sapiens]	344.832	36	96	1540	94	3433	394.2	4296.25	96	UTRN	P46939				TRUE	2.68463	-1.29395	0.00310435	0.00029131	TRUE	TRUE	not_mito
39	FALSE	High	Master Protein	Q9HBL0	Tensin-1 [OS=Homo sapiens]	340.418	62	66	1323	65	1839	196.9	3757.09	66	TNS1	Q9HBL0				TRUE	-1.50106	0.198768	0.000983276	0.492567	TRUE	FALSE	not_mito
40	FALSE	High	Master Protein	Q6P2Q9	Pre-mRNA-processing-splicing factor 8 [OS=Homo sapiens]	338.41	43	79	1727	79	2335	273.4	4641.34	79	PRPF8	Q6P2Q9				TRUE	0.721933	-0.223334	0.0643923	0.586979	FALSE	FALSE	not_mito
41	FALSE	High	Master Protein	A3KMH1	von Willebrand factor A domain-containing protein 8 [OS=Homo sapiens]	337.251	50	79	2029	79	1905	214.7	5415.99	79	VWA8	A3KMH1	MitoCarta3.0	VWA8	Matrix	FALSE	0.531237	-1.32402	0.665252	0.0291346	FALSE	FALSE
42	FALSE	High	Master Protein	P05787	Keratin, type II cytoskeletal 8 [OS=Homo sapiens]	334.919	86	53	6138	42	483	53.7	17362	53	KRT8	P05787				TRUE	-1.80178	-0.789369	0.00103584	4.3376e-05	TRUE	TRUE	not_mito
43	FALSE	High	Master Protein	P06576	ATP synthase subunit beta, mitochondrial [OS=Homo sapiens]	325.231	84	32	5899	32	529	56.5	18725.4	32	ATP5F1B	P06576	MitoCarta3.0	ATP5F1B	MIM	FALSE	0.991175	-0.72159	0.00707009	0.00157314	TRUE	TRUE
44	FALSE	High	Master Protein	O95613	Pericentrin [OS=Homo sapiens]	321.1	37	96	787	96	3336	377.8	2077.76	96	PCNT	O95613				TRUE	-4.51837	-0.985995	3.08032e-05	0.00294777	TRUE	TRUE	not_mito
45	FALSE	High	Master Protein	P14625	Endoplasmin [OS=Homo sapiens]	320.076	72	57	4419	55	803	92.4	13043	57	HSP90B1	P14625				TRUE	0.0290349	-0.0541501	0.927979	0.424362	FALSE	FALSE	not_mito
46	FALSE	High	Master Protein	P05023	Sodium/potassium-transporting ATPase subunit alpha-1 [OS=Homo sapiens]	319.79	47	45	3666	45	1023	112.8	11168.6	45	ATP1A1	P05023				TRUE	-0.358449	0.26348	0.0873836	0.00724088	FALSE	TRUE	not_mito
47	FALSE	High	Master Protein	P36776	Lon protease homolog, mitochondrial [OS=Homo sapiens]	317.343	63	45	2909	45	959	106.4	8767.74	45	LONP1	P36776	MitoCarta3.0	LONP1	Matrix	FALSE	2.0217	-0.389181	5.29122e-05	0.0270924	TRUE	FALSE
48	FALSE	High	Master Protein	O94854	Microtubule-actin cross-linking factor 1, isoforms 6/7 [OS=Homo sapiens]	314.441	30	81	1321	16	3515	388.4	3811.79	81	MACF1	O94854				TRUE	-4.11932	-1.32759			FALSE	FALSE	not_mito
49	FALSE	High	Master Protein	P49454	Centromere protein F [OS=Homo sapiens]	313.685	36	91	900	91	3114	357.3	2537.59	91	CENPF	P49454				TRUE	-0.25322	-0.996986	0.274448	0.00022509	FALSE	TRUE	not_mito
50	FALSE	High	Master Protein	Q14126	Desmoglein-2 [OS=Homo sapiens]	310.75	57	43	1696	43	1118	122.2	5243.46	43	DSG2	Q14126				TRUE	-0.625956	-0.734972	0.00164302	0.0487938	TRUE	FALSE	not_mito
51	FALSE	High	Master Protein	P10586	Receptor-type tyrosine-protein phosphatase F [OS=Homo sapiens]	306.966	49	66	1816	61	1907	212.7	5389.24	66	PTPRF	P10586				TRUE	0.897648	0.0318343	0.00253195	0.863052	TRUE	FALSE	not_mito
52	FALSE	High	Master Protein	Q9Y4L1	Hypoxia up-regulated protein 1 [OS=Homo sapiens]	305.49	60	44	1986	44	999	111.3	6167.37	44	HYOU1	Q9Y4L1				TRUE	1.60803	-0.30381	0.000130226	0.00239519	TRUE	TRUE	not_mito
53	FALSE	High	Master Protein	P07814	Bifunctional glutamate/proline--tRNA ligase [OS=Homo sapiens]	304.162	53	58	2256	57	1512	170.5	6189.12	58	EPRS1	P07814				TRUE	0.541293	0.147886	6.94624e-05	0.306771	TRUE	FALSE	not_mito
54	FALSE	High	Master Protein	Q7Z6Z7	E3 ubiquitin-protein ligase HUWE1 [OS=Homo sapiens]	297.357	25	75	814	75	4374	481.6	2363.81	75	HUWE1	Q7Z6Z7				TRUE	1.78692	0.95342	0.000841065	0.0057751	TRUE	TRUE	not_mito
55	FALSE	High	Master Protein	Q02218	2-oxoglutarate dehydrogenase complex component E1 [OS=Homo sapiens]	297.275	59	48	1984	39	1023	115.9	5731.17	48	OGDH	Q02218	MitoCarta3.0	OGDH	Matrix	FALSE	0.128311	-1.41784	0.650011	4.73619e-05	FALSE	TRUE
56	FALSE	High	Master Protein	P18206	Vinculin [OS=Homo sapiens]	296.357	58	53	2103	53	1134	123.7	6232.64	53	VCL	P18206				TRUE	0.0365973	0.0249287	0.755578	0.806458	FALSE	FALSE	not_mito
57	FALSE	High	Master Protein	P35527	Keratin, type I cytoskeletal 9 [OS=Homo sapiens]	289.333	85	36	2354	35	623	62	8102.93	36	KRT9	P35527				TRUE	-0.116604	0.489491	0.755294	0.414264	FALSE	FALSE	not_mito
58	FALSE	High	Master Protein	Q16891	MICOS complex subunit MIC60 [OS=Homo sapiens]	285.285	68	45	2860	45	758	83.6	8131.86	45	IMMT	Q16891	MitoCarta3.0	IMMT	MIM	FALSE	-1.29567	-0.346074	0.0888309	0.0160908	FALSE	FALSE
59	FALSE	High	Master Protein	P09874	Poly [ADP-ribose] polymerase 1 [OS=Homo sapiens]	283.78	57	50	2166	50	1014	113	6078.3	50	PARP1	P09874				TRUE	0.642834	-0.15436	0.0189638	0.681497	FALSE	FALSE	not_mito
60	FALSE	High	Master Protein	P11498	Pyruvate carboxylase, mitochondrial [OS=Homo sapiens]	282.372	63	50	2041	50	1178	129.6	5603	50	PC	P11498	MitoCarta3.0	PC	Matrix	FALSE	2.44739	-1.15499	0.000119603	0.000688021	TRUE	TRUE
61	FALSE	High	Master Protein	P35908	Keratin, type II cytoskeletal 2 epidermal [OS=Homo sapiens]	280.427	85	49	2686	36	639	65.4	7932.95	49	KRT2	P35908				TRUE	-0.775595	0.288424	0.0657925	0.579801	FALSE	FALSE	not_mito
62	FALSE	High	Master Protein	P05783	Keratin, type I cytoskeletal 18 [OS=Homo sapiens]	278.718	82	37	4642	36	430	48	14397.4	37	KRT18	P05783				TRUE	-1.29272	-1.30249	0.000358976	9.46838e-09	TRUE	TRUE	not_mito
63	FALSE	High	Master Protein	P08195	Amino acid transporter heavy chain SLC3A2 [OS=Homo sapiens]	277.518	67	39	3409	39	630	68	10366.3	39	SLC3A2	P08195				TRUE	0.345403	1.02535	0.369546	4.84903e-05	FALSE	TRUE	not_mito
64	FALSE	High	Master Protein	O00159	Unconventional myosin-Ic [OS=Homo sapiens]	276.312	56	53	2643	52	1063	121.6	7316.23	53	MYO1C	O00159				TRUE	-0.193077	0.356687	0.0078029	0.00928985	TRUE	TRUE	not_mito
65	FALSE	High	Master Protein	Q14160	Protein scribble homolog [OS=Homo sapiens]	274.582	54	62	1656	60	1630	174.8	4580.91	62	SCRIB	Q14160				TRUE	-0.785537	0.464641	0.00356517	0.104918	TRUE	FALSE	not_mito
66	FALSE	High	Master Protein	Q99996	A-kinase anchor protein 9 [OS=Homo sapiens]	274.322	28	83	542	83	3907	452.7	1555.27	83	AKAP9	Q99996				TRUE	1.78679	-0.143278	0.000706817	0.718951	TRUE	FALSE	not_mito
67	FALSE	High	Master Protein	Q8WYP5	Protein ELYS [OS=Homo sapiens]	274.125	40	66	916	66	2266	252.3	2690.87	66	AHCTF1	Q8WYP5				TRUE	0.373334	-0.54089	0.0320091	0.298847	FALSE	FALSE	not_mito
68	FALSE	High	Master Protein	P26038	Moesin [OS=Homo sapiens]	273.772	71	47	3492	35	577	67.8	10461.2	47	MSN	P26038				TRUE	0.508504	0.790876	0.0400239	0.000505961	FALSE	TRUE	not_mito
69	FALSE	High	Master Protein	Q08211	ATP-dependent RNA helicase A [OS=Homo sapiens]	272.443	52	50	1939	50	1270	140.9	5416.98	50	DHX9	Q08211				TRUE	0.0470506	0.747809	0.845784	0.0121342	FALSE	FALSE	not_mito
70	FALSE	High	Master Protein	O43795	Unconventional myosin-Ib [OS=Homo sapiens]	272.137	56	55	1804	54	1136	131.9	4810.92	55	MYO1B	O43795				TRUE	0.0917034	0.0887687	0.78936	0.594881	FALSE	FALSE	not_mito
71	FALSE	High	Master Protein	Q9NYU2	UDP-glucose:glycoprotein glucosyltransferase 1 [OS=Homo sapiens]	271.892	49	55	1223	52	1555	177.1	3538.67	55	UGGT1	Q9NYU2				TRUE	-0.184807	0.369522	0.797126	0.0539025	FALSE	FALSE	not_mito
72	FALSE	High	Master Protein	Q12931	Heat shock protein 75 kDa, mitochondrial [OS=Homo sapiens]	269.672	67	41	3428	40	704	80.1	10873.2	41	TRAP1	Q12931	MitoCarta3.0	TRAP1	Matrix	FALSE	1.06543	-0.387129	0.00464241	0.00170439	TRUE	TRUE
73	FALSE	High	Master Protein	Q8TCS8	Polyribonucleotide nucleotidyltransferase 1, mitochondrial [OS=Homo sapiens]	268.213	64	49	2214	49	783	85.9	6489.07	49	PNPT1	Q8TCS8	MitoCarta3.0	PNPT1	Matrix|IMS	FALSE	1.92759	-1.21729	1.64229e-05	2.95963e-05	TRUE	TRUE
74	FALSE	High	Master Protein	P11021	Endoplasmic reticulum chaperone BiP [OS=Homo sapiens]	265.699	69	44	5610	42	654	72.3	17688	44	HSPA5	P11021				TRUE	-0.139862	0.0593207	0.532598	0.36858	FALSE	FALSE	not_mito
75	FALSE	High	Master Protein	P14618	Pyruvate kinase PKM [OS=Homo sapiens]	264.892	75	42	4444	42	531	57.9	13674	42	PKM	P14618				TRUE	-0.618562	1.60565	0.000146112	4.17198e-06	TRUE	TRUE	not_mito
76	FALSE	High	Master Protein	Q03001	Dystonin [OS=Homo sapiens]	264.218	14	80	648	73	7570	860.1	1866.81	80	DST	Q03001				TRUE	0.877378	0.418045	0.0116365	0.0427766	FALSE	FALSE	not_mito
77	FALSE	High	Master Protein	P04264	Keratin, type II cytoskeletal 1 [OS=Homo sapiens]	264.088	65	47	3647	40	644	66	10601.2	47	KRT1	P04264				TRUE	-0.550121	0.6722	0.161293	0.269568	FALSE	FALSE	not_mito
78	FALSE	High	Master Protein	P08238	Heat shock protein HSP 90-beta [OS=Homo sapiens]	263.838	66	48	3736	30	724	83.2	10819.7	48	HSP90AB1	P08238				TRUE	0.359499	0.0519544	0.0102211	0.685215	FALSE	FALSE	not_mito
79	FALSE	High	Master Protein	P40939	Trifunctional enzyme subunit alpha, mitochondrial [OS=Homo sapiens]	261.81	59	37	3321	37	763	82.9	10017	37	HADHA	P40939	MitoCarta3.0	HADHA	MIM	FALSE	0.0844611	-1.65523	0.501818	3.98421e-05	FALSE	TRUE
80	FALSE	High	Master Protein	P12270	Nucleoprotein TPR [OS=Homo sapiens]	259.355	37	66	1233	66	2363	267.1	3611.54	66	TPR	P12270				TRUE	2.66331	-1.35653	6.00858e-05	0.0202278	TRUE	FALSE	not_mito
81	FALSE	High	Master Protein	P52272	Heterogeneous nuclear ribonucleoprotein M [OS=Homo sapiens]	257.469	62	34	2735	34	730	77.5	7740.18	34	HNRNPM	P52272				TRUE	1.07035	0.539732	0.00741387	0.209647	TRUE	FALSE	not_mito
82	FALSE	High	Master Protein	O14578	Citron Rho-interacting kinase [OS=Homo sapiens]	256.85	40	72	967	72	2027	231.3	2615.88	72	CIT	O14578				TRUE	0.379273	0.697662	0.0114972	0.0281577	FALSE	FALSE	not_mito
83	FALSE	High	Master Protein	Q14643	Inositol 1,4,5-trisphosphate receptor type 1 [OS=Homo sapiens]	256.598	29	67	1585	60	2758	313.7	4317.68	67	ITPR1	Q14643				TRUE	-0.786221	-0.661519	0.0025971	0.000180265	TRUE	TRUE	not_mito
84	FALSE	High	Master Protein	Q14839	Chromodomain-helicase-DNA-binding protein 4 [OS=Homo sapiens]	255.57	41	63	1131	48	1912	217.9	3133.42	63	CHD4	Q14839				TRUE	1.53524	1.08332	8.62625e-06	0.000721372	TRUE	TRUE	not_mito
85	FALSE	High	Master Protein	P54886	Delta-1-pyrroline-5-carboxylate synthase [OS=Homo sapiens]	255.346	61	41	4071	41	795	87.2	11669.8	41	ALDH18A1	P54886	MitoCarta3.0	ALDH18A1	Matrix	FALSE	2.15937	-0.650509	0.000458977	0.00155951	TRUE	TRUE
86	FALSE	High	Master Protein	P63010	AP-2 complex subunit beta [OS=Homo sapiens]	255.248	61	42	2561	27	937	104.5	7388.96	42	AP2B1	P63010				TRUE	-0.345031	-0.0281859	0.0685095	0.877055	FALSE	FALSE	not_mito
87	FALSE	High	Master Protein	P11142	Heat shock cognate 71 kDa protein [OS=Homo sapiens]	251.939	72	39	3189	30	646	70.9	9838.68	39	HSPA8	P11142				TRUE	-0.0770968	0.121382	0.251264	0.0868689	FALSE	FALSE	not_mito
88	FALSE	High	Master Protein	P27708	Multifunctional protein CAD [OS=Homo sapiens]	249.943	41	60	1298	58	2225	242.8	3373.19	60	CAD	P27708				TRUE	-0.423872	0.111378	0.309939		FALSE	FALSE	not_mito
89	FALSE	High	Master Protein	P13639	Elongation factor 2 [OS=Homo sapiens]	248.675	61	44	3763	43	858	95.3	10213.3	44	EEF2	P13639				TRUE	0.294769	0.228576	0.0428297	0.025423	FALSE	FALSE	not_mito
90	FALSE	High	Master Protein	Q14697	Neutral alpha-glucosidase AB [OS=Homo sapiens]	247.865	56	42	2301	42	944	106.8	6677.33	42	GANAB	Q14697				TRUE	-0.120873	-0.138035	0.766161	0.363639	FALSE	FALSE	not_mito
91	FALSE	High	Master Protein	Q9Y4G6	Talin-2 [OS=Homo sapiens]	247.438	35	61	833	50	2542	271.4	2297.64	61	TLN2	Q9Y4G6				TRUE	2.3941	-0.399724	1.51027e-05	0.138139	TRUE	FALSE	not_mito
92	FALSE	High	Master Protein	Q5JRA6	Transport and Golgi organization protein 1 homolog [OS=Homo sapiens]	245.721	43	57	816	57	1907	213.6	2553.07	57	MIA3	Q5JRA6				TRUE	0.751184	0.158902	0.00415556	0.0405807	TRUE	FALSE	not_mito
93	FALSE	High	Master Protein	Q15058	Kinesin-like protein KIF14 [OS=Homo sapiens]	245.687	41	57	906	57	1648	186.4	2507.75	57	KIF14	Q15058				TRUE	0.780331	-0.886764	0.000286	0.000124404	TRUE	TRUE	not_mito
94	FALSE	High	Master Protein	P16615	Sarcoplasmic/endoplasmic reticulum calcium ATPase 2 [OS=Homo sapiens]	245.41	44	42	2015	42	1042	114.7	5903.37	42	ATP2A2	P16615				TRUE	-0.15816	-0.182146	0.13593	0.00952518	FALSE	TRUE	not_mito
95	FALSE	High	Master Protein	Q00341	Vigilin [OS=Homo sapiens]	244.335	48	52	1463	52	1268	141.4	4298.69	52	HDLBP	Q00341				TRUE	1.41077	-0.105339	2.33923e-06	0.563596	TRUE	FALSE	not_mito
96	FALSE	High	Master Protein	O43491	Band 4.1-like protein 2 [OS=Homo sapiens]	243.411	60	45	1547	44	1005	112.5	4363.81	45	EPB41L2	O43491				TRUE	0.578453	0.279227	0.00233931	0.0126335	TRUE	FALSE	not_mito
97	FALSE	High	Master Protein	Q6YHK3	CD109 antigen [OS=Homo sapiens]	240.492	40	41	1559	41	1445	161.6	4697.71	41	CD109	Q6YHK3				TRUE	0.219399	0.675393	0.0469219	0.0905196	FALSE	FALSE	not_mito
98	FALSE	High	Master Protein	Q9H583	HEAT repeat-containing protein 1 [OS=Homo sapiens]	239.618	34	58	782	58	2144	242.2	2112.04	58	HEATR1	Q9H583				TRUE	0.54526	0.31688	0.0993204		FALSE	FALSE	not_mito
99	FALSE	High	Master Protein	Q9P2E9	Ribosome-binding protein 1 [OS=Homo sapiens]	238.672	54	53	2045	53	1410	152.4	6299.69	53	RRBP1	Q9P2E9				TRUE	2.11269	-0.504703	1.50257e-06	0.00318851	TRUE	TRUE	not_mito
100	FALSE	High	Master Protein	Q96N67	Dedicator of cytokinesis protein 7 [OS=Homo sapiens]	238.543	38	58	1014	55	2140	242.4	2859.76	58	DOCK7	Q96N67				TRUE	0.0518146	0.234812	0.85763	0.29318	FALSE	FALSE	not_mito
101	FALSE	High	Master Protein	O75533	Splicing factor 3B subunit 1 [OS=Homo sapiens]	238.538	50	47	910	47	1304	145.7	2678.29	47	SF3B1	O75533				TRUE	0.727058	0.676703	0.162916	0.203454	FALSE	FALSE	not_mito
102	FALSE	High	Master Protein	P05187	Alkaline phosphatase, placental type [OS=Homo sapiens]	235.898	64	29	2561	10	535	57.9	7876.12	29	ALPP	P05187				TRUE	-0.579481	-0.79511	0.00315135	0.000347592	TRUE	TRUE	not_mito
103	FALSE	High	Master Protein	O15031	Plexin-B2 [OS=Homo sapiens]	235.628	36	45	1304	44	1838	205	3943.97	45	PLXNB2	O15031				TRUE	1.27825	0.165648	0.00101939	0.836343	TRUE	FALSE	not_mito
104	FALSE	High	Master Protein	Q02880	DNA topoisomerase 2-beta [OS=Homo sapiens]	235.27	39	59	937	49	1626	183.2	2609.28	59	TOP2B	Q02880				TRUE	0.193663	1.44391	0.450035		FALSE	FALSE	not_mito
105	FALSE	High	Master Protein	Q6WCQ1	Myosin phosphatase Rho-interacting protein [OS=Homo sapiens]	233.286	56	45	850	44	1025	116.5	2540.99	45	MPRIP	Q6WCQ1				TRUE	0.446187	-0.447443	0.0118596	0.0185937	FALSE	FALSE	not_mito
106	FALSE	High	Master Protein	Q07157	Tight junction protein ZO-1 [OS=Homo sapiens]	231.683	47	52	919	52	1748	195.3	2631.58	52	TJP1	Q07157				TRUE	0.206917	1.05542	0.323411	0.00470684	FALSE	TRUE	not_mito
107	FALSE	High	Master Protein	O60841	Eukaryotic translation initiation factor 5B [OS=Homo sapiens]	231.587	42	44	877	44	1220	138.7	2630.4	44	EIF5B	O60841				TRUE	0.276386	0.351302	0.118997	0.430988	FALSE	FALSE	not_mito
108	FALSE	High	Master Protein	Q02241	Kinesin-like protein KIF23 [OS=Homo sapiens]	231.474	52	36	1142	36	960	110	3371.15	36	KIF23	Q02241				TRUE	-0.255592	-0.714261	0.478405	0.202958	FALSE	FALSE	not_mito
109	FALSE	High	Master Protein	P07900	Heat shock protein HSP 90-alpha [OS=Homo sapiens]	230.397	58	44	3215	24	732	84.6	9304.62	44	HSP90AA1	P07900				TRUE	0.196852	0.154557	0.239908	0.262439	FALSE	FALSE	not_mito
110	FALSE	High	Master Protein	Q9UHB6	LIM domain and actin-binding protein 1 [OS=Homo sapiens]	227.68	65	43	1388	43	759	85.2	4163.34	43	LIMA1	Q9UHB6				TRUE	-0.41416	-0.173037	0.0139251	0.469739	FALSE	FALSE	not_mito
111	FALSE	High	Master Protein	O75955	Flotillin-1 [OS=Homo sapiens]	226.89	75	31	2080	31	427	47.3	6439.12	31	FLOT1	O75955				TRUE	-0.416781	0.692684	0.0543271	0.00829419	FALSE	TRUE	not_mito
112	FALSE	High	Master Protein	P25705	ATP synthase subunit alpha, mitochondrial [OS=Homo sapiens]	226.035	70	42	5562	42	553	59.7	16839	42	ATP5F1A	P25705	MitoCarta3.0	ATP5F1A	MIM	FALSE	0.942187	-0.513997	0.0342632	0.000905194	FALSE	TRUE
113	FALSE	High	Master Protein	P63261	Actin, cytoplasmic 2 [OS=Homo sapiens]	223.317	75	24	6170	8	375	41.8	17698.1	24	ACTG1	P63261				TRUE	-0.332668	0.038511	0.0112108	0.772471	FALSE	FALSE	not_mito
114	FALSE	High	Master Protein	Q99798	Aconitate hydratase, mitochondrial [OS=Homo sapiens]	223.158	63	41	1777	41	780	85.4	5196.06	41	ACO2	Q99798	MitoCarta3.0	ACO2	Matrix	FALSE	0.0312418	-1.17554	0.946827	6.97961e-05	FALSE	TRUE
115	FALSE	High	Master Protein	P13667	Protein disulfide-isomerase A4 [OS=Homo sapiens]	222.726	61	38	2054	38	645	72.9	5906.61	38	PDIA4	P13667				TRUE	-0.512761	-0.187762	0.0882856	0.0248452	FALSE	FALSE	not_mito
116	FALSE	High	Master Protein	Q14690	Protein RRP5 homolog [OS=Homo sapiens]	222.201	38	58	763	58	1871	208.6	2023.19	58	PDCD11	Q14690				TRUE	0.882232		0.04556		FALSE	FALSE	not_mito
117	FALSE	High	Master Protein	P33176	Kinesin-1 heavy chain [OS=Homo sapiens]	221.563	56	47	1067	38	963	109.6	3077.27	47	KIF5B	P33176				TRUE	0.16009	-1.28228	0.597612	8.46319e-06	FALSE	TRUE	not_mito
118	FALSE	High	Master Protein	P0DMV9	Heat shock 70 kDa protein 1B [OS=Homo sapiens]	220.452	72	35	2314	21	641	70	7057.91	35	HSPA1B	P0DMV9				TRUE	-0.136188	0.0194927	0.193365	0.719408	FALSE	FALSE	not_mito
119	FALSE	High	Master Protein	O95782	AP-2 complex subunit alpha-1 [OS=Homo sapiens]	219.87	54	41	2018	32	977	107.5	5718.1	41	AP2A1	O95782				TRUE	0.21742	0.160443	0.391155	0.421899	FALSE	FALSE	not_mito
120	FALSE	High	Master Protein	P49588	Alanine--tRNA ligase, cytoplasmic [OS=Homo sapiens]	218.468	62	39	814	39	968	106.7	2342.18	39	AARS1	P49588				TRUE	1.51463	0.98282	0.000434489	0.0306007	TRUE	FALSE	not_mito
121	FALSE	High	Master Protein	P02545	Prelamin-A/C [OS=Homo sapiens]	217.949	66	47	3020	45	664	74.1	8546.15	47	LMNA	P02545				TRUE	0.605985	1.41115	0.0951628	0.00135082	FALSE	TRUE	not_mito
122	FALSE	High	Master Protein	P13645	Keratin, type I cytoskeletal 10 [OS=Homo sapiens]	217.105	58	34	2723	28	584	58.8	8177.52	34	KRT10	P13645				TRUE	-0.757102	0.503056	0.133357	0.415229	FALSE	FALSE	not_mito
123	FALSE	High	Master Protein	P22102	Trifunctional purine biosynthetic protein adenosine-3 [OS=Homo sapiens]	216.67	58	42	1266	42	1010	107.7	3604.63	42	GART	P22102				TRUE	0.21315	0.0457576	0.337988	0.812221	FALSE	FALSE	not_mito
124	FALSE	High	Master Protein	Q5UIP0	Telomere-associated protein RIF1 [OS=Homo sapiens]	215.986	28	49	439	49	2472	274.3	1317.26	49	RIF1	Q5UIP0				TRUE	-1.53323	-1.37066	6.30298e-05	5.40419e-05	TRUE	TRUE	not_mito
125	FALSE	High	Master Protein	Q04637	Eukaryotic translation initiation factor 4 gamma 1 [OS=Homo sapiens]	215.549	39	47	1503	42	1599	175.4	4111.81	47	EIF4G1	Q04637				TRUE	0.0262618	0.0864911	0.877323	0.764974	FALSE	FALSE	not_mito
126	FALSE	High	Master Protein	O95202	Mitochondrial proton/calcium exchanger protein [OS=Homo sapiens]	214.927	56	34	1383	34	739	83.3	4259.04	34	LETM1	O95202	MitoCarta3.0	LETM1	MIM	FALSE	0.646394	-0.356236	0.206068	0.0191583	FALSE	FALSE
127	FALSE	High	Master Protein	Q12906	Interleukin enhancer-binding factor 3 [OS=Homo sapiens]	214.843	64	34	1453	29	894	95.3	4122.2	34	ILF3	Q12906				TRUE	0.509379	0.761498	0.189395	0.0264001	FALSE	FALSE	not_mito
128	FALSE	High	Master Protein	P31040	Succinate dehydrogenase [ubiquinone] flavoprotein subunit, mitochondrial [OS=Homo sapiens]	212.377	61	31	2706	31	664	72.6	7960.06	31	SDHA	P31040	MitoCarta3.0	SDHA	MIM	FALSE	0.325229	-1.46655	0.524715	3.08116e-05	FALSE	TRUE
129	FALSE	High	Master Protein	P07237	Protein disulfide-isomerase [OS=Homo sapiens]	212.366	70	37	2934	37	508	57.1	8753.52	37	P4HB	P07237				TRUE	-0.200348	-0.0824244	0.550705	0.579793	FALSE	FALSE	not_mito
130	FALSE	High	Master Protein	P55060	Exportin-2 [OS=Homo sapiens]	212.075	56	42	1206	42	971	110.3	3327.42	42	CSE1L	P55060				TRUE	1.27129	0.233903	2.56769e-05	0.209963	TRUE	FALSE	not_mito
131	FALSE	High	Master Protein	O60313	Dynamin-like 120 kDa protein, mitochondrial [OS=Homo sapiens]	210.538	54	45	1421	45	960	111.6	3999.42	45	OPA1	O60313	MitoCarta3.0	OPA1	MIM	FALSE	-0.220851	-0.548337	0.508564	0.00225425	FALSE	TRUE
132	FALSE	High	Master Protein	O94875	Sorbin and SH3 domain-containing protein 2 [OS=Homo sapiens]	210.303	37	37	2672	36	1100	124	6782.36	37	SORBS2	O94875				TRUE	-0.968886	0.109902	0.000513103	0.256251	TRUE	FALSE	not_mito
133	FALSE	High	Master Protein	P02786	Transferrin receptor protein 1 [OS=Homo sapiens]	208.781	57	36	3330	36	760	84.8	9611.01	36	TFRC	P02786				TRUE	0.160777	0.66757	0.503743	3.39171e-06	FALSE	TRUE	not_mito
134	FALSE	High	Master Protein	Q15075	Early endosome antigen 1 [OS=Homo sapiens]	208.295	41	50	778	50	1411	162.4	2305.6	50	EEA1	Q15075				TRUE	1.57526	-0.424747	8.94538e-05	0.0324147	TRUE	FALSE	not_mito
135	FALSE	High	Master Protein	P08670	Vimentin [OS=Homo sapiens]	207.683	82	42	3580	36	466	53.6	10081.4	42	VIM	P08670				TRUE	-0.248527	-0.262711	0.0627305	0.0489285	FALSE	FALSE	not_mito
136	FALSE	High	Master Protein	Q86V48	Leucine zipper protein 1 [OS=Homo sapiens]	207.475	53	47	906	47	1076	120.2	2666.96	47	LUZP1	Q86V48				TRUE	0.827371	0.874369	0.00911841	0.059802	TRUE	FALSE	not_mito
137	FALSE	High	Master Protein	P53396	ATP-citrate synthase [OS=Homo sapiens]	207.343	50	43	1477	43	1101	120.8	3976.02	43	ACLY	P53396	MitoCarta3.0	ACLY	Matrix	FALSE	-0.200961	0.109029	0.535301	0.793049	FALSE	FALSE
138	FALSE	High	Master Protein	P41252	Isoleucine--tRNA ligase, cytoplasmic [OS=Homo sapiens]	207.022	43	44	1264	44	1262	144.4	3444.49	44	IARS1	P41252				TRUE	-4.00285	0.0158077	0.00583527	0.944952	TRUE	FALSE	not_mito
139	FALSE	High	Master Protein	P49748	Very long-chain specific acyl-CoA dehydrogenase, mitochondrial [OS=Homo sapiens]	207.002	71	39	1973	39	655	70.3	5884.67	39	ACADVL	P49748	MitoCarta3.0	ACADVL	MIM	FALSE	1.93731	-1.59474	0.000168876	0.000111337	TRUE	TRUE
140	FALSE	High	Master Protein	Q6UB35	Monofunctional C1-tetrahydrofolate synthase, mitochondrial [OS=Homo sapiens]	205.949	56	40	1855	40	978	105.7	5007.27	40	MTHFD1L	Q6UB35	MitoCarta3.0	MTHFD1L	Matrix	FALSE	3.03965	-0.37239	9.3852e-05	0.0350154	TRUE	FALSE
141	FALSE	High	Master Protein	Q14676	Mediator of DNA damage checkpoint protein 1 [OS=Homo sapiens]	205.739	41	49	457	49	2089	226.5	1362.86	49	MDC1	Q14676				TRUE	2.16728	-0.287113	0.000724138	0.15337	TRUE	FALSE	not_mito
142	FALSE	High	Master Protein	P53621	Coatomer subunit alpha [OS=Homo sapiens]	205.278	47	48	1006	48	1224	138.3	2748.47	48	COPA	P53621				TRUE	0.117733	-0.120326	0.584067	0.640738	FALSE	FALSE	not_mito
143	FALSE	High	Master Protein	P78371	T-complex protein 1 subunit beta [OS=Homo sapiens]	204.433	64	28	1484	28	535	57.5	4659.16	28	CCT2	P78371				TRUE	0.557051	0.0489074	0.010972	0.776496	FALSE	FALSE	not_mito
144	FALSE	High	Master Protein	Q9NSE4	Isoleucine--tRNA ligase, mitochondrial [OS=Homo sapiens]	204.315	52	42	2073	42	1012	113.7	5750.25	42	IARS2	Q9NSE4	MitoCarta3.0	IARS2	Matrix	FALSE	1.9615	-0.924864	0.00216539	0.000730113	TRUE	TRUE
145	FALSE	High	Master Protein	P43304	Glycerol-3-phosphate dehydrogenase, mitochondrial [OS=Homo sapiens]	203.95	67	38	1553	38	727	80.8	4466.93	38	GPD2	P43304	MitoCarta3.0	GPD2	MIM	FALSE	1.13351	-0.590386	0.0112823	0.000447644	FALSE	TRUE
146	FALSE	High	Master Protein	Q86W92	Liprin-beta-1 [OS=Homo sapiens]	203.649	54	42	964	42	1011	114	2839.03	42	PPFIBP1	Q86W92				TRUE	0.553647	0.490373	0.00333123	0.0693757	TRUE	FALSE	not_mito
147	FALSE	High	Master Protein	Q9UQE7	Structural maintenance of chromosomes protein 3 [OS=Homo sapiens]	203.069	46	51	1007	51	1217	141.5	3042.52	51	SMC3	Q9UQE7				TRUE	0.870679	-0.648886	0.0132189	0.0612564	FALSE	FALSE	not_mito
148	FALSE	High	Master Protein	P04406	Glyceraldehyde-3-phosphate dehydrogenase [OS=Homo sapiens]	202.793	86	23	2897	23	335	36	9815.36	23	GAPDH	P04406				TRUE	0.297974	0.250742	0.346748	0.147414	FALSE	FALSE	not_mito
149	FALSE	High	Master Protein	O15230	Laminin subunit alpha-5 [OS=Homo sapiens]	202.759	19	48	883	48	3695	399.5	2488.42	48	LAMA5	O15230				TRUE	-0.704754	0.0932123	0.0630573	0.373317	FALSE	FALSE	not_mito
150	FALSE	High	Master Protein	O14980	Exportin-1 [OS=Homo sapiens]	201.553	47	39	1100	39	1071	123.3	2880.32	39	XPO1	O14980				TRUE	1.64031	-0.882963	2.92248e-05	0.000997062	TRUE	TRUE	not_mito
151	FALSE	High	Master Protein	Q96RL7	Intermembrane lipid transfer protein VPS13A [OS=Homo sapiens]	200.562	26	61	630	61	3174	360	1687.85	61	VPS13A	Q96RL7				TRUE	-2.39543	-0.584181	0.000433095	0.0608007	TRUE	FALSE	not_mito
152	FALSE	High	Master Protein	Q9UPQ0	LIM and calponin homology domains-containing protein 1 [OS=Homo sapiens]	200.549	45	41	845	41	1083	121.8	2461.81	41	LIMCH1	Q9UPQ0				TRUE	0.121036	-0.216888	0.569629	0.595479	FALSE	FALSE	not_mito
153	FALSE	High	Master Protein	Q6P2E9	Enhancer of mRNA-decapping protein 4 [OS=Homo sapiens]	199.514	42	37	557	37	1401	151.6	1559.58	37	EDC4	Q6P2E9				TRUE	1.71563	-0.170528	1.77573e-05	0.181709	TRUE	FALSE	not_mito
154	FALSE	High	Master Protein	Q96RT1	Erbin [OS=Homo sapiens]	199.222	46	45	817	45	1412	158.2	2354.4	45	ERBIN	Q96RT1				TRUE	-0.274868	-0.050723	0.329835	0.790468	FALSE	FALSE	not_mito
155	FALSE	High	Master Protein	P22314	Ubiquitin-like modifier-activating enzyme 1 [OS=Homo sapiens]	199.103	51	37	910	37	1058	117.8	2782.45	37	UBA1	P22314				TRUE	0.543315	0.565014	0.0175939	0.000430146	FALSE	TRUE	not_mito
156	FALSE	High	Master Protein	Q9BQG0	Myb-binding protein 1A [OS=Homo sapiens]	199.025	42	44	975	44	1328	148.8	2659.36	44	MYBBP1A	Q9BQG0				TRUE	0.574624	1.23026	0.00659685	0.000389691	TRUE	TRUE	not_mito
157	FALSE	High	Master Protein	P43243	Matrin-3 [OS=Homo sapiens]	198.565	50	34	1176	34	847	94.6	3304.76	34	MATR3	P43243				TRUE	0.648474	2.07857	0.0751234	0.0116306	FALSE	FALSE	not_mito
158	FALSE	High	Master Protein	O00411	DNA-directed RNA polymerase, mitochondrial [OS=Homo sapiens]	197.691	44	38	1126	38	1230	138.5	3142.06	38	POLRMT	O00411	MitoCarta3.0	POLRMT	Matrix	FALSE	1.33107	-0.555208	0.00535415	0.121981	TRUE	FALSE
159	FALSE	High	Master Protein	O75694	Nuclear pore complex protein Nup155 [OS=Homo sapiens]	197.542	34	36	1085	36	1391	155.1	3104.92	36	NUP155	O75694				TRUE	-0.550162	0.536664	0.0879779	7.14336e-05	FALSE	TRUE	not_mito
160	FALSE	High	Master Protein	P20020	Plasma membrane calcium-transporting ATPase 1 [OS=Homo sapiens]	197.457	36	37	1002	22	1220	134.6	2947.14	37	ATP2B1	P20020				TRUE	-0.420302	0.312209	0.189686	0.202906	FALSE	FALSE	not_mito
161	FALSE	High	Master Protein	P14923	Junction plakoglobin [OS=Homo sapiens]	197.092	59	33	1607	31	745	81.7	4421.85	33	JUP	P14923				TRUE	-0.027576	-0.287034	0.836445	0.175497	FALSE	FALSE	not_mito
162	FALSE	High	Master Protein	Q8WUM4	Programmed cell death 6-interacting protein [OS=Homo sapiens]	197.027	60	43	1475	43	868	96	4011.53	43	PDCD6IP	Q8WUM4				TRUE	0.685095	0.387753	0.114792	0.0494843	FALSE	FALSE	not_mito
163	FALSE	High	Master Protein	Q13085	Acetyl-CoA carboxylase 1 [OS=Homo sapiens]	195.704	34	59	522	59	2346	265.4	1329.76	59	ACACA	Q13085	MitoCarta3.0	ACACA	Matrix	FALSE	-1.67644	-0.401517	0.0038865	0.000644953	TRUE	TRUE
164	FALSE	High	Master Protein	P68371	Tubulin beta-4B chain [OS=Homo sapiens]	194.618	73	25	2731	2	445	49.8	8041.43	25	TUBB4B	P68371				TRUE	-0.561422	0.0732481	0.000412595	0.420061	TRUE	FALSE	not_mito
165	FALSE	High	Master Protein	Q9NR30	Nucleolar RNA helicase 2 [OS=Homo sapiens]	193.272	56	38	1505	36	783	87.3	4367.07	38	DDX21	Q9NR30				TRUE	1.32496	1.37693	0.00352158	0.000786099	TRUE	TRUE	not_mito
166	FALSE	High	Master Protein	Q14573	Inositol 1,4,5-trisphosphate receptor type 3 [OS=Homo sapiens]	192.449	24	50	966	45	2671	303.9	2604.28	50	ITPR3	Q14573				TRUE	0.580152	-0.0317077	0.0945826	0.671353	FALSE	FALSE	not_mito
167	FALSE	High	Master Protein	P53618	Coatomer subunit beta [OS=Homo sapiens]	191.409	55	40	707	40	953	107.1	1953.13	40	COPB1	P53618				TRUE	0.555681	-2.86168	0.0381005		FALSE	FALSE	not_mito
168	FALSE	High	Master Protein	Q9UJS0	Electrogenic aspartate/glutamate antiporter SLC25A13, mitochondrial [OS=Homo sapiens]	191.345	63	30	1632	23	675	74.1	4665.97	30	SLC25A13	Q9UJS0	MitoCarta3.0	SLC25A13	MIM	FALSE	-0.258577	-0.470772	0.604856	0.0048603	FALSE	TRUE
169	FALSE	High	Master Protein	Q13200	26S proteasome non-ATPase regulatory subunit 2 [OS=Homo sapiens]	191.202	54	36	798	36	908	100.1	2221.44	36	PSMD2	Q13200				TRUE	-0.290934	0.178194	0.189029	0.43709	FALSE	FALSE	not_mito
170	FALSE	High	Master Protein	Q14974	Importin subunit beta-1 [OS=Homo sapiens]	190.741	42	29	1049	29	876	97.1	3041.51	29	KPNB1	Q14974				TRUE	1.52955	0.33402	5.01799e-06	0.085551	TRUE	FALSE	not_mito
171	FALSE	High	Master Protein	Q27J81	Inverted formin-2 [OS=Homo sapiens]	190.621	47	37	663	37	1249	135.5	2062.21	37	INF2	Q27J81				TRUE	-1.22895	-1.84066	5.60073e-05	3.44426e-05	TRUE	TRUE	not_mito
172	FALSE	High	Master Protein	P60842	Eukaryotic initiation factor 4A-I [OS=Homo sapiens]	190.461	74	25	2274	16	406	46.1	6832.38	25	EIF4A1	P60842				TRUE	0.443762	0.509968	0.0318919	0.0788258	FALSE	FALSE	not_mito
173	FALSE	High	Master Protein	Q9ULH0	Kinase D-interacting substrate of 220 kDa [OS=Homo sapiens]	190.167	34	43	803	43	1771	196.4	2398.92	43	KIDINS220	Q9ULH0				TRUE	0.00108676	0.0635727	0.996454	0.44547	FALSE	FALSE	not_mito
174	FALSE	High	Master Protein	Q8WXH0	Nesprin-2 [OS=Homo sapiens]	189.973	11	64	301	64	6885	795.9	795.1	64	SYNE2	Q8WXH0				TRUE	5.01086	0.345758	3.33571e-05	0.208993	TRUE	FALSE	not_mito
175	FALSE	High	Master Protein	P07437	Tubulin beta chain [OS=Homo sapiens]	189.776	72	24	2889	4	444	49.6	8507.05	24	TUBB	P07437				TRUE	-0.718661	-0.160572	0.00342099	0.320268	TRUE	FALSE	not_mito
176	FALSE	High	Master Protein	P35658	Nuclear pore complex protein Nup214 [OS=Homo sapiens]	189.716	29	37	631	37	2090	213.5	1755.49	37	NUP214	P35658				TRUE	1.72464	-2.77249	0.0732953	0.000109585	FALSE	TRUE	not_mito
177	FALSE	High	Master Protein	Q13263	Transcription intermediary factor 1-beta [OS=Homo sapiens]	189.298	46	24	1431	24	835	88.5	4423.48	24	TRIM28	Q13263				TRUE	0.855059	1.03774	0.0175141	0.0303592	FALSE	FALSE	not_mito
178	FALSE	High	Master Protein	O76031	ATP-dependent Clp protease ATP-binding subunit clpX-like, mitochondrial [OS=Homo sapiens]	188.884	65	38	1556	38	633	69.2	4427.69	38	CLPX	O76031	MitoCarta3.0	CLPX	Matrix	FALSE	2.84097	-0.858423	0.000162123	6.2835e-05	TRUE	TRUE
179	FALSE	High	Master Protein	Q5VYK3	Proteasome adapter and scaffold protein ECM29 [OS=Homo sapiens]	188.853	38	52	755	52	1845	204.2	1889.59	52	ECPAS	Q5VYK3				TRUE	0.857093	0.0401164	0.00498883	0.766049	TRUE	FALSE	not_mito
180	FALSE	High	Master Protein	O75116	Rho-associated protein kinase 2 [OS=Homo sapiens]	188.843	44	53	1029	49	1388	160.8	2835.24	53	ROCK2	O75116				TRUE	0.576668	1.12977	0.0641039	0.0285489	FALSE	FALSE	not_mito
181	FALSE	High	Master Protein	Q9UDY2	Tight junction protein ZO-2 [OS=Homo sapiens]	188.346	47	39	935	39	1190	133.9	2648.45	39	TJP2	Q9UDY2				TRUE	1.58521	0.355959	0.000988824	0.468435	TRUE	FALSE	not_mito
182	FALSE	High	Master Protein	O94925	Glutaminase kidney isoform, mitochondrial [OS=Homo sapiens]	188.269	54	28	1293	28	669	73.4	4072.31	28	GLS	O94925	MitoCarta3.0	GLS	MIM	FALSE	1.46192	-0.982171	0.00345944	0.000299749	TRUE	TRUE
183	FALSE	High	Master Protein	P00367	Glutamate dehydrogenase 1, mitochondrial [OS=Homo sapiens]	187.699	70	32	1936	32	558	61.4	5476.36	32	GLUD1	P00367	MitoCarta3.0	GLUD1	Matrix	FALSE	3.52552	-1.08662	3.98714e-05	3.77501e-05	TRUE	TRUE
184	FALSE	High	Master Protein	O94973	AP-2 complex subunit alpha-2 [OS=Homo sapiens]	187.523	55	38	1512	29	939	103.9	4432.54	38	AP2A2	O94973				TRUE	-0.915553	0.0600353	0.00661255	0.871152	TRUE	FALSE	not_mito
185	FALSE	High	Master Protein	P33527	Multidrug resistance-associated protein 1 [OS=Homo sapiens]	187.044	38	43	757	42	1531	171.5	2394.65	43	ABCC1	P33527				TRUE	0.96199	0.497462		0.312382	FALSE	FALSE	not_mito
186	FALSE	High	Master Protein	O00410	Importin-5 [OS=Homo sapiens]	186.625	45	34	775	34	1097	123.6	2347.78	34	IPO5	O00410				TRUE	0.641255	-0.313635	0.183074	0.0230566	FALSE	FALSE	not_mito
187	FALSE	High	Master Protein	P14866	Heterogeneous nuclear ribonucleoprotein L [OS=Homo sapiens]	186.293	61	25	984	25	589	64.1	3102.23	25	HNRNPL	P14866				TRUE	1.09783	0.923337	0.00509815	0.0153403	TRUE	FALSE	not_mito
188	FALSE	High	Master Protein	Q15393	Splicing factor 3B subunit 3 [OS=Homo sapiens]	186.149	38	35	982	35	1217	135.5	2890.84	35	SF3B3	Q15393				TRUE	0.542552	0.399941	0.0127274	0.0161486	FALSE	FALSE	not_mito
189	FALSE	High	Master Protein	Q9Y4B5	Microtubule cross-linking factor 1 [OS=Homo sapiens]	185.986	35	48	379	45	1905	209.4	1013.36	48	MTCL1	Q9Y4B5				TRUE	-1.5317	0.10173	0.000796532	0.631919	TRUE	FALSE	not_mito
190	FALSE	High	Master Protein	Q14683	Structural maintenance of chromosomes protein 1A [OS=Homo sapiens]	185.425	43	50	968	50	1233	143.1	2702.93	50	SMC1A	Q14683				TRUE	1.57573	-0.934368	6.00295e-06	0.00911977	TRUE	TRUE	not_mito
191	FALSE	High	Master Protein	P13010	X-ray repair cross-complementing protein 5 [OS=Homo sapiens]	184.646	61	32	1187	32	732	82.7	3386.8	32	XRCC5	P13010				TRUE	0.530042	-0.0298608	0.0847239	0.882434	FALSE	FALSE	not_mito
192	FALSE	High	Master Protein	Q9Y4F1	FERM, ARHGEF and pleckstrin domain-containing protein 1 [OS=Homo sapiens]	184.644	44	31	884	31	1045	118.6	2669.29	31	FARP1	Q9Y4F1				TRUE	0.671635	0.39575	0.00111353	0.110571	TRUE	FALSE	not_mito
193	FALSE	High	Master Protein	Q12849	G-rich sequence factor 1 [OS=Homo sapiens]	184.197	61	24	1240	24	480	53.1	3845.09	24	GRSF1	Q12849	MitoCarta3.0	GRSF1	Matrix	FALSE	0.0413477	-1.22571	0.771466	2.59439e-05	FALSE	TRUE
194	FALSE	High	Master Protein	P11586	C-1-tetrahydrofolate synthase, cytoplasmic [OS=Homo sapiens]	184.119	57	42	1026	42	935	101.5	2869.97	42	MTHFD1	P11586				TRUE	0.309906	0.356784	0.118494	0.00467164	FALSE	TRUE	not_mito
195	FALSE	High	Master Protein	Q5JPE7	BOS complex subunit NOMO2 [OS=Homo sapiens]	183.783	45	37	826	2	1267	139.4	2419.69	37	NOMO2	Q5JPE7				TRUE	-0.28374	-0.0677587	0.571256	0.669134	FALSE	FALSE	not_mito
196	FALSE	High	Master Protein	P34932	Heat shock 70 kDa protein 4 [OS=Homo sapiens]	183.462	48	31	848	30	840	94.3	2710.52	31	HSPA4	P34932				TRUE	-0.170557	-0.255659	0.426903	0.327759	FALSE	FALSE	not_mito
197	FALSE	High	Master Protein	O60568	Multifunctional procollagen lysine hydroxylase and glycosyltransferase LH3 [OS=Homo sapiens]	183.1	60	35	1750	35	738	84.7	4734.97	35	PLOD3	O60568				TRUE	-0.76579	0.0415354	0.000341827	0.610346	TRUE	FALSE	not_mito
198	FALSE	High	Master Protein	Q14008	Cytoskeleton-associated protein 5 [OS=Homo sapiens]	183.066	32	52	927	52	2032	225.4	2466.95	52	CKAP5	Q14008				TRUE	2.21359	0.673073	1.83865e-05	0.0021566	TRUE	TRUE	not_mito
199	FALSE	High	Master Protein	P15311	Ezrin [OS=Homo sapiens]	182.847	54	35	2700	23	586	69.4	7730.66	35	EZR	P15311				TRUE	-0.259521	1.0701	0.0348584	0.0024157	FALSE	TRUE	not_mito
200	FALSE	High	Master Protein	Q13439	Golgin subfamily A member 4 [OS=Homo sapiens]	181.777	29	55	517	54	2230	261	1409.09	55	GOLGA4	Q13439				TRUE	0.966645	-0.239163		0.108782	FALSE	FALSE	not_mito
201	FALSE	High	Master Protein	P32004	Neural cell adhesion molecule L1 [OS=Homo sapiens]	181.098	35	35	1322	35	1257	139.9	3725.47	35	L1CAM	P32004				TRUE	-0.481589	0.0180744	0.34472	0.845626	FALSE	FALSE	not_mito
202	FALSE	High	Master Protein	Q9NTJ3	Structural maintenance of chromosomes protein 4 [OS=Homo sapiens]	180.692	39	42	930	42	1288	147.1	2621.34	42	SMC4	Q9NTJ3				TRUE	1.51922	0.26554	0.0495187	0.707363	FALSE	FALSE	not_mito
203	FALSE	High	Master Protein	Q9Y4W6	AFG3-like protein 2 [OS=Homo sapiens]	180.591	51	38	1541	37	797	88.5	4192.44	38	AFG3L2	Q9Y4W6	MitoCarta3.0	AFG3L2	MIM	FALSE	2.20008	-0.315676		0.0855845	FALSE	FALSE
204	FALSE	High	Master Protein	P35241	Radixin [OS=Homo sapiens]	180.421	65	37	1925	24	583	68.5	5447.61	37	RDX	P35241				TRUE	0.878152	0.443613	0.0627319	0.0501413	FALSE	FALSE	not_mito
205	FALSE	High	Master Protein	P28331	NADH-ubiquinone oxidoreductase 75 kDa subunit, mitochondrial [OS=Homo sapiens]	180.376	54	28	1295	28	727	79.4	4020.31	28	NDUFS1	P28331	MitoCarta3.0	NDUFS1	MIM	FALSE	2.47929	-1.68205	0.000134766	0.000171429	TRUE	TRUE
206	FALSE	High	Master Protein	P49411	Elongation factor Tu, mitochondrial [OS=Homo sapiens]	179.966	76	32	3274	32	455	49.8	8840.52	32	TUFM	P49411	MitoCarta3.0	TUFM	Matrix	FALSE	1.4259	-0.965982	0.000674984	5.10321e-05	TRUE	TRUE
207	FALSE	High	Master Protein	Q9UIG0	Tyrosine-protein kinase BAZ1B [OS=Homo sapiens]	179.602	37	45	603	45	1483	170.8	1648.74	45	BAZ1B	Q9UIG0				TRUE	0.949825	1.98261	0.00478045	0.0212553	TRUE	FALSE	not_mito
208	FALSE	High	Master Protein	Q15155	BOS complex subunit NOMO1 [OS=Homo sapiens]	179.401	46	37	846	2	1222	134.2	2458.15	37	NOMO1	Q15155				TRUE	-0.618581	-0.0648374	0.326152	0.506278	FALSE	FALSE	not_mito
209	FALSE	High	Master Protein	P50416	Carnitine O-palmitoyltransferase 1, liver isoform [OS=Homo sapiens]	178.087	43	28	1448	28	773	88.3	3892.18	28	CPT1A	P50416	MitoCarta3.0	CPT1A	MOM	FALSE	-0.172618	0.328713	0.602157	0.0229413	FALSE	FALSE
210	FALSE	High	Master Protein	P06733	Alpha-enolase [OS=Homo sapiens]	177.283	69	25	2768	21	434	47.1	8536.01	25	ENO1	P06733				TRUE	0.268074	0.57315	0.212019	3.88261e-05	FALSE	TRUE	not_mito
211	FALSE	High	Master Protein	P55809	Succinyl-CoA:3-ketoacid coenzyme A transferase 1, mitochondrial [OS=Homo sapiens]	177.189	59	23	2048	23	520	56.1	6327.16	23	OXCT1	P55809	MitoCarta3.0	OXCT1	Matrix	FALSE	1.09437	-1.02876	0.0235196	7.27151e-06	FALSE	TRUE
212	FALSE	High	Master Protein	Q9UM54	Unconventional myosin-VI [OS=Homo sapiens]	177.008	37	42	664	42	1294	149.6	1791.92	42	MYO6	Q9UM54				TRUE	0.0731372	-0.691034	0.691308	0.410678	FALSE	FALSE	not_mito
213	FALSE	High	Master Protein	P20700	Lamin-B1 [OS=Homo sapiens]	176.845	60	34	1390	32	586	66.4	4098.22	34	LMNB1	P20700				TRUE	0.879505	2.55742	0.023028	0.00538125	FALSE	TRUE	not_mito
214	FALSE	High	Master Protein	Q8NI35	InaD-like protein [OS=Homo sapiens]	176.46	37	44	402	43	1801	196.2	1135.52	44	PATJ	Q8NI35				TRUE	0.0207657	-0.584692	0.951982		FALSE	FALSE	not_mito
215	FALSE	High	Master Protein	Q5M775	Cytospin-B [OS=Homo sapiens]	175.898	47	40	954	40	1068	118.5	2597.1	40	SPECC1	Q5M775				TRUE	-0.759813	-0.0465447	0.0426781	0.548159	FALSE	FALSE	not_mito
216	FALSE	High	Master Protein	P25054	Adenomatous polyposis coli protein [OS=Homo sapiens]	175.87	23	42	469	42	2843	311.5	1406.44	42	APC	P25054				TRUE	-0.808058	0.802618	0.0001689	0.338621	TRUE	FALSE	not_mito
217	FALSE	High	Master Protein	P50990	T-complex protein 1 subunit theta [OS=Homo sapiens]	175.519	67	33	2143	33	548	59.6	6050.93	33	CCT8	P50990				TRUE	-0.0599135	0.0808566	0.433406	0.450661	FALSE	FALSE	not_mito
218	FALSE	High	Master Protein	P34897	Serine hydroxymethyltransferase, mitochondrial [OS=Homo sapiens]	175.436	72	29	2801	28	504	56	7305.66	29	SHMT2	P34897	MitoCarta3.0	SHMT2	Matrix	FALSE	2.12665	-0.601335	0.000832842	0.00674326	TRUE	TRUE
219	FALSE	High	Master Protein	O00571	ATP-dependent RNA helicase DDX3X [OS=Homo sapiens]	175.411	60	37	1348	36	662	73.2	3632.91	37	DDX3X	O00571				TRUE	0.493087	-0.236425	0.0335619	0.101466	FALSE	FALSE	not_mito
220	FALSE	High	Master Protein	Q9NYY8	FAST kinase domain-containing protein 2, mitochondrial [OS=Homo sapiens]	174.935	60	35	804	35	710	81.4	2333.86	35	FASTKD2	Q9NYY8	MitoCarta3.0	FASTKD2	Matrix	FALSE	2.74611	-1.23524	9.82359e-05	1.63418e-05	TRUE	TRUE
221	FALSE	High	Master Protein	P29401	Transketolase [OS=Homo sapiens]	174.91	59	32	1977	32	623	67.8	5591.56	32	TKT	P29401				TRUE	-0.888547	-0.0164767	0.0269133	0.884897	FALSE	FALSE	not_mito
222	FALSE	High	Master Protein	Q9BY89	Uncharacterized protein KIAA1671 [OS=Homo sapiens]	174.679	34	42	399	42	1806	196.6	1154.4	42	KIAA1671	Q9BY89				TRUE	-0.230822	-0.0250788	0.615296		FALSE	FALSE	not_mito
223	FALSE	High	Master Protein	P27797	Calreticulin [OS=Homo sapiens]	174.547	80	29	2219	29	417	48.1	6595.05	29	CALR	P27797				TRUE	-0.279341	-0.44395	0.513993	0.00281175	FALSE	TRUE	not_mito
224	FALSE	High	Master Protein	O75691	Small subunit processome component 20 homolog [OS=Homo sapiens]	173.436	25	51	446	51	2785	318.2	1283.35	51	UTP20	O75691				TRUE	0.999704	-0.925007	0.000883365	1.13298e-05	TRUE	TRUE	not_mito
225	FALSE	High	Master Protein	Q8IVF2	Protein AHNAK2 [OS=Homo sapiens]	173.421	28	53	432	53	5795	616.2	1267.48	53	AHNAK2	Q8IVF2				TRUE	0.209143	-0.489034	0.115882	0.00204422	FALSE	TRUE	not_mito
226	FALSE	High	Master Protein	Q9BZF9	Uveal autoantigen with coiled-coil domains and ankyrin repeats [OS=Homo sapiens]	173.273	40	51	484	51	1416	162.4	1296.13	51	UACA	Q9BZF9				TRUE	1.39882	0.65388	0.0270815	0.0735204	FALSE	FALSE	not_mito
227	FALSE	High	Master Protein	Q9P2J5	Leucine--tRNA ligase, cytoplasmic [OS=Homo sapiens]	172.522	45	42	856	42	1176	134.4	2404.73	42	LARS1	Q9P2J5				TRUE	-0.105462	-0.286864	0.600691	0.112375	FALSE	FALSE	not_mito
228	FALSE	High	Master Protein	Q99715	Collagen alpha-1(XII) chain [OS=Homo sapiens]	172.463	25	54	620	54	3063	332.9	1687.01	54	COL12A1	Q99715				TRUE	-2.53379	0.361389	0.240759	0.222236	FALSE	FALSE	not_mito
229	FALSE	High	Master Protein	Q08378	Golgin subfamily A member 3 [OS=Homo sapiens]	171.564	39	43	498	43	1498	167.3	1366.27	43	GOLGA3	Q08378				TRUE	1.14382	-0.525794		0.301971	FALSE	FALSE	not_mito
230	FALSE	High	Master Protein	P48643	T-complex protein 1 subunit epsilon [OS=Homo sapiens]	171.438	64	30	1420	29	541	59.6	4064.06	30	CCT5	P48643				TRUE	-1.12585	-0.0533009	0.000295927	0.774356	TRUE	FALSE	not_mito
231	FALSE	High	Master Protein	Q8IVT2	Mitotic interactor and substrate of PLK1 [OS=Homo sapiens]	171.357	70	36	1397	36	679	75.3	3921.46	36	MISP	Q8IVT2				TRUE	0.280258	-0.165462	0.0399209	0.751744	FALSE	FALSE	not_mito
232	FALSE	High	Master Protein	Q63HN8	E3 ubiquitin-protein ligase RNF213 [OS=Homo sapiens]	171.326	14	59	203	59	5207	591	480.29	59	RNF213	Q63HN8				TRUE	-1.74883	-2.4498	0.0278664	0.388415	FALSE	FALSE	not_mito
233	FALSE	High	Master Protein	Q5JRX3	Presequence protease, mitochondrial [OS=Homo sapiens]	171.14	49	37	974	37	1037	117.3	2667.08	37	PITRM1	Q5JRX3	MitoCarta3.0	PITRM1	Matrix	FALSE	2.20108	-1.059	0.00395765	0.000494464	TRUE	TRUE
234	FALSE	High	Master Protein	Q15021	Condensin complex subunit 1 [OS=Homo sapiens]	171.099	38	41	746	41	1401	157.1	2099.86	41	NCAPD2	Q15021				TRUE	-0.585746	0.388772	0.0248706	0.35236	FALSE	FALSE	not_mito
235	FALSE	High	Master Protein	P55265	Double-stranded RNA-specific adenosine deaminase [OS=Homo sapiens]	171.066	40	38	706	38	1226	136	1948.93	38	ADAR	P55265				TRUE	0.829269	-1.26793	0.00682655	1.86844e-05	TRUE	TRUE	not_mito
236	FALSE	High	Master Protein	Q92974	Rho guanine nucleotide exchange factor 2 [OS=Homo sapiens]	170.423	48	33	741	33	986	111.5	1998.01	33	ARHGEF2	Q92974				TRUE	1.76435	1.26138	3.37783e-05	3.04374e-05	TRUE	TRUE	not_mito
237	FALSE	High	Master Protein	Q07065	Cytoskeleton-associated protein 4 [OS=Homo sapiens]	169.933	53	29	1477	29	602	66	4701.35	29	CKAP4	Q07065				TRUE	-0.653486	-0.2153	0.116516	0.0992291	FALSE	FALSE	not_mito
238	FALSE	High	Master Protein	P30101	Protein disulfide-isomerase A3 [OS=Homo sapiens]	169.52	65	35	2813	35	505	56.7	8085.01	35	PDIA3	P30101				TRUE	-0.182298	0.00887213	0.555403	0.926704	FALSE	FALSE	not_mito
239	FALSE	High	Master Protein	Q16513	Serine/threonine-protein kinase N2 [OS=Homo sapiens]	169.485	50	37	992	35	984	112	2926.96	37	PKN2	Q16513				TRUE	0.781512	1.41544	0.00353167	0.000103447	TRUE	TRUE	not_mito
240	FALSE	High	Master Protein	O94826	Mitochondrial import receptor subunit TOM70 [OS=Homo sapiens]	169.286	53	25	1620	25	608	67.4	4408.22	25	TOMM70	O94826	MitoCarta3.0	TOMM70	MOM	FALSE	-0.387705	0.0321223	0.372071	0.717851	FALSE	FALSE
241	FALSE	High	Master Protein	O15027	Protein transport protein Sec16A [OS=Homo sapiens]	168.484	29	39	469	39	2357	251.7	1331.24	39	SEC16A	O15027				TRUE	0.546136	0.417503	0.025259	0.269144	FALSE	FALSE	not_mito
242	FALSE	High	Master Protein	Q96SB3	Neurabin-2 [OS=Homo sapiens]	168.405	48	29	536	28	817	89.3	1730.31	29	PPP1R9B	Q96SB3				TRUE	-0.659341	-2.30089	0.019544		FALSE	FALSE	not_mito
243	FALSE	High	Master Protein	Q7KZF4	Staphylococcal nuclease domain-containing protein 1 [OS=Homo sapiens]	168.08	51	35	1377	35	910	101.9	3928.61	35	SND1	Q7KZF4	MitoCarta3.0	SND1	unknown	FALSE	-0.553385	-0.955135	0.00354017	0.00752321	TRUE	TRUE
244	FALSE	High	Master Protein	Q10567	AP-1 complex subunit beta-1 [OS=Homo sapiens]	167.828	46	32	1492	17	949	104.5	4348.57	32	AP1B1	Q10567				TRUE	0.692288	0.778842	0.130798	0.000404317	FALSE	TRUE	not_mito
245	FALSE	High	Master Protein	O60264	SWI/SNF-related matrix-associated actin-dependent regulator of chromatin subfamily A member 5 [OS=Homo sapiens]	167.655	41	42	754	32	1052	121.8	2074.4	42	SMARCA5	O60264				TRUE	0.280133	-1.02744	0.0613068	6.6697e-06	FALSE	TRUE	not_mito
246	FALSE	High	Master Protein	Q13136	Liprin-alpha-1 [OS=Homo sapiens]	167.477	40	35	653	30	1202	135.7	1997.97	35	PPFIA1	Q13136				TRUE	1.86853	2.65551	0.340614	0.342311	FALSE	FALSE	not_mito
247	FALSE	High	Master Protein	Q13428	Treacle protein [OS=Homo sapiens]	167.448	32	39	922	39	1488	152	2550.76	39	TCOF1	Q13428				TRUE	0.294289	-1.67749	0.332188	0.000225938	FALSE	TRUE	not_mito
248	FALSE	High	Master Protein	P49368	T-complex protein 1 subunit gamma [OS=Homo sapiens]	167.274	63	30	1261	30	545	60.5	3629.25	30	CCT3	P49368				TRUE	0.00894709	0.11511	0.949606	0.282714	FALSE	FALSE	not_mito
249	FALSE	High	Master Protein	P17987	T-complex protein 1 subunit alpha [OS=Homo sapiens]	167.266	73	30	1455	30	556	60.3	4299.06	30	TCP1	P17987				TRUE	0.0463794	0.125205	0.775224	0.40393	FALSE	FALSE	not_mito
250	FALSE	High	Master Protein	P00505	Aspartate aminotransferase, mitochondrial [OS=Homo sapiens]	166.729	83	31	2464	31	430	47.5	7011.34	31	GOT2	P00505	MitoCarta3.0	GOT2	MIM	FALSE	1.26508	-0.406127	0.00818103	0.011839	TRUE	FALSE
251	FALSE	High	Master Protein	P68104	Elongation factor 1-alpha 1 [OS=Homo sapiens]	166.621	69	22	4795	22	462	50.1	14140.1	22	EEF1A1	P68104				TRUE	-0.634517	0.433683	0.00614147	0.00608554	TRUE	TRUE	not_mito
252	FALSE	High	Master Protein	Q14517	Protocadherin Fat 1 [OS=Homo sapiens]	166.198	18	54	482	53	4588	506	1268.78	54	FAT1	Q14517				TRUE	0.774588	0.237511	0.192151	0.507695	FALSE	FALSE	not_mito
253	FALSE	High	Master Protein	Q8NE71	ATP-binding cassette sub-family F member 1 [OS=Homo sapiens]	165.759	50	32	714	32	845	95.9	2275	32	ABCF1	Q8NE71				TRUE	0.690393	0.407629	0.0264429	0.012047	FALSE	FALSE	not_mito
254	FALSE	High	Master Protein	Q8NEY1	Neuron navigator 1 [OS=Homo sapiens]	165.644	37	48	310	47	1877	202.3	879.73	48	NAV1	Q8NEY1				TRUE	-1.50712	-0.405603			FALSE	FALSE	not_mito
255	FALSE	High	Master Protein	P04843	Dolichyl-diphosphooligosaccharide--protein glycosyltransferase subunit 1 [OS=Homo sapiens]	165.569	60	29	1714	29	607	68.5	4994.7	29	RPN1	P04843				TRUE	0.101641	-0.240122	0.65956	0.0956246	FALSE	FALSE	not_mito
256	FALSE	High	Master Protein	P16435	NADPH--cytochrome P450 reductase [OS=Homo sapiens]	165.224	58	33	1473	33	677	76.6	3842.26	33	POR	P16435				TRUE	-0.869935	-0.205641	0.0488579	0.0477098	FALSE	FALSE	not_mito
257	FALSE	High	Master Protein	P54098	DNA polymerase subunit gamma-1 [OS=Homo sapiens]	164.572	37	33	672	33	1239	139.5	2036.38	33	POLG	P54098	MitoCarta3.0	POLG	Matrix	FALSE	-0.800088	-2.31727	0.00465775	6.12642e-05	TRUE	TRUE
258	FALSE	High	Master Protein	Q14152	Eukaryotic translation initiation factor 3 subunit A [OS=Homo sapiens]	164.295	33	39	827	39	1382	166.5	2204.33	39	EIF3A	Q14152				TRUE	-0.708858	0.500733	0.0498049	0.163741	FALSE	FALSE	not_mito
259	FALSE	High	Master Protein	P27824	Calnexin [OS=Homo sapiens]	164.26	54	34	2230	34	592	67.5	6305.09	34	CANX	P27824				TRUE	0.0173658	-0.209552	0.943118	0.0976342	FALSE	FALSE	not_mito
260	FALSE	High	Master Protein	Q92621	Nuclear pore complex protein Nup205 [OS=Homo sapiens]	164.055	28	44	740	44	2012	227.8	1929.44	44	NUP205	Q92621				TRUE	0.925985	0.546917	0.0123231	0.419127	FALSE	FALSE	not_mito
261	FALSE	High	Master Protein	Q9NVI7	ATPase family AAA domain-containing protein 3A [OS=Homo sapiens]	163.939	53	28	1998	13	634	71.3	5737.07	28	ATAD3A	Q9NVI7	MitoCarta3.0	ATAD3A	MIM	FALSE	-0.39135	-0.357665	0.0499544	0.014651	FALSE	FALSE
262	FALSE	High	Master Protein	P11047	Laminin subunit gamma-1 [OS=Homo sapiens]	163.458	25	33	795	32	1609	177.5	2502.73	33	LAMC1	P11047				TRUE	0.104152	-0.175259	0.382603	0.268873	FALSE	FALSE	not_mito
263	FALSE	High	Master Protein	Q9H0H5	Rac GTPase-activating protein 1 [OS=Homo sapiens]	163.356	50	27	739	27	632	71	2257.93	27	RACGAP1	Q9H0H5				TRUE	-0.217548	2.63236	0.442595		FALSE	FALSE	not_mito
264	FALSE	High	Master Protein	Q96RP9	Elongation factor G, mitochondrial [OS=Homo sapiens]	163.135	49	31	1404	31	751	83.4	3857.91	31	GFM1	Q96RP9	MitoCarta3.0	GFM1	Matrix	FALSE	3.18535	-0.794659	3.61701e-05	0.00162084	TRUE	TRUE
265	FALSE	High	Master Protein	P07954	Fumarate hydratase, mitochondrial [OS=Homo sapiens]	163.071	64	24	1571	24	510	54.6	4926.02	24	FH	P07954	MitoCarta3.0	FH	Matrix	FALSE	0.715864	-0.695282	0.086706	0.000259186	FALSE	TRUE
266	FALSE	High	Master Protein	O14974	Protein phosphatase 1 regulatory subunit 12A [OS=Homo sapiens]	163.053	46	39	887	38	1030	115.2	2678.38	39	PPP1R12A	O14974				TRUE	-2.99984	0.570954	0.00386122	0.0517808	TRUE	FALSE	not_mito
267	FALSE	High	Master Protein	P24928	DNA-directed RNA polymerase II subunit RPB1 [OS=Homo sapiens]	162.923	32	43	488	43	1970	217	1332.77	43	POLR2A	P24928				TRUE	1.29392	-1.39865	0.0021797	0.000208849	TRUE	TRUE	not_mito
268	FALSE	High	Master Protein	P55072	Transitional endoplasmic reticulum ATPase [OS=Homo sapiens]	162.869	59	36	1072	36	806	89.3	3151.25	36	VCP	P55072				TRUE	-0.531231	-0.248969	0.00231294	0.071059	TRUE	FALSE	not_mito
269	FALSE	High	Master Protein	Q13885	Tubulin beta-2A chain [OS=Homo sapiens]	162.003	64	22	2184	4	445	49.9	6501.58	22	TUBB2A	Q13885				TRUE	-1.11882	-0.436383	0.00744675	0.33744	TRUE	FALSE	not_mito
270	FALSE	High	Master Protein	P40763	Signal transducer and activator of transcription 3 [OS=Homo sapiens]	161.887	46	27	662	27	770	88	2016.99	27	STAT3	P40763				TRUE	-0.135024	-0.615361	0.335042	0.0855268	FALSE	FALSE	not_mito
271	FALSE	High	Master Protein	Q5T5U3	Rho GTPase-activating protein 21 [OS=Homo sapiens]	161.805	27	37	417	37	1958	217.3	1264.66	37	ARHGAP21	Q5T5U3				TRUE	-0.852554	-0.745062	0.0488816	0.114958	FALSE	FALSE	not_mito
272	FALSE	High	Master Protein	Q14254	Flotillin-2 [OS=Homo sapiens]	161.519	65	28	1702	28	428	47	5000.91	28	FLOT2	Q14254				TRUE	-0.567089	1.61114	2.47869e-05	1.72907e-05	TRUE	TRUE	not_mito
273	FALSE	High	Master Protein	Q9BSJ8	Extended synaptotagmin-1 [OS=Homo sapiens]	161.508	44	34	902	34	1104	122.8	2662.79	34	ESYT1	Q9BSJ8				TRUE	-0.789577	0.249963	0.134473	0.324365	FALSE	FALSE	not_mito
274	FALSE	High	Master Protein	Q01813	ATP-dependent 6-phosphofructokinase, platelet type [OS=Homo sapiens]	161.444	46	29	1108	25	784	85.5	3254.17	29	PFKP	Q01813				TRUE	0.119203	0.347294	0.505136	0.0176493	FALSE	FALSE	not_mito
275	FALSE	High	Master Protein	Q6UVK1	Chondroitin sulfate proteoglycan 4 [OS=Homo sapiens]	161.392	28	39	405	39	2322	250.4	1285.74	39	CSPG4	Q6UVK1				TRUE		-1.17141			FALSE	FALSE	not_mito
276	FALSE	High	Master Protein	Q86SQ0	Pleckstrin homology-like domain family B member 2 [OS=Homo sapiens]	160.978	43	42	551	42	1253	142.1	1576.71	42	PHLDB2	Q86SQ0				TRUE	1.29181	0.193497	0.000279166	0.454796	TRUE	FALSE	not_mito
277	FALSE	High	Master Protein	O95347	Structural maintenance of chromosomes protein 2 [OS=Homo sapiens]	160.915	42	44	966	44	1197	135.6	2547.06	44	SMC2	O95347				TRUE	0.693251	0.297537	0.00812099	0.00481249	TRUE	TRUE	not_mito
278	FALSE	High	Master Protein	Q9C0C2	182 kDa tankyrase-1-binding protein [OS=Homo sapiens]	160.577	38	39	456	39	1729	181.7	1413.15	39	TNKS1BP1	Q9C0C2				TRUE	-0.311259	1.90998	0.571565		FALSE	FALSE	not_mito
279	FALSE	High	Master Protein	Q9H0A0	RNA cytidine acetyltransferase [OS=Homo sapiens]	160.419	44	36	650	36	1025	115.7	1804.74	36	NAT10	Q9H0A0				TRUE	1.95836	-0.682491	3.6776e-05	0.00106785	TRUE	TRUE	not_mito
280	FALSE	High	Master Protein	Q6ZRV2	Protein FAM83H [OS=Homo sapiens]	159.846	44	34	354	34	1179	127	1033.67	34	FAM83H	Q6ZRV2				TRUE	-2.39109	-1.02508	0.000855703		TRUE	FALSE	not_mito
281	FALSE	High	Master Protein	Q12965	Unconventional myosin-Ie [OS=Homo sapiens]	159.674	45	40	940	39	1108	127	2565.48	40	MYO1E	Q12965				TRUE	0.647094	0.923648	0.00362961	0.00137632	TRUE	TRUE	not_mito
282	FALSE	High	Master Protein	P11940	Polyadenylate-binding protein 1 [OS=Homo sapiens]	159.487	55	27	1417	18	636	70.6	3819.46	27	PABPC1	P11940				TRUE	-0.464705	-0.511487	0.000659769	0.000478598	TRUE	TRUE	not_mito
283	FALSE	High	Master Protein	P22626	Heterogeneous nuclear ribonucleoproteins A2/B1 [OS=Homo sapiens]	159.435	74	29	2748	25	353	37.4	7931.48	29	HNRNPA2B1	P22626				TRUE	0.652837	0.89889	0.0514414	0.00505196	FALSE	TRUE	not_mito
284	FALSE	High	Master Protein	Q3SY69	Mitochondrial 10-formyltetrahydrofolate dehydrogenase [OS=Homo sapiens]	158.744	50	37	602	37	923	101.7	1616.57	37	ALDH1L2	Q3SY69	MitoCarta3.0	ALDH1L2	Matrix	FALSE	5.28219	-0.796254		0.000459818	FALSE	TRUE
285	FALSE	High	Master Protein	Q03164	Histone-lysine N-methyltransferase 2A [OS=Homo sapiens]	158.697	17	42	273	42	3969	431.5	823.75	42	KMT2A	Q03164				TRUE	0.979934	-0.379796	0.0389205		FALSE	FALSE	not_mito
286	FALSE	High	Master Protein	A5YKK6	CCR4-NOT transcription complex subunit 1 [OS=Homo sapiens]	158.653	27	50	588	50	2376	266.8	1518.46	50	CNOT1	A5YKK6				TRUE	-0.983593	0.936525	0.0269395		FALSE	FALSE	not_mito
287	FALSE	High	Master Protein	P51659	Peroxisomal multifunctional enzyme type 2 [OS=Homo sapiens]	158.465	52	28	933	28	736	79.6	2981.48	28	HSD17B4	P51659	MitoCarta3.0	HSD17B4	unknown	FALSE	0.0581584	0.196559	0.772241	0.242542	FALSE	FALSE
288	FALSE	High	Master Protein	P50454	Serpin H1 [OS=Homo sapiens]	157.519	68	25	1917	25	418	46.4	5611.71	25	SERPINH1	P50454				TRUE	0.263783	0.19921	0.186986	0.146653	FALSE	FALSE	not_mito
289	FALSE	High	Master Protein	O95714	E3 ubiquitin-protein ligase HERC2 [OS=Homo sapiens]	157.286	14	52	212	52	4834	526.9	535.59	52	HERC2	O95714				TRUE	1.99591	-0.868938	0.000472559	0.000812218	TRUE	TRUE	not_mito
290	FALSE	High	Master Protein	Q99569	Plakophilin-4 [OS=Homo sapiens]	157.028	46	36	537	36	1192	131.8	1568.31	36	PKP4	Q99569				TRUE	0.568621	-0.0933605	0.0352195	0.880802	FALSE	FALSE	not_mito
291	FALSE	High	Master Protein	P04844	Dolichyl-diphosphooligosaccharide--protein glycosyltransferase subunit 2 [OS=Homo sapiens]	156.471	63	24	919	24	631	69.2	2965.46	24	RPN2	P04844				TRUE	0.441189	-0.148943	0.38572	0.263563	FALSE	FALSE	not_mito
292	FALSE	High	Master Protein	Q8IWZ3	Ankyrin repeat and KH domain-containing protein 1 [OS=Homo sapiens]	156.463	23	37	308	26	2542	269.3	961.21	37	ANKHD1	Q8IWZ3				TRUE	-0.155926	0.201818	0.471182		FALSE	FALSE	not_mito
293	FALSE	High	Master Protein	Q96SN8	CDK5 regulatory subunit-associated protein 2 [OS=Homo sapiens]	155.516	31	42	392	42	1893	214.9	1135.38	42	CDK5RAP2	Q96SN8				TRUE	1.13001	-0.44976	0.00383765	0.0225333	TRUE	FALSE	not_mito
294	FALSE	High	Master Protein	P00558	Phosphoglycerate kinase 1 [OS=Homo sapiens]	154.811	75	29	1550	29	417	44.6	4545.2	29	PGK1	P00558				TRUE	0.0881386	-0.695479	0.364553	0.000489183	FALSE	TRUE	not_mito
295	FALSE	High	Master Protein	P09622	Dihydrolipoyl dehydrogenase, mitochondrial [OS=Homo sapiens]	154.319	65	23	1923	23	509	54.1	5926.03	23	DLD	P09622	MitoCarta3.0	DLD	Matrix	FALSE	-0.563662	-0.813148	0.16586	6.59105e-05	FALSE	TRUE
296	FALSE	High	Master Protein	P26599	Polypyrimidine tract-binding protein 1 [OS=Homo sapiens]	154.066	61	22	1141	20	557	59.6	3437.53	22	PTBP1	P26599				TRUE	0.806913	0.342564	0.00440542	0.0641147	TRUE	FALSE	not_mito
297	FALSE	High	Master Protein	O43143	ATP-dependent RNA helicase DHX15 [OS=Homo sapiens]	153.959	45	29	899	28	795	90.9	2402.94	29	DHX15	O43143				TRUE	2.73896	-1.47818	2.57693e-06	0.000391038	TRUE	TRUE	not_mito
298	FALSE	High	Master Protein	Q69YQ0	Cytospin-A [OS=Homo sapiens]	153.871	39	32	647	32	1117	124.5	1801.75	32	SPECC1L	Q69YQ0				TRUE	0.154493	1.45875	0.720762		FALSE	FALSE	not_mito
299	FALSE	High	Master Protein	Q9BQE3	Tubulin alpha-1C chain [OS=Homo sapiens]	153.482	62	21	2982	3	449	49.9	8883.77	21	TUBA1C	Q9BQE3				TRUE	-0.594457	0.944925	0.0191698	0.0922314	FALSE	FALSE	not_mito
300	FALSE	High	Master Protein	O00567	Nucleolar protein 56 [OS=Homo sapiens]	153.136	59	26	716	26	594	66	2003.05	26	NOP56	O00567				TRUE	0.772923	0.537434	0.0635974	0.245178	FALSE	FALSE	not_mito
301	FALSE	High	Master Protein	Q9UGP8	Translocation protein SEC63 homolog [OS=Homo sapiens]	152.987	45	28	936	28	760	87.9	2857	28	SEC63	Q9UGP8				TRUE	0.163992	-0.129067	0.574247	0.419199	FALSE	FALSE	not_mito
302	FALSE	High	Master Protein	Q8TEQ6	Gem-associated protein 5 [OS=Homo sapiens]	152.976	37	37	526	37	1508	168.5	1466.59	37	GEMIN5	Q8TEQ6				TRUE	-0.0180101	0.361712	0.893206	0.11308	FALSE	FALSE	not_mito
303	FALSE	High	Master Protein	Q8TEW0	Partitioning defective 3 homolog [OS=Homo sapiens]	152.78	41	40	504	40	1356	151.3	1419.6	40	PARD3	Q8TEW0				TRUE	1.72518	-1.27266	0.0015766	3.71064e-05	TRUE	TRUE	not_mito
304	FALSE	High	Master Protein	Q71U36	Tubulin alpha-1A chain [OS=Homo sapiens]	152.539	62	21	2881	2	451	50.1	8731.51	21	TUBA1A	Q71U36				TRUE	-1.42881	1.03957	0.00325172		TRUE	FALSE	not_mito
305	FALSE	High	Master Protein	Q15154	Pericentriolar material 1 protein [OS=Homo sapiens]	152.286	28	42	329	42	2024	228.4	903.03	42	PCM1	Q15154				TRUE	-1.94687	0.636872	0.00070642		TRUE	FALSE	not_mito
306	FALSE	High	Master Protein	O95573	Fatty acid CoA ligase Acsl3 [OS=Homo sapiens]	152.249	56	30	955	28	720	80.4	2675.09	30	ACSL3	O95573				TRUE	-0.212058	-0.204021	0.381487	0.204604	FALSE	FALSE	not_mito
307	FALSE	High	Master Protein	Q9H2G2	STE20-like serine/threonine-protein kinase [OS=Homo sapiens]	152.028	38	36	608	35	1235	142.6	1818.17	36	SLK	Q9H2G2				TRUE	2.38229	0.427713	1.86418e-05	0.00412061	TRUE	TRUE	not_mito
308	FALSE	High	Master Protein	P23458	Tyrosine-protein kinase JAK1 [OS=Homo sapiens]	151.623	42	41	891	39	1154	133.2	2424.82	41	JAK1	P23458				TRUE	-1.93089	0.00823333	0.000597788	0.877354	TRUE	FALSE	not_mito
309	FALSE	High	Master Protein	O15439	ATP-binding cassette sub-family C member 4 [OS=Homo sapiens]	151.475	38	39	619	39	1325	149.4	1747.77	39	ABCC4	O15439				TRUE	0.574424	-0.0991077	0.00609489	0.395542	TRUE	FALSE	not_mito
310	FALSE	High	Master Protein	P08729	Keratin, type II cytoskeletal 7 [OS=Homo sapiens]	151.431	66	38	2218	29	469	51.4	5925.29	38	KRT7	P08729				TRUE	0.22391	-0.132521	0.0544967	0.118119	FALSE	FALSE	not_mito
311	FALSE	High	Master Protein	Q8N1F7	Nuclear pore complex protein Nup93 [OS=Homo sapiens]	151.004	57	38	941	38	819	93.4	2503.86	38	NUP93	Q8N1F7				TRUE	1.04809	0.875356	0.0112052	0.0406744	FALSE	FALSE	not_mito
312	FALSE	High	Master Protein	P52948	Nuclear pore complex protein Nup98-Nup96 [OS=Homo sapiens]	150.941	26	38	623	38	1817	197.5	1708.98	38	NUP98	P52948				TRUE	-1.04946	1.19106	0.0155434	0.00850993	FALSE	TRUE	not_mito
313	FALSE	High	Master Protein	P18583	Protein SON [OS=Homo sapiens]	150.927	25	39	562	39	2426	263.7	1636.75	39	SON	P18583				TRUE	0.80525	-0.682939	0.0970034	0.001529	FALSE	TRUE	not_mito
314	FALSE	High	Master Protein	P04350	Tubulin beta-4A chain [OS=Homo sapiens]	150.848	66	20	2318	1	444	49.6	6612.8	20	TUBB4A	P04350				TRUE	-0.502712	0.353524	0.00737959	0.623885	TRUE	FALSE	not_mito
315	FALSE	High	Master Protein	Q9Y678	Coatomer subunit gamma-1 [OS=Homo sapiens]	150.812	56	37	569	34	874	97.7	1439.76	37	COPG1	Q9Y678				TRUE	1.91599	-1.28768	0.00137718	0.0158401	TRUE	FALSE	not_mito
316	FALSE	High	Master Protein	Q8TEM1	Nuclear pore membrane glycoprotein 210 [OS=Homo sapiens]	150.674	28	38	816	38	1887	205	2313.34	38	NUP210	Q8TEM1				TRUE	1.99323	-1.36351	0.00156627	1.70647e-05	TRUE	TRUE	not_mito
317	FALSE	High	Master Protein	O60488	Long-chain-fatty-acid--CoA ligase 4 [OS=Homo sapiens]	150.662	48	28	1008	26	711	79.1	2828.32	28	ACSL4	O60488				TRUE	0.0495251	-0.272264	0.93275	0.032329	FALSE	FALSE	not_mito
318	FALSE	High	Master Protein	Q13435	Splicing factor 3B subunit 2 [OS=Homo sapiens]	150.277	40	26	624	26	895	100.2	1888.23	26	SF3B2	Q13435				TRUE	0.698234	0.845622	0.0428718	0.000117253	FALSE	TRUE	not_mito
319	FALSE	High	Master Protein	O14497	AT-rich interactive domain-containing protein 1A [OS=Homo sapiens]	150.106	25	33	262	31	2285	241.9	835.06	33	ARID1A	O14497				TRUE	2.50859	-2.33	0.043574	0.00422421	FALSE	TRUE	not_mito
320	FALSE	High	Master Protein	P31939	Bifunctional purine biosynthesis protein ATIC [OS=Homo sapiens]	150.015	73	30	688	30	592	64.6	1885.78	30	ATIC	P31939				TRUE	0.0908295	-0.787385	0.646159	0.209412	FALSE	FALSE	not_mito
321	FALSE	High	Master Protein	O60716	Catenin delta-1 [OS=Homo sapiens]	149.594	49	32	629	32	968	108.1	1821	32	CTNND1	O60716				TRUE	0.00341827	0.281965	0.993459	0.141302	FALSE	FALSE	not_mito
322	FALSE	High	Master Protein	P42166	Lamina-associated polypeptide 2, isoform alpha [OS=Homo sapiens]	149.507	54	28	786	16	694	75.4	2368.78	28	TMPO	P42166				TRUE	1.11307	0.239849	0.0389198	0.220495	FALSE	FALSE	not_mito
323	FALSE	High	Master Protein	Q7KZ85	Transcription elongation factor SPT6 [OS=Homo sapiens]	149.307	30	40	259	40	1726	198.9	801.35	40	SUPT6H	Q7KZ85				TRUE	0.612889	0.333898	0.0998375	0.0666375	FALSE	FALSE	not_mito
324	FALSE	High	Master Protein	Q08J23	RNA cytosine C(5)-methyltransferase NSUN2 [OS=Homo sapiens]	149.186	61	33	925	33	767	86.4	2745.06	33	NSUN2	Q08J23	MitoCarta3.0	NSUN2	Matrix	FALSE	0.800754	-0.720815	0.00124706	0.0140304	TRUE	FALSE
325	FALSE	High	Master Protein	P42345	Serine/threonine-protein kinase mTOR [OS=Homo sapiens]	149.107	24	44	453	44	2549	288.7	1244.52	44	MTOR	P42345				TRUE	1.58727	-0.541375	0.0593515	0.0293942	FALSE	FALSE	not_mito
326	FALSE	High	Master Protein	Q00653	Nuclear factor NF-kappa-B p100 subunit [OS=Homo sapiens]	149.056	44	27	624	27	900	96.7	1736.47	27	NFKB2	Q00653				TRUE	-0.113495	0.240496	0.610747	0.0523945	FALSE	FALSE	not_mito
327	FALSE	High	Master Protein	Q12802	A-kinase anchor protein 13 [OS=Homo sapiens]	148.987	22	40	283	40	2813	307.4	815.3	40	AKAP13	Q12802				TRUE	-0.115011	0.425848	0.110664	0.271961	FALSE	FALSE	not_mito
328	FALSE	High	Master Protein	Q7Z2W4	Zinc finger CCCH-type antiviral protein 1 [OS=Homo sapiens]	148.958	51	34	884	33	902	101.4	2582.89	34	ZC3HAV1	Q7Z2W4				TRUE	-0.218715	-0.344859	0.519235	0.0870929	FALSE	FALSE	not_mito
329	FALSE	High	Master Protein	Q9H4G0	Band 4.1-like protein 1 [OS=Homo sapiens]	148.957	47	33	976	31	881	98.4	2663.82	33	EPB41L1	Q9H4G0				TRUE	0.219323	0.258124	0.24754	0.101589	FALSE	FALSE	not_mito
330	FALSE	High	Master Protein	Q02809	Procollagen-lysine,2-oxoglutarate 5-dioxygenase 1 [OS=Homo sapiens]	148.853	57	32	1042	32	727	83.5	3143.03	32	PLOD1	Q02809				TRUE	-1.16237	0.0141595	0.00272549	0.936999	TRUE	FALSE	not_mito
331	FALSE	High	Master Protein	P50991	T-complex protein 1 subunit delta [OS=Homo sapiens]	148.331	70	26	1080	25	539	57.9	3162.84	26	CCT4	P50991				TRUE	-0.114754	-0.00155246	0.488294	0.986084	FALSE	FALSE	not_mito
332	FALSE	High	Master Protein	P49915	GMP synthase [glutamine-hydrolyzing] [OS=Homo sapiens]	148.27	57	29	834	29	693	76.7	2345.64	29	GMPS	P49915				TRUE	0.174742	0.650181	0.153626	0.0141677	FALSE	FALSE	not_mito
333	FALSE	High	Master Protein	P23246	Splicing factor, proline- and glutamine-rich [OS=Homo sapiens]	147.795	42	27	1394	26	707	76.1	3988.27	27	SFPQ	P23246				TRUE	1.07529	1.38761	0.011829	0.00185105	FALSE	TRUE	not_mito
334	FALSE	High	Master Protein	O75970	Multiple PDZ domain protein [OS=Homo sapiens]	147.675	28	41	392	40	2070	221.5	1091.83	41	MPDZ	O75970				TRUE	0.108318	-0.101016	0.810282	0.830423	FALSE	FALSE	not_mito
335	FALSE	High	Master Protein	Q99959	Plakophilin-2 [OS=Homo sapiens]	147.056	44	28	632	28	881	97.4	1807.08	28	PKP2	Q99959				TRUE	-0.321119	0.39448	0.00537897	0.101525	TRUE	FALSE	not_mito
336	FALSE	High	Master Protein	Q92508	Piezo-type mechanosensitive ion channel component 1 [OS=Homo sapiens]	146.907	20	36	490	36	2521	286.6	1495.31	36	PIEZO1	Q92508				TRUE	-0.202915	-0.723865	0.56057	0.278329	FALSE	FALSE	not_mito
337	FALSE	High	Master Protein	Q14157	Ubiquitin-associated protein 2-like [OS=Homo sapiens]	146.763	38	24	668	24	1087	114.5	2154.35	24	UBAP2L	Q14157				TRUE	0.53293	0.0684555	0.0913543	0.890538	FALSE	FALSE	not_mito
338	FALSE	High	Master Protein	P55084	Trifunctional enzyme subunit beta, mitochondrial [OS=Homo sapiens]	146.4	62	24	2342	24	474	51.3	6332.89	24	HADHB	P55084	MitoCarta3.0	HADHB	MIM	FALSE	-0.155268	-1.6408	0.345027	3.00733e-05	FALSE	TRUE
339	FALSE	High	Master Protein	P49419	Alpha-aminoadipic semialdehyde dehydrogenase [OS=Homo sapiens]	146.345	58	25	1027	25	539	58.5	3000.5	25	ALDH7A1	P49419	MitoCarta3.0	ALDH7A1	Matrix	FALSE	4.30085	-0.721642	6.66186e-06	0.00272835	TRUE	TRUE
340	FALSE	High	Master Protein	A0FGR8	Extended synaptotagmin-2 [OS=Homo sapiens]	146.339	43	30	708	30	921	102.3	2030.07	30	ESYT2	A0FGR8				TRUE	0.961582	0.236542		0.148895	FALSE	FALSE	not_mito
341	FALSE	High	Master Protein	P50395	Rab GDP dissociation inhibitor beta [OS=Homo sapiens]	146.327	68	26	782	18	445	50.6	2184.04	26	GDI2	P50395				TRUE	-0.099602	0.550403	0.705489	0.0190487	FALSE	FALSE	not_mito
342	FALSE	High	Master Protein	P35606	Coatomer subunit beta' [OS=Homo sapiens]	146.283	50	33	533	33	906	102.4	1438.08	33	COPB2	P35606				TRUE	0.339306	0.144207	0.176528	0.282127	FALSE	FALSE	not_mito
343	FALSE	High	Master Protein	O00461	Golgi integral membrane protein 4 [OS=Homo sapiens]	146.176	53	31	815	31	696	81.8	2289.36	31	GOLIM4	O00461				TRUE	0.489979	0.537962	0.110143	0.102988	FALSE	FALSE	not_mito
344	FALSE	High	Master Protein	Q9Y520	Protein PRRC2C [OS=Homo sapiens]	145.887	21	39	621	37	2896	316.7	1720.65	39	PRRC2C	Q9Y520				TRUE	-0.50556	0.566558	0.0549138	0.271974	FALSE	FALSE	not_mito
345	FALSE	High	Master Protein	P12956	X-ray repair cross-complementing protein 6 [OS=Homo sapiens]	145.867	52	27	1211	27	609	69.8	3596.09	27	XRCC6	P12956				TRUE	0.50414	0.0923438	0.149997	0.744565	FALSE	FALSE	not_mito
346	FALSE	High	Master Protein	Q9HCC0	Methylcrotonoyl-CoA carboxylase beta chain, mitochondrial [OS=Homo sapiens]	145.738	61	27	818	27	563	61.3	2278.79	27	MCCC2	Q9HCC0	MitoCarta3.0	MCCC2	Matrix	FALSE	1.85459	-0.32797	0.000621809	0.00359736	TRUE	TRUE
347	FALSE	High	Master Protein	Q9H3S7	Tyrosine-protein phosphatase non-receptor type 23 [OS=Homo sapiens]	145.513	32	38	465	38	1636	178.9	1275.13	38	PTPN23	Q9H3S7				TRUE	-0.217488	0.682603	0.474501	0.253341	FALSE	FALSE	not_mito
348	FALSE	High	Master Protein	Q12888	TP53-binding protein 1 [OS=Homo sapiens]	145.48	27	36	281	36	1972	213.4	842.27	36	TP53BP1	Q12888				TRUE	1.819	-0.412176		0.0276884	FALSE	FALSE	not_mito
349	FALSE	High	Master Protein	P13807	Glycogen [starch] synthase, muscle [OS=Homo sapiens]	145.21	44	30	476	30	737	83.7	1412.22	30	GYS1	P13807				TRUE	-0.0261937	0.759391	0.938987	0.231292	FALSE	FALSE	not_mito
350	FALSE	High	Master Protein	Q14527	Helicase-like transcription factor [OS=Homo sapiens]	144.585	46	37	500	37	1009	113.9	1278.11	37	HLTF	Q14527				TRUE	-0.407096	0.878058	0.218372	0.256018	FALSE	FALSE	not_mito
351	FALSE	High	Master Protein	P48681	Nestin [OS=Homo sapiens]	144.572	35	42	456	42	1621	177.3	1299.35	42	NES	P48681				TRUE	1.00516	-0.747614	0.00233567	0.00103508	TRUE	TRUE	not_mito
352	FALSE	High	Master Protein	Q8NBJ5	Procollagen galactosyltransferase 1 [OS=Homo sapiens]	144.418	49	26	1267	26	622	71.6	3441.15	26	COLGALT1	Q8NBJ5				TRUE	-0.595565	-0.557369	0.00328597	0.000520801	TRUE	TRUE	not_mito
353	FALSE	High	Master Protein	Q96P70	Importin-9 [OS=Homo sapiens]	144.397	37	27	434	27	1041	115.9	1246.71	27	IPO9	Q96P70				TRUE	-0.0442898	-0.454881	0.867983		FALSE	FALSE	not_mito
354	FALSE	High	Master Protein	Q86YZ3	Hornerin [OS=Homo sapiens]	144.385	27	26	443	26	2850	282.2	1366.73	26	HRNR	Q86YZ3				TRUE	-0.657998	1.0697	0.114369	0.290787	FALSE	FALSE	not_mito
355	FALSE	High	Master Protein	Q7L0Y3	tRNA methyltransferase 10 homolog C [OS=Homo sapiens]	144.383	68	28	1491	28	403	47.3	3936.49	28	TRMT10C	Q7L0Y3	MitoCarta3.0	TRMT10C	Matrix	FALSE	0.0876774	-1.25017	0.624877	1.53563e-05	FALSE	TRUE
356	FALSE	High	Master Protein	P12268	Inosine-5'-monophosphate dehydrogenase 2 [OS=Homo sapiens]	144.359	60	25	795	24	514	55.8	2343.34	25	IMPDH2	P12268				TRUE	0.256611	0.654634	0.136214	4.83826e-05	FALSE	TRUE	not_mito
357	FALSE	High	Master Protein	Q15031	Leucine--tRNA ligase, mitochondrial [OS=Homo sapiens]	144.316	45	32	943	32	903	101.9	2640.1	32	LARS2	Q15031	MitoCarta3.0	LARS2	Matrix	FALSE	2.64914	-1.34461	5.16817e-05	4.42588e-07	TRUE	TRUE
358	FALSE	High	Master Protein	P21796	Voltage-dependent anion-selective channel protein 1 [OS=Homo sapiens]	143.749	85	23	3843	22	283	30.8	14044.4	23	VDAC1	P21796	MitoCarta3.0	VDAC1	MOM	FALSE	-1.04873	-0.157451	0.0330239	0.113871	FALSE	FALSE
359	FALSE	High	Master Protein	O95239	Chromosome-associated kinesin KIF4A [OS=Homo sapiens]	143.734	35	35	400	24	1232	139.8	1143.38	35	KIF4A	O95239				TRUE	0.631963				FALSE	FALSE	not_mito
360	FALSE	High	Master Protein	O75127	Pentatricopeptide repeat-containing protein 1, mitochondrial [OS=Homo sapiens]	143.456	53	28	831	28	700	78.8	2502.08	28	PTCD1	O75127	MitoCarta3.0	PTCD1	Matrix	FALSE	1.82097	-1.46675	0.000168817	1.07115e-05	TRUE	TRUE
361	FALSE	High	Master Protein	Q8IUD2	ELKS/Rab6-interacting/CAST family member 1 [OS=Homo sapiens]	142.656	43	43	478	36	1116	128	1301.06	43	ERC1	Q8IUD2				TRUE	0.84603	0.570429	0.0127701	0.222518	FALSE	FALSE	not_mito
362	FALSE	High	Master Protein	Q9BV73	Centrosome-associated protein CEP250 [OS=Homo sapiens]	142.255	22	39	213	39	2442	281	630.55	39	CEP250	Q9BV73				TRUE	2.65903	1.74892	0.00261192	0.12558	TRUE	FALSE	not_mito
363	FALSE	High	Master Protein	P68366	Tubulin alpha-4A chain [OS=Homo sapiens]	142.185	58	20	2780	5	448	49.9	8160.48	20	TUBA4A	P68366				TRUE	-0.741241	0.177051	0.00626581	0.0742645	TRUE	FALSE	not_mito
364	FALSE	High	Master Protein	Q15029	116 kDa U5 small nuclear ribonucleoprotein component [OS=Homo sapiens]	142.154	49	34	795	33	972	109.4	2083.69	34	EFTUD2	Q15029				TRUE	-0.208007	1.12263	0.622903	0.00718304	FALSE	TRUE	not_mito
365	FALSE	High	Master Protein	Q8WWQ0	PH-interacting protein [OS=Homo sapiens]	141.935	29	40	375	39	1821	206.6	1061.22	40	PHIP	Q8WWQ0				TRUE	0.967523	-0.583209	0.0358987	0.0549666	FALSE	FALSE	not_mito
366	FALSE	High	Master Protein	O95373	Importin-7 [OS=Homo sapiens]	141.855	35	28	729	28	1038	119.4	2113.17	28	IPO7	O95373				TRUE	0.137897	0.500578	0.241988	0.0742488	FALSE	FALSE	not_mito
367	FALSE	High	Master Protein	O95831	Apoptosis-inducing factor 1, mitochondrial [OS=Homo sapiens]	141.75	52	24	1490	24	613	66.9	4656.58	24	AIFM1	O95831	MitoCarta3.0	AIFM1	MIM	FALSE	0.00293625	-0.207413	0.992414	0.0600523	FALSE	FALSE
368	FALSE	High	Master Protein	Q99832	T-complex protein 1 subunit eta [OS=Homo sapiens]	141.355	55	24	1041	24	543	59.3	2786.79	24	CCT7	Q99832				TRUE	-0.277495	0.562796	0.364954	0.31017	FALSE	FALSE	not_mito
369	FALSE	High	Master Protein	Q06210	Glutamine--fructose-6-phosphate aminotransferase [isomerizing] 1 [OS=Homo sapiens]	141.259	57	30	727	25	699	78.8	1985.37	30	GFPT1	Q06210				TRUE	0.671558	-0.0036323	0.137897	0.98902	FALSE	FALSE	not_mito
370	FALSE	High	Master Protein	Q96HY7	2-oxoadipate dehydrogenase complex component E1 [OS=Homo sapiens]	141.243	46	23	472	23	919	103	1422.85	23	DHTKD1	Q96HY7	MitoCarta3.0	DHTKD1	Matrix	FALSE	1.79694	-2.04642	0.0151074	1.33843e-05	FALSE	TRUE
371	FALSE	High	Master Protein	P07355	Annexin A2 [OS=Homo sapiens]	141.241	76	31	2966	31	339	38.6	8457.31	31	ANXA2	P07355				TRUE	0.0311948	0.25245	0.855098	0.101553	FALSE	FALSE	not_mito
372	FALSE	High	Master Protein	Q93008	Probable ubiquitin carboxyl-terminal hydrolase FAF-X [OS=Homo sapiens]	141.227	20	42	448	21	2554	290.3	1190.82	42	USP9X	Q93008				TRUE	-0.0863425	-0.501864	0.792321	0.00186274	FALSE	TRUE	not_mito
373	FALSE	High	Master Protein	Q9Y4A5	Transformation/transcription domain-associated protein [OS=Homo sapiens]	141.042	16	51	246	51	3859	437.3	638.37	51	TRRAP	Q9Y4A5				TRUE	0.998704	0.537444	0.00408151	0.0689746	TRUE	FALSE	not_mito
374	FALSE	High	Master Protein	Q15365	Poly(rC)-binding protein 1 [OS=Homo sapiens]	140.997	79	18	1069	13	356	37.5	3212.17	18	PCBP1	Q15365				TRUE	0.319746	0.46562	0.0328234	0.0222587	FALSE	FALSE	not_mito
375	FALSE	High	Master Protein	P23634	Plasma membrane calcium-transporting ATPase 4 [OS=Homo sapiens]	140.872	30	30	636	16	1241	137.8	1841.05	30	ATP2B4	P23634				TRUE	-2.26671	-0.445434	0.0465291	0.00211007	FALSE	TRUE	not_mito
376	FALSE	High	Master Protein	P78344	Eukaryotic translation initiation factor 4 gamma 2 [OS=Homo sapiens]	140.409	52	36	966	36	907	102.3	2536.06	36	EIF4G2	P78344				TRUE	0.571995	0.468664	0.0225074	0.0154632	FALSE	FALSE	not_mito
377	FALSE	High	Master Protein	Q86UE4	Protein LYRIC [OS=Homo sapiens]	140.319	54	28	1253	28	582	63.8	3779.12	28	MTDH	Q86UE4				TRUE	-0.311846	-0.871051	0.20639	0.00113679	FALSE	TRUE	not_mito
378	FALSE	High	Master Protein	Q15643	Thyroid receptor-interacting protein 11 [OS=Homo sapiens]	140.004	28	44	297	44	1979	227.4	854.66	44	TRIP11	Q15643				TRUE	4.99999	-0.620242	0.000119844	9.36121e-05	TRUE	TRUE	not_mito
379	FALSE	High	Master Protein	Q92499	ATP-dependent RNA helicase DDX1 [OS=Homo sapiens]	139.947	48	29	788	29	740	82.4	2245.56	29	DDX1	Q92499				TRUE	0.0127752	0.787191	0.937057	0.00124177	FALSE	TRUE	not_mito
380	FALSE	High	Master Protein	Q9H4M9	EH domain-containing protein 1 [OS=Homo sapiens]	139.913	70	29	789	20	534	60.6	2162.66	29	EHD1	Q9H4M9				TRUE	0.375685	-0.0755731	0.049132	0.678767	FALSE	FALSE	not_mito
381	FALSE	High	Master Protein	P24752	Acetyl-CoA acetyltransferase, mitochondrial [OS=Homo sapiens]	139.699	68	23	1408	23	427	45.2	4184.28	23	ACAT1	P24752	MitoCarta3.0	ACAT1	Matrix	FALSE	-0.475163	-1.04924	0.135411	0.000661469	FALSE	TRUE
382	FALSE	High	Master Protein	P51532	Transcription activator BRG1 [OS=Homo sapiens]	139.563	27	36	445	22	1647	184.5	1234.12	36	SMARCA4	P51532				TRUE	1.18411	1.50072	0.00421782		TRUE	FALSE	not_mito
383	FALSE	High	Master Protein	O00429	Dynamin-1-like protein [OS=Homo sapiens]	139.336	58	31	752	31	736	81.8	2235.1	31	DNM1L	O00429	MitoCarta3.0	DNM1L	MOM	FALSE	0.535478	0.0484941	0.167581	0.772633	FALSE	FALSE
384	FALSE	High	Master Protein	Q7L8L6	FAST kinase domain-containing protein 5, mitochondrial [OS=Homo sapiens]	139.265	45	26	675	26	764	86.5	1920.22	26	FASTKD5	Q7L8L6	MitoCarta3.0	FASTKD5	Matrix	FALSE	1.45458	-1.28347	0.000818074	0.000503905	TRUE	TRUE
385	FALSE	High	Master Protein	P56192	Methionine--tRNA ligase, cytoplasmic [OS=Homo sapiens]	139.261	44	28	643	28	900	101.1	1867.69	28	MARS1	P56192				TRUE	-0.434046	-0.310264	0.0255042	0.0693282	FALSE	FALSE	not_mito
386	FALSE	High	Master Protein	Q9UQ35	Serine/arginine repetitive matrix protein 2 [OS=Homo sapiens]	139.113	19	33	381	33	2752	299.4	1135.23	33	SRRM2	Q9UQ35				TRUE	-0.117475	0.351956	0.627482	0.198845	FALSE	FALSE	not_mito
387	FALSE	High	Master Protein	Q969Z0	FAST kinase domain-containing protein 4 [OS=Homo sapiens]	138.89	55	26	1305	26	631	70.7	3914.95	26	TBRG4	Q969Z0	MitoCarta3.0	TBRG4	Matrix	FALSE	1.39322	0.203887	0.000197233	0.0858821	TRUE	FALSE
388	FALSE	High	Master Protein	P51114	RNA-binding protein FXR1 [OS=Homo sapiens]	138.785	56	30	611	28	621	69.7	1927.96	30	FXR1	P51114				TRUE	-0.929394	-0.908457	0.00268557	0.00023175	TRUE	TRUE	not_mito
389	FALSE	High	Master Protein	P06744	Glucose-6-phosphate isomerase [OS=Homo sapiens]	137.954	58	23	1429	23	558	63.1	3881.43	23	GPI	P06744				TRUE	-0.201122	0.505557	0.379311	0.00162429	FALSE	TRUE	not_mito
390	FALSE	High	Master Protein	Q8WUM0	Nuclear pore complex protein Nup133 [OS=Homo sapiens]	137.612	43	34	503	34	1156	128.9	1419.07	34	NUP133	Q8WUM0				TRUE	1.81665	-0.95996	4.72881e-05	0.00869704	TRUE	TRUE	not_mito
391	FALSE	High	Master Protein	Q00839	Heterogeneous nuclear ribonucleoprotein U [OS=Homo sapiens]	137.548	38	25	1171	25	825	90.5	3551.67	25	HNRNPU	Q00839				TRUE	0.679944	1.04566	0.0676945	0.00227974	FALSE	TRUE	not_mito
392	FALSE	High	Master Protein	Q6KC79	Nipped-B-like protein [OS=Homo sapiens]	137.508	19	37	337	37	2804	315.9	931.72	37	NIPBL	Q6KC79				TRUE	-0.106241	0.690173			FALSE	FALSE	not_mito
393	FALSE	High	Master Protein	P61978	Heterogeneous nuclear ribonucleoprotein K [OS=Homo sapiens]	137.283	64	23	1970	23	463	50.9	5084.96	23	HNRNPK	P61978				TRUE	0.331133	0.361194	0.0535207	0.18803	FALSE	FALSE	not_mito
394	FALSE	High	Master Protein	P50570	Dynamin-2 [OS=Homo sapiens]	136.93	50	31	663	31	870	98	1864.83	31	DNM2	P50570				TRUE	-0.48684	-0.200619	0.0886101	0.680484	FALSE	FALSE	not_mito
395	FALSE	High	Master Protein	Q13045	Protein flightless-1 homolog [OS=Homo sapiens]	136.733	33	31	583	31	1269	144.7	1743.47	31	FLII	Q13045				TRUE	1.62824	0.316604	0.0177433	0.400596	FALSE	FALSE	not_mito
396	FALSE	High	Master Protein	Q99460	26S proteasome non-ATPase regulatory subunit 1 [OS=Homo sapiens]	136.71	40	28	509	28	953	105.8	1460.93	28	PSMD1	Q99460				TRUE	0.525713	-0.130158	0.0740794	0.843739	FALSE	FALSE	not_mito
397	FALSE	High	Master Protein	Q9Y2X3	Nucleolar protein 58 [OS=Homo sapiens]	136.703	53	22	628	22	529	59.5	1951.21	22	NOP58	Q9Y2X3				TRUE	0.702887	0.980099	0.07366	0.179572	FALSE	FALSE	not_mito
398	FALSE	High	Master Protein	O95163	Elongator complex protein 1 [OS=Homo sapiens]	136.685	38	31	401	31	1332	150.2	1153.61	31	ELP1	O95163				TRUE	3.04302	-0.682195	0.000550122	0.00834206	TRUE	TRUE	not_mito
399	FALSE	High	Master Protein	Q99613	Eukaryotic translation initiation factor 3 subunit C [OS=Homo sapiens]	136.59	35	26	700	26	913	105.3	2153.43	26	EIF3C	Q99613				TRUE	-0.382127	0.0459915	0.00182554	0.767679	TRUE	FALSE	not_mito
400	FALSE	High	Master Protein	P08240	Signal recognition particle receptor subunit alpha [OS=Homo sapiens]	136.584	53	25	860	25	638	69.8	2353.85	25	SRPRA	P08240				TRUE	0.370216	-0.608748	0.104887	7.23461e-05	FALSE	TRUE	not_mito
401	FALSE	High	Master Protein	P52701	DNA mismatch repair protein Msh6 [OS=Homo sapiens]	136.565	29	32	498	32	1360	152.7	1380.33	32	MSH6	P52701				TRUE	0.0495727	0.0884028	0.838723	0.882602	FALSE	FALSE	not_mito
402	FALSE	High	Master Protein	Q7Z460	CLIP-associating protein 1 [OS=Homo sapiens]	136.482	30	36	441	33	1538	169.3	1302.64	36	CLASP1	Q7Z460				TRUE	-0.889833	-1.11055	0.0789947	0.0340234	FALSE	FALSE	not_mito
403	FALSE	High	Master Protein	Q92841	Probable ATP-dependent RNA helicase DDX17 [OS=Homo sapiens]	136.28	49	30	1390	23	729	80.2	3920.27	30	DDX17	Q92841				TRUE	0.740908	0.279508	0.0476278	0.448337	FALSE	FALSE	not_mito
404	FALSE	High	Master Protein	O00116	Alkyldihydroxyacetonephosphate synthase, peroxisomal [OS=Homo sapiens]	135.946	54	26	662	26	658	72.9	2012.05	26	AGPS	O00116				TRUE	0.430809	0.172795	0.459867	0.279596	FALSE	FALSE	not_mito
405	FALSE	High	Master Protein	P80723	Brain acid soluble protein 1 [OS=Homo sapiens]	135.538	91	20	1303	20	227	22.7	4284	20	BASP1	P80723				TRUE	-1.10439	-0.260792	0.0260063	0.0402382	FALSE	FALSE	not_mito
406	FALSE	High	Master Protein	Q9ULJ8	Neurabin-1 [OS=Homo sapiens]	135.328	40	30	455	29	1098	123.3	1345.39	30	PPP1R9A	Q9ULJ8				TRUE	0.542821	0.920402	0.0662369	0.011024	FALSE	FALSE	not_mito
407	FALSE	High	Master Protein	P27816	Microtubule-associated protein 4 [OS=Homo sapiens]	135.248	42	33	837	33	1152	120.9	2315.28	33	MAP4	P27816				TRUE	0.377509	-0.135601	0.0420092	0.465091	FALSE	FALSE	not_mito
408	FALSE	High	Master Protein	Q92945	Far upstream element-binding protein 2 [OS=Homo sapiens]	135.22	53	28	953	27	711	73.1	2935.65	28	KHSRP	Q92945				TRUE	-2.90816	-0.098124	0.173006	0.951634	FALSE	FALSE	not_mito
409	FALSE	High	Master Protein	O75027	Iron-sulfur clusters transporter ABCB7, mitochondrial [OS=Homo sapiens]	134.55	49	24	786	24	752	82.6	2332.94	24	ABCB7	O75027	MitoCarta3.0	ABCB7	MIM	FALSE	2.33726	-1.06595	5.05474e-05	0.00093295	TRUE	TRUE
410	FALSE	High	Master Protein	P08243	Asparagine synthetase [glutamine-hydrolyzing] [OS=Homo sapiens]	134.148	55	24	761	24	561	64.3	2013.53	24	ASNS	P08243				TRUE	1.92436	3.17512	0.00855422	0.00347188	TRUE	TRUE	not_mito
411	FALSE	High	Master Protein	P47897	Glutamine--tRNA ligase [OS=Homo sapiens]	134.066	52	33	943	32	775	87.7	2527.21	33	QARS1	P47897				TRUE	1.16164	-0.160609	0.000942975	0.0188705	TRUE	FALSE	not_mito
412	FALSE	High	Master Protein	Q14966	Zinc finger protein 638 [OS=Homo sapiens]	133.933	25	36	301	36	1978	220.5	886.09	36	ZNF638	Q14966				TRUE	0.382538	0.83338	0.368353	0.3476	FALSE	FALSE	not_mito
413	FALSE	High	Master Protein	P33993	DNA replication licensing factor MCM7 [OS=Homo sapiens]	133.879	44	27	610	27	719	81.3	1734.5	27	MCM7	P33993				TRUE	-0.469579	1.21914	0.0450467	0.0578553	FALSE	FALSE	not_mito
414	FALSE	High	Master Protein	Q8TEX9	Importin-4 [OS=Homo sapiens]	133.77	37	28	238	28	1081	118.6	621.52	28	IPO4	Q8TEX9				TRUE		-0.846723		7.6535e-05	FALSE	TRUE	not_mito
415	FALSE	High	Master Protein	P31930	Cytochrome b-c1 complex subunit 1, mitochondrial [OS=Homo sapiens]	133.704	57	20	1506	19	480	52.6	4187.86	20	UQCRC1	P31930	MitoCarta3.0	UQCRC1	MIM	FALSE	2.93149	-1.39017	0.000320382	1.83341e-05	TRUE	TRUE
416	FALSE	High	Master Protein	P10696	Alkaline phosphatase, germ cell type [OS=Homo sapiens]	133.504	49	21	1651	3	532	57.3	4995.97	21	ALPG	P10696				TRUE	-0.634857	0.058788	0.0273858	0.683529	FALSE	FALSE	not_mito
417	FALSE	High	Master Protein	P82933	Small ribosomal subunit protein uS9m [OS=Homo sapiens]	133.49	61	21	854	21	396	45.8	2517.44	21	MRPS9	P82933	MitoCarta3.0	MRPS9	Matrix	FALSE	-0.0743943	-1.21193	0.364856	1.29879e-05	FALSE	TRUE
418	FALSE	High	Master Protein	Q8WX93	Palladin [OS=Homo sapiens]	133.447	32	31	681	31	1383	150.5	1991.74	31	PALLD	Q8WX93				TRUE	0.0752637	-0.0927985	0.626284	0.5702	FALSE	FALSE	not_mito
419	FALSE	High	Master Protein	P22695	Cytochrome b-c1 complex subunit 2, mitochondrial [OS=Homo sapiens]	133.346	68	20	1461	20	453	48.4	4381.15	20	UQCRC2	P22695	MitoCarta3.0	UQCRC2	MIM	FALSE	1.03035	-1.4574	0.012559	3.10087e-05	FALSE	TRUE
420	FALSE	High	Master Protein	Q9Y2Z4	Tyrosine--tRNA ligase, mitochondrial [OS=Homo sapiens]	133.178	56	18	665	18	477	53.2	1942.24	18	YARS2	Q9Y2Z4	MitoCarta3.0	YARS2	Matrix	FALSE	3.21699	-1.53671	6.37484e-05	0.0223513	TRUE	FALSE
421	FALSE	High	Master Protein	Q15424	Scaffold attachment factor B1 [OS=Homo sapiens]	133.119	30	25	558	15	915	102.6	1687.13	25	SAFB	Q15424				TRUE	1.07086		0.0119807		FALSE	FALSE	not_mito
422	FALSE	High	Master Protein	Q92667	A-kinase anchor protein 1, mitochondrial [OS=Homo sapiens]	132.932	38	28	710	28	903	97.3	2081.27	28	AKAP1	Q92667	MitoCarta3.0	AKAP1	MOM	FALSE	-0.355281	-0.249593	0.454011	0.184602	FALSE	FALSE
423	FALSE	High	Master Protein	P55011	Solute carrier family 12 member 2 [OS=Homo sapiens]	132.902	33	32	521	32	1212	131.4	1386	32	SLC12A2	P55011				TRUE	0.463497	0.543669	0.136413	0.000359842	FALSE	TRUE	not_mito
424	FALSE	High	Master Protein	Q16555	Dihydropyrimidinase-related protein 2 [OS=Homo sapiens]	132.768	62	22	468	22	572	62.3	1524.85	22	DPYSL2	Q16555				TRUE	0.136406	-0.0335321	0.466255	0.771529	FALSE	FALSE	not_mito
425	FALSE	High	Master Protein	Q92900	Regulator of nonsense transcripts 1 [OS=Homo sapiens]	132.603	41	35	676	35	1129	124.3	1738.04	35	UPF1	Q92900				TRUE	-0.707051	-0.693103	0.000672875	0.0208692	TRUE	FALSE	not_mito
426	FALSE	High	Master Protein	Q9BQ52	Zinc phosphodiesterase ELAC protein 2 [OS=Homo sapiens]	132.463	41	21	558	21	826	92.2	1759.38	21	ELAC2	Q9BQ52	MitoCarta3.0	ELAC2	Matrix	FALSE	1.33287	-1.14834	0.000564755	0.000533188	TRUE	TRUE
427	FALSE	High	Master Protein	O43390	Heterogeneous nuclear ribonucleoprotein R [OS=Homo sapiens]	132.444	51	28	935	21	633	70.9	2551.03	28	HNRNPR	O43390				TRUE	0.481859		0.0350659		FALSE	FALSE	not_mito
428	FALSE	High	Master Protein	P07910	Heterogeneous nuclear ribonucleoproteins C1/C2 [OS=Homo sapiens]	132.224	68	25	1407	25	306	33.7	4087.84	25	HNRNPC	P07910				TRUE	0.943641	0.261033	0.00306276	0.11056	TRUE	FALSE	not_mito
429	FALSE	High	Master Protein	Q92598	Heat shock protein 105 kDa [OS=Homo sapiens]	132.199	50	31	478	30	858	96.8	1413.77	31	HSPH1	Q92598				TRUE	-0.20696	0.0592483	0.44708	0.82285	FALSE	FALSE	not_mito
430	FALSE	High	Master Protein	O75128	Protein cordon-bleu [OS=Homo sapiens]	132.098	38	34	453	34	1261	135.5	1307.43	34	COBL	O75128				TRUE	-0.455503	-0.573568	0.01034	0.00212959	FALSE	TRUE	not_mito
431	FALSE	High	Master Protein	Q8N766	ER membrane protein complex subunit 1 [OS=Homo sapiens]	132.028	39	29	587	29	993	111.7	1618.7	29	EMC1	Q8N766				TRUE	-0.0131143	-0.267968	0.977011	0.0366733	FALSE	FALSE	not_mito
432	FALSE	High	Master Protein	Q6NUK1	Mitochondrial adenyl nucleotide antiporter SLC25A24 [OS=Homo sapiens]	131.941	54	24	1082	24	477	53.3	3086.72	24	SLC25A24	Q6NUK1	MitoCarta3.0	SLC25A24	MIM	FALSE	0.459875	-0.370241	0.298676	0.098421	FALSE	FALSE
433	FALSE	High	Master Protein	Q9Y305	Acyl-coenzyme A thioesterase 9, mitochondrial [OS=Homo sapiens]	131.73	62	27	1382	27	439	49.9	3476.55	27	ACOT9	Q9Y305	MitoCarta3.0	ACOT9	MIM	FALSE	1.2642	-1.95226	0.000736407	7.15741e-06	TRUE	TRUE
434	FALSE	High	Master Protein	Q9NP58	ATP-binding cassette sub-family B member 6 [OS=Homo sapiens]	131.695	39	24	693	24	842	93.8	2208.69	24	ABCB6	Q9NP58	MitoCarta3.0	ABCB6	MOM	FALSE	1.10018	-0.120009	0.0260385	0.230406	FALSE	FALSE
435	FALSE	High	Master Protein	Q5T9A4	ATPase family AAA domain-containing protein 3B [OS=Homo sapiens]	131.581	41	23	1391	8	648	72.5	4021.51	23	ATAD3B	Q5T9A4	MitoCarta3.0	ATAD3B	MIM	FALSE	-0.641235	-0.342311	0.00622061	0.0388769	TRUE	FALSE
436	FALSE	High	Master Protein	Q12769	Nuclear pore complex protein Nup160 [OS=Homo sapiens]	131.579	33	31	474	31	1436	162	1268.94	31	NUP160	Q12769				TRUE	0.597353	-0.328099	0.0970963		FALSE	FALSE	not_mito
437	FALSE	High	Master Protein	Q16706	Alpha-mannosidase 2 [OS=Homo sapiens]	131.403	37	33	595	33	1144	131.1	1606.54	33	MAN2A1	Q16706				TRUE	-1.04289	0.515057	0.0853754	0.252833	FALSE	FALSE	not_mito
438	FALSE	High	Master Protein	P38606	V-type proton ATPase catalytic subunit A [OS=Homo sapiens]	130.996	54	25	606	25	617	68.3	1634.47	25	ATP6V1A	P38606				TRUE	-0.0827979	0.154134	0.780058	0.322175	FALSE	FALSE	not_mito
439	FALSE	High	Master Protein	Q86VI3	Ras GTPase-activating-like protein IQGAP3 [OS=Homo sapiens]	130.995	30	40	488	37	1631	184.6	1200.29	40	IQGAP3	Q86VI3				TRUE	-0.593561	-0.0592778	0.0328327	0.806768	FALSE	FALSE	not_mito
440	FALSE	High	Master Protein	Q5VT25	Serine/threonine-protein kinase MRCK alpha [OS=Homo sapiens]	130.785	29	37	327	34	1732	197.2	869.92	37	CDC42BPA	Q5VT25				TRUE	0.255863	-0.159128	0.156983	0.479409	FALSE	FALSE	not_mito
441	FALSE	High	Master Protein	P02533	Keratin, type I cytoskeletal 14 [OS=Homo sapiens]	130.782	59	26	1201	10	472	51.5	3268.91	26	KRT14	P02533				TRUE	-0.533434	0.735876	0.280842	0.439104	FALSE	FALSE	not_mito
442	FALSE	High	Master Protein	O94979	Protein transport protein Sec31A [OS=Homo sapiens]	130.592	33	30	596	30	1220	132.9	1454.59	30	SEC31A	O94979				TRUE	-0.230127	-0.444945	0.690179	0.281003	FALSE	FALSE	not_mito
443	FALSE	High	Master Protein	P08779	Keratin, type I cytoskeletal 16 [OS=Homo sapiens]	130.416	54	27	1124	17	473	51.2	2926.59	27	KRT16	P08779				TRUE	3.46029	-0.955212		7.97392e-05	FALSE	TRUE	not_mito
444	FALSE	High	Master Protein	Q03701	CCAAT/enhancer-binding protein zeta [OS=Homo sapiens]	130.361	36	33	416	33	1054	120.9	1119.86	33	CEBPZ	Q03701				TRUE	1.49921	-0.0807584	0.0047876	0.627429	TRUE	FALSE	not_mito
445	FALSE	High	Master Protein	Q16531	DNA damage-binding protein 1 [OS=Homo sapiens]	130.356	35	32	730	32	1140	126.9	1920.65	32	DDB1	Q16531				TRUE	0.851932	1.02402	0.0332542	0.230874	FALSE	FALSE	not_mito
446	FALSE	High	Master Protein	P06756	Integrin alpha-V [OS=Homo sapiens]	130.296	39	34	618	34	1048	116	1731.65	34	ITGAV	P06756				TRUE	0.485648	0.779084	0.105425	0.2238	FALSE	FALSE	not_mito
447	FALSE	High	Master Protein	Q6YN16	Hydroxysteroid dehydrogenase-like protein 2 [OS=Homo sapiens]	129.902	70	22	940	22	418	45.4	2993.29	22	HSDL2	Q6YN16	MitoCarta3.0	HSDL2	Matrix	FALSE	-0.191341	-0.956196	0.625152	3.94599e-05	FALSE	TRUE
448	FALSE	High	Master Protein	Q5JTZ9	Alanine--tRNA ligase, mitochondrial [OS=Homo sapiens]	129.79	38	27	745	27	985	107.3	2203.66	27	AARS2	Q5JTZ9	MitoCarta3.0	AARS2	Matrix	FALSE	3.24494	-1.2693	0.00010832	0.000445107	TRUE	TRUE
449	FALSE	High	Master Protein	P42765	3-ketoacyl-CoA thiolase, mitochondrial [OS=Homo sapiens]	129.633	66	17	950	17	397	41.9	2813.29	17	ACAA2	P42765	MitoCarta3.0	ACAA2	Matrix	FALSE	1.48751	-1.30451	0.00737027	0.000239134	TRUE	TRUE
450	FALSE	High	Master Protein	Q99714	3-hydroxyacyl-CoA dehydrogenase type-2 [OS=Homo sapiens]	129.532	89	15	1548	15	261	26.9	4931.16	15	HSD17B10	Q99714	MitoCarta3.0	HSD17B10	Matrix	FALSE	0.032778	-0.644065	0.856397	0.000747737	FALSE	TRUE
451	FALSE	High	Master Protein	Q8IYB8	ATP-dependent RNA helicase SUPV3L1, mitochondrial [OS=Homo sapiens]	129.496	42	27	1217	27	786	87.9	3182.91	27	SUPV3L1	Q8IYB8	MitoCarta3.0	SUPV3L1	Matrix	FALSE	1.64023	-1.50826	7.94573e-05	3.29895e-06	TRUE	TRUE
452	FALSE	High	Master Protein	Q10471	Polypeptide N-acetylgalactosaminyltransferase 2 [OS=Homo sapiens]	129.477	46	25	1121	25	571	64.7	3143.2	25	GALNT2	Q10471				TRUE	-0.0263129	-0.0802559	0.940928	0.356231	FALSE	FALSE	not_mito
453	FALSE	High	Master Protein	P98082	Disabled homolog 2 [OS=Homo sapiens]	129.411	52	24	605	24	770	82.4	2017.55	24	DAB2	P98082				TRUE	-0.593443	0.160478	0.0268713	0.279733	FALSE	FALSE	not_mito
454	FALSE	High	Master Protein	O75746	Electrogenic aspartate/glutamate antiporter SLC25A12, mitochondrial [OS=Homo sapiens]	129.318	59	30	1008	23	678	74.7	2739.72	30	SLC25A12	O75746	MitoCarta3.0	SLC25A12	MIM	FALSE	-0.782008	-0.534109	0.231681	0.00237423	FALSE	TRUE
455	FALSE	High	Master Protein	P30622	CAP-Gly domain-containing linker protein 1 [OS=Homo sapiens]	129.247	31	36	266	36	1438	162.1	760.79	36	CLIP1	P30622				TRUE	-0.209177	0.0694135	0.333977	0.513799	FALSE	FALSE	not_mito
456	FALSE	High	Master Protein	Q9BUF5	Tubulin beta-6 chain [OS=Homo sapiens]	129.193	57	18	1138	8	446	49.8	3326.65	18	TUBB6	Q9BUF5				TRUE	-0.516199	0.60271	0.00592129	0.376006	TRUE	FALSE	not_mito
457	FALSE	High	Master Protein	P00533	Epidermal growth factor receptor [OS=Homo sapiens]	129.167	34	29	1063	28	1210	134.2	3018.86	29	EGFR	P00533				TRUE	0.64975	1.0487	0.0276429	0.000158625	FALSE	TRUE	not_mito
458	FALSE	High	Master Protein	P13797	Plastin-3 [OS=Homo sapiens]	129.075	50	28	993	24	630	70.8	2842.11	28	PLS3	P13797				TRUE	0.167192	0.043455	0.309455	0.737217	FALSE	FALSE	not_mito
459	FALSE	High	Master Protein	O60763	General vesicular transport factor p115 [OS=Homo sapiens]	128.96	43	27	314	27	962	107.8	948.11	27	USO1	O60763				TRUE	0.372155	0.951355	0.266073		FALSE	FALSE	not_mito
460	FALSE	High	Master Protein	Q14978	Nucleolar and coiled-body phosphoprotein 1 [OS=Homo sapiens]	128.544	50	27	483	27	699	73.6	1290	27	NOLC1	Q14978				TRUE	-0.106561	0.374405	0.744045	0.00506093	FALSE	TRUE	not_mito
461	FALSE	High	Master Protein	Q9H845	Complex I assembly factor ACAD9, mitochondrial [OS=Homo sapiens]	128.472	63	32	960	32	621	68.7	2508.78	32	ACAD9	Q9H845	MitoCarta3.0	ACAD9	MIM	FALSE	1.74443	-1.3575	0.000284153	0.000175161	TRUE	TRUE
462	FALSE	High	Master Protein	P07942	Laminin subunit beta-1 [OS=Homo sapiens]	128.349	22	33	742	33	1786	197.9	2110.37	33	LAMB1	P07942				TRUE	-0.972658	0.265087	0.000862872	0.174459	TRUE	FALSE	not_mito
463	FALSE	High	Master Protein	Q9HAV4	Exportin-5 [OS=Homo sapiens]	128.159	33	27	370	27	1204	136.2	1052.89	27	XPO5	Q9HAV4				TRUE	1.73875	-1.6912	1.03233e-05	0.00156014	TRUE	TRUE	not_mito
464	FALSE	High	Master Protein	P02538	Keratin, type II cytoskeletal 6A [OS=Homo sapiens]	127.956	53	36	1499	5	564	60	3813.78	36	KRT6A	P02538				TRUE	-0.180903	0.939184	0.849684	0.331947	FALSE	FALSE	not_mito
465	FALSE	High	Master Protein	Q9NVP1	ATP-dependent RNA helicase DDX18 [OS=Homo sapiens]	127.935	51	24	506	24	670	75.4	1500.37	24	DDX18	Q9NVP1				TRUE	0.816653	-1.88555	0.0187749		FALSE	FALSE	not_mito
466	FALSE	High	Master Protein	Q8N3C0	Activating signal cointegrator 1 complex subunit 3 [OS=Homo sapiens]	127.91	24	42	206	42	2202	251.3	503.28	42	ASCC3	Q8N3C0				TRUE	-0.0715227	-0.3963	0.673379	0.00852218	FALSE	TRUE	not_mito
467	FALSE	High	Master Protein	Q9NTI5	Sister chromatid cohesion protein PDS5 homolog B [OS=Homo sapiens]	127.851	30	34	384	33	1447	164.6	1053.3	34	PDS5B	Q9NTI5				TRUE	0.565339	0.0672896	0.27689	0.67051	FALSE	FALSE	not_mito
468	FALSE	High	Master Protein	Q13509	Tubulin beta-3 chain [OS=Homo sapiens]	127.667	51	18	1828	4	450	50.4	5299.73	18	TUBB3	Q13509				TRUE	-1.55522	0.714823	0.0344258		FALSE	FALSE	not_mito
469	FALSE	High	Master Protein	P49790	Nuclear pore complex protein Nup153 [OS=Homo sapiens]	127.397	28	29	459	29	1475	153.8	1418.5	29	NUP153	P49790				TRUE	-1.7679	1.00651	0.0659203	0.0644628	FALSE	FALSE	not_mito
470	FALSE	High	Master Protein	O43615	Mitochondrial import inner membrane translocase subunit TIM44 [OS=Homo sapiens]	127.051	58	30	1320	30	452	51.3	3736.84	30	TIMM44	O43615	MitoCarta3.0	TIMM44	MIM	FALSE	2.55033	-0.261166	1.89253e-05	0.0214688	TRUE	FALSE
471	FALSE	High	Master Protein	Q9Y446	Plakophilin-3 [OS=Homo sapiens]	127.003	43	25	704	25	797	87	1973.69	25	PKP3	Q9Y446				TRUE	-0.261992	0.0292356	0.126709	0.936655	FALSE	FALSE	not_mito
472	FALSE	High	Master Protein	P13647	Keratin, type II cytoskeletal 5 [OS=Homo sapiens]	126.999	48	35	1452	20	590	62.3	3581.07	35	KRT5	P13647				TRUE	-0.659871	0.639765	0.0787704	0.304998	FALSE	FALSE	not_mito
473	FALSE	High	Master Protein	O75146	Huntingtin-interacting protein 1-related protein [OS=Homo sapiens]	126.73	42	35	452	34	1068	119.3	1277.4	35	HIP1R	O75146				TRUE	1.64146	-0.279504	0.000174641	0.163415	TRUE	FALSE	not_mito
474	FALSE	High	Master Protein	P31942	Heterogeneous nuclear ribonucleoprotein H3 [OS=Homo sapiens]	126.432	64	13	623	13	346	36.9	2137.49	13	HNRNPH3	P31942				TRUE	0.384986	0.117202	0.198879	0.519414	FALSE	FALSE	not_mito
475	FALSE	High	Master Protein	O60506	Heterogeneous nuclear ribonucleoprotein Q [OS=Homo sapiens]	126.381	52	26	1123	19	623	69.6	3250.32	26	SYNCRIP	O60506				TRUE	0.248237	-0.477973	0.339142	0.011799	FALSE	FALSE	not_mito
476	FALSE	High	Master Protein	O60287	Nucleolar pre-ribosomal-associated protein 1 [OS=Homo sapiens]	126.346	23	39	272	39	2271	254.2	728.92	39	URB1	O60287				TRUE	1.18634	0.411625	0.000317961	0.00171019	TRUE	TRUE	not_mito
477	FALSE	High	Master Protein	O60610	Protein diaphanous homolog 1 [OS=Homo sapiens]	126.249	39	40	490	40	1272	141.3	1311.4	40	DIAPH1	O60610				TRUE	4.27314	0.234696	6.03138e-06	0.0164866	TRUE	FALSE	not_mito
478	FALSE	High	Master Protein	Q6PKG0	La-related protein 1 [OS=Homo sapiens]	126.24	44	31	440	29	1096	123.4	1047.56	31	LARP1	Q6PKG0				TRUE	0.116665	-0.078402	0.659856	0.594687	FALSE	FALSE	not_mito
479	FALSE	High	Master Protein	P25205	DNA replication licensing factor MCM3 [OS=Homo sapiens]	126.111	47	29	565	29	808	90.9	1677.13	29	MCM3	P25205				TRUE	1.44499	0.185555	0.135363	0.55942	FALSE	FALSE	not_mito
480	FALSE	High	Master Protein	O96008	Mitochondrial import receptor subunit TOM40 homolog [OS=Homo sapiens]	126.024	64	13	1342	13	361	37.9	4153.61	13	TOMM40	O96008	MitoCarta3.0	TOMM40	MOM	FALSE	-0.471066	-0.0695558	0.229609	0.602591	FALSE	FALSE
481	FALSE	High	Master Protein	Q16658	Fascin [OS=Homo sapiens]	125.973	63	26	1038	26	493	54.5	2673.95	26	FSCN1	Q16658				TRUE	0.406667	0.562398	0.0729432	4.94217e-05	FALSE	TRUE	not_mito
482	FALSE	High	Master Protein	O43175	D-3-phosphoglycerate dehydrogenase [OS=Homo sapiens]	125.479	58	22	1395	22	533	56.6	3958.01	22	PHGDH	O43175				TRUE	1.18205	1.955	0.000603757	2.35534e-06	TRUE	TRUE	not_mito
483	FALSE	High	Master Protein	Q96EY7	Small ribosomal subunit protein mS39 [OS=Homo sapiens]	125.474	44	24	885	24	689	78.5	2506.61	24	PTCD3	Q96EY7	MitoCarta3.0	PTCD3	Matrix	FALSE	1.64573	-2.36655	0.00113376	0.00682989	TRUE	TRUE
484	FALSE	High	Master Protein	P41250	Glycine--tRNA ligase [OS=Homo sapiens]	125.279	47	26	923	26	739	83.1	2398.49	26	GARS1	P41250	MitoCarta3.0	GARS1	Matrix	FALSE	3.44247	-0.653453	1.14271e-05	0.0971747	TRUE	FALSE
485	FALSE	High	Master Protein	Q8NC60	Nitric oxide-associated protein 1 [OS=Homo sapiens]	125.203	48	25	456	25	698	78.4	1407.03	25	NOA1	Q8NC60	MitoCarta3.0	NOA1	MIM	FALSE	-0.120822	-1.08583	0.700429	0.000300164	FALSE	TRUE
486	FALSE	High	Master Protein	Q9Y2D5	PALM2-AKAP2 fusion protein [OS=Homo sapiens]	125.163	41	29	460	29	1103	122	1508.4	29	PALM2AKAP2	Q9Y2D5				TRUE	2.65701	-0.425306	0.151595	0.00624087	FALSE	TRUE	not_mito
487	FALSE	High	Master Protein	O75475	PC4 and SFRS1-interacting protein [OS=Homo sapiens]	125.099	51	22	575	22	530	60.1	1704.96	22	PSIP1	O75475				TRUE	0.214511	0.0682916	0.543456	0.810996	FALSE	FALSE	not_mito
488	FALSE	High	Master Protein	Q15233	Non-POU domain-containing octamer-binding protein [OS=Homo sapiens]	125.054	48	19	1257	18	471	54.2	3628.95	19	NONO	Q15233				TRUE	1.03878	0.868278	0.0274409	0.0383798	FALSE	FALSE	not_mito
489	FALSE	High	Master Protein	Q12959	Disks large homolog 1 [OS=Homo sapiens]	124.996	51	25	560	25	904	100.4	1679.04	25	DLG1	Q12959				TRUE	-0.173809	0.0150372	0.432155	0.937323	FALSE	FALSE	not_mito
490	FALSE	High	Master Protein	O43852	Calumenin [OS=Homo sapiens]	124.966	69	21	1173	21	315	37.1	3518.33	21	CALU	O43852				TRUE	0.368789	-0.0319602	0.465634	0.736295	FALSE	FALSE	not_mito
491	FALSE	High	Master Protein	Q93050	V-type proton ATPase 116 kDa subunit a 1 [OS=Homo sapiens]	124.496	37	24	719	22	837	96.4	2060.62	24	ATP6V0A1	Q93050				TRUE	-0.544972	-0.155258	0.10637	0.217323	FALSE	FALSE	not_mito
492	FALSE	High	Master Protein	Q6PI48	Aspartate--tRNA ligase, mitochondrial [OS=Homo sapiens]	124.308	55	26	874	26	645	73.5	2336.35	26	DARS2	Q6PI48	MitoCarta3.0	DARS2	Matrix	FALSE	2.09022	-1.56512	5.39175e-05	5.19664e-05	TRUE	TRUE
493	FALSE	High	Master Protein	Q14C86	GTPase-activating protein and VPS9 domain-containing protein 1 [OS=Homo sapiens]	124.256	29	30	390	30	1478	164.9	1032.64	30	GAPVD1	Q14C86				TRUE	-2.02215	3.95139	0.0359085	4.64697e-06	FALSE	TRUE	not_mito
494	FALSE	High	Master Protein	Q13011	Delta(3,5)-Delta(2,4)-dienoyl-CoA isomerase, mitochondrial [OS=Homo sapiens]	124.195	66	17	997	17	328	35.8	3149.14	17	ECH1	Q13011	MitoCarta3.0	ECH1	Matrix	FALSE	1.09612	-1.44989	0.0519883	7.25245e-05	FALSE	TRUE
495	FALSE	High	Master Protein	Q13423	NAD(P) transhydrogenase, mitochondrial [OS=Homo sapiens]	123.986	36	26	681	26	1086	113.8	1911.23	26	NNT	Q13423	MitoCarta3.0	NNT	MIM	FALSE	2.81887	-1.37413	7.06038e-05	1.75439e-05	TRUE	TRUE
496	FALSE	High	Master Protein	Q9Y263	Phospholipase A-2-activating protein [OS=Homo sapiens]	123.931	46	29	431	29	795	87.1	1266.03	29	PLAA	Q9Y263				TRUE	-0.582	0.213691	0.459527	0.781489	FALSE	FALSE	not_mito
497	FALSE	High	Master Protein	P49736	DNA replication licensing factor MCM2 [OS=Homo sapiens]	123.695	42	30	421	30	904	101.8	1225.13	30	MCM2	P49736				TRUE	-0.224352	-0.933334	0.471106		FALSE	FALSE	not_mito
498	FALSE	High	Master Protein	P17980	26S proteasome regulatory subunit 6A [OS=Homo sapiens]	123.627	67	21	421	21	439	49.2	1268.17	21	PSMC3	P17980				TRUE	-0.15427	0.0530994	0.22298	0.83537	FALSE	FALSE	not_mito
499	FALSE	High	Master Protein	P11717	Cation-independent mannose-6-phosphate receptor [OS=Homo sapiens]	123.469	17	32	552	32	2491	274.2	1581.48	32	IGF2R	P11717				TRUE	-2.13195	0.119933	9.76407e-05	0.366054	TRUE	FALSE	not_mito
500	FALSE	High	Master Protein	O95140	Mitofusin-2 [OS=Homo sapiens]	123.397	43	26	577	26	757	86.3	1611.48	26	MFN2	O95140	MitoCarta3.0	MFN2	MOM	FALSE	-2.19301	0.646044	0.0680032	0.206634	FALSE	FALSE
501	FALSE	High	Master Protein	Q9NU22	Midasin [OS=Homo sapiens]	123.318	11	42	201	42	5596	632.4	503.05	42	MDN1	Q9NU22				TRUE	0.794473	-0.720798	0.00509106		TRUE	FALSE	not_mito
502	FALSE	High	Master Protein	P28838	Cytosol aminopeptidase [OS=Homo sapiens]	123.191	64	27	860	27	519	56.1	2390.91	27	LAP3	P28838	MitoCarta3.0	LAP3	Matrix	FALSE	4.63383	0.611155	4.87979e-05	0.0905089	TRUE	FALSE
503	FALSE	High	Master Protein	O75165	DnaJ homolog subfamily C member 13 [OS=Homo sapiens]	123.13	21	37	446	37	2243	254.3	1266.59	37	DNAJC13	O75165				TRUE	-0.916563	0.103042	2.08396e-06	0.698932	TRUE	FALSE	not_mito
504	FALSE	High	Master Protein	Q8IWA4	Mitofusin-1 [OS=Homo sapiens]	122.876	50	30	545	30	741	84.1	1551.94	30	MFN1	Q8IWA4	MitoCarta3.0	MFN1	MOM	FALSE	-0.708216	-0.463088	0.281368	0.000544016	FALSE	TRUE
505	FALSE	High	Master Protein	Q13310	Polyadenylate-binding protein 4 [OS=Homo sapiens]	122.326	52	28	932	19	644	70.7	2376.78	28	PABPC4	Q13310				TRUE	-0.0964951	0.01605	0.452385	0.891168	FALSE	FALSE	not_mito
506	FALSE	High	Master Protein	Q96RQ3	Methylcrotonoyl-CoA carboxylase subunit alpha, mitochondrial [OS=Homo sapiens]	121.839	44	21	507	21	725	80.4	1594.14	21	MCCC1	Q96RQ3	MitoCarta3.0	MCCC1	Matrix	FALSE	2.96079	-1.76051			FALSE	FALSE
507	FALSE	High	Master Protein	Q96TA2	ATP-dependent zinc metalloprotease YME1L1 [OS=Homo sapiens]	121.578	40	25	841	25	773	86.4	2593.09	25	YME1L1	Q96TA2	MitoCarta3.0	YME1L1	MIM	FALSE	0.364982	-1.16793	0.0244432	8.43851e-05	FALSE	TRUE
508	FALSE	High	Master Protein	P42167	Lamina-associated polypeptide 2, isoforms beta/gamma [OS=Homo sapiens]	121.142	56	23	755	11	454	50.6	2392.79	23	TMPO	P42167				TRUE	1.20005	-0.331322	0.000172052	0.0024204	TRUE	TRUE	not_mito
509	FALSE	High	Master Protein	P04259	Keratin, type II cytoskeletal 6B [OS=Homo sapiens]	121.086	51	35	1588	4	564	60	4078.31	35	KRT6B	P04259				TRUE	0.560926	0.259748		0.651343	FALSE	FALSE	not_mito
510	FALSE	High	Master Protein	Q8IY81	pre-rRNA 2'-O-ribose RNA methyltransferase FTSJ3 [OS=Homo sapiens]	120.976	37	20	416	20	847	96.5	1353.25	20	FTSJ3	Q8IY81				TRUE	0.646148	1.44448	0.10941		FALSE	FALSE	not_mito
511	FALSE	High	Master Protein	P35221	Catenin alpha-1 [OS=Homo sapiens]	120.811	46	26	465	22	906	100	1506.92	26	CTNNA1	P35221				TRUE	0.631299	-0.128045	0.00794132	0.363663	TRUE	FALSE	not_mito
512	FALSE	High	Master Protein	P35749	Myosin-11 [OS=Homo sapiens]	120.475	11	22	1291	2	1972	227.2	3842.17	22	MYH11	P35749				TRUE	1.82117	-2.99262	1.26838e-05		TRUE	FALSE	not_mito
513	FALSE	High	Master Protein	Q93009	Ubiquitin carboxyl-terminal hydrolase 7 [OS=Homo sapiens]	120.339	44	35	468	35	1102	128.2	1208.65	35	USP7	Q93009				TRUE	-0.476421	-0.322841	0.315285	0.0885344	FALSE	FALSE	not_mito
514	FALSE	High	Master Protein	Q15366	Poly(rC)-binding protein 2 [OS=Homo sapiens]	120.219	62	16	1016	10	365	38.6	2964.25	16	PCBP2	Q15366				TRUE	0.236749	0.127202	0.201468	0.34476	FALSE	FALSE	not_mito
515	FALSE	High	Master Protein	Q9UJZ1	Stomatin-like protein 2, mitochondrial [OS=Homo sapiens]	120.172	66	17	904	17	356	38.5	2880.44	17	STOML2	Q9UJZ1	MitoCarta3.0	STOML2	MIM	FALSE	1.66229	-0.231711	0.000371295	0.0820608	TRUE	FALSE
516	FALSE	High	Master Protein	P24539	ATP synthase F(0) complex subunit B1, mitochondrial [OS=Homo sapiens]	120.141	77	20	1543	20	256	28.9	4555.35	20	ATP5PB	P24539	MitoCarta3.0	ATP5PB	MIM	FALSE	3.84652	-1.46104	6.11217e-07	2.48601e-05	TRUE	TRUE
517	FALSE	High	Master Protein	Q14151	Scaffold attachment factor B2 [OS=Homo sapiens]	120.048	29	23	443	13	953	107.4	1341.41	23	SAFB2	Q14151				TRUE	1.42615	0.0701738	0.00152085	0.778998	TRUE	FALSE	not_mito
518	FALSE	High	Master Protein	Q96A33	PAT complex subunit CCDC47 [OS=Homo sapiens]	120.029	44	18	544	18	483	55.8	1647.68	18	CCDC47	Q96A33				TRUE	1.31847	-0.352702	0.00984201	0.0436395	TRUE	FALSE	not_mito
519	FALSE	High	Master Protein	Q9UNX4	WD repeat-containing protein 3 [OS=Homo sapiens]	119.99	42	30	414	30	943	106	1138.37	30	WDR3	Q9UNX4				TRUE	1.87037	-0.213812	0.0299873	0.299396	FALSE	FALSE	not_mito
520	FALSE	High	Master Protein	P51531	Probable global transcription activator SNF2L2 [OS=Homo sapiens]	119.874	25	30	373	16	1590	181.2	988.74	30	SMARCA2	P51531				TRUE	0.959843	0.527868	0.0341727	0.0394922	FALSE	FALSE	not_mito
521	FALSE	High	Master Protein	Q5JTH9	RRP12-like protein [OS=Homo sapiens]	119.83	31	31	546	31	1297	143.6	1519.41	31	RRP12	Q5JTH9				TRUE	0.627247	0.0375973	0.0583461	0.944731	FALSE	FALSE	not_mito
522	FALSE	High	Master Protein	O95602	DNA-directed RNA polymerase I subunit RPA1 [OS=Homo sapiens]	119.805	28	34	291	33	1720	194.7	821.88	34	POLR1A	O95602				TRUE	0.359368				FALSE	FALSE	not_mito
523	FALSE	High	Master Protein	P42356	Phosphatidylinositol 4-kinase alpha [OS=Homo sapiens]	119.8	23	38	406	38	2102	236.7	1013.29	38	PI4KA	P42356				TRUE	0.233019	-0.196386	0.210846	0.245949	FALSE	FALSE	not_mito
524	FALSE	High	Master Protein	P52732	Kinesin-like protein KIF11 [OS=Homo sapiens]	119.722	37	32	398	32	1056	119.1	1061.83	32	KIF11	P52732				TRUE	0.39613	0.270277	0.722701	0.570353	FALSE	FALSE	not_mito
525	FALSE	High	Master Protein	O75179	Ankyrin repeat domain-containing protein 17 [OS=Homo sapiens]	119.685	20	32	288	21	2603	274.1	830.19	32	ANKRD17	O75179				TRUE	-0.927453	-0.183441	0.0141089	0.334034	FALSE	FALSE	not_mito
526	FALSE	High	Master Protein	P06241	Tyrosine-protein kinase Fyn [OS=Homo sapiens]	119.659	53	21	835	13	537	60.7	2457.15	21	FYN	P06241				TRUE	0.071528	-0.16688	0.692708	0.524418	FALSE	FALSE	not_mito
527	FALSE	High	Master Protein	P68032	Actin, alpha cardiac muscle 1 [OS=Homo sapiens]	119.614	53	20	3972	2	377	42	9995.3	20	ACTC1	P68032				TRUE					FALSE	FALSE	not_mito
528	FALSE	High	Master Protein	Q9BPX3	Condensin complex subunit 3 [OS=Homo sapiens]	119.594	33	27	566	27	1015	114.3	1587.47	27	NCAPG	Q9BPX3				TRUE	0.524657	0.146135	0.0922933	0.836063	FALSE	FALSE	not_mito
529	FALSE	High	Master Protein	Q86VP6	Cullin-associated NEDD8-dissociated protein 1 [OS=Homo sapiens]	119.457	34	31	687	31	1230	136.3	1808.77	31	CAND1	Q86VP6				TRUE	-0.648135	0.155814	0.000727168	0.0739383	TRUE	FALSE	not_mito
530	FALSE	High	Master Protein	P55884	Eukaryotic translation initiation factor 3 subunit B [OS=Homo sapiens]	119.441	51	29	713	29	814	92.4	1997.45	29	EIF3B	P55884				TRUE	-0.0618914	-0.462329	0.698093	0.0222696	FALSE	FALSE	not_mito
531	FALSE	High	Master Protein	Q9H3U1	Protein unc-45 homolog A [OS=Homo sapiens]	119.388	41	30	427	30	944	103	1168.68	30	UNC45A	Q9H3U1				TRUE	1.22427	-0.0252121	2.56405e-07	0.805951	TRUE	FALSE	not_mito
532	FALSE	High	Master Protein	Q86TC9	Myopalladin [OS=Homo sapiens]	119.201	38	31	507	31	1320	145.2	1318.25	31	MYPN	Q86TC9				TRUE	-0.511066	-0.0577602	0.280721		FALSE	FALSE	not_mito
533	FALSE	High	Master Protein	Q9NR09	Baculoviral IAP repeat-containing protein 6 [OS=Homo sapiens]	119.146	12	35	236	35	4857	529.9	700.32	35	BIRC6	Q9NR09				TRUE	0.859503	0.223646	0.416443	0.305161	FALSE	FALSE	not_mito
534	FALSE	High	Master Protein	Q14203	Dynactin subunit 1 [OS=Homo sapiens]	119.028	35	34	372	34	1278	141.6	1042.61	34	DCTN1	Q14203				TRUE	2.4202	-0.050322	0.00015194	0.67251	TRUE	FALSE	not_mito
535	FALSE	High	Master Protein	Q9H2M9	Rab3 GTPase-activating protein non-catalytic subunit [OS=Homo sapiens]	118.928	28	32	334	32	1393	155.9	847.97	32	RAB3GAP2	Q9H2M9				TRUE	-1.875	-0.359883	0.00093429	0.126855	TRUE	FALSE	not_mito
536	FALSE	High	Master Protein	O43837	Isocitrate dehydrogenase [NAD] subunit beta, mitochondrial [OS=Homo sapiens]	118.89	58	19	1041	19	385	42.2	2947.3	19	IDH3B	O43837	MitoCarta3.0	IDH3B	Matrix	FALSE	2.59856	-1.32153	4.20372e-05	0.000138646	TRUE	TRUE
537	FALSE	High	Master Protein	P38919	Eukaryotic initiation factor 4A-III [OS=Homo sapiens]	118.631	59	22	1048	20	411	46.8	2963.3	22	EIF4A3	P38919				TRUE	0.64374	0.123493	0.0434687	0.630676	FALSE	FALSE	not_mito
538	FALSE	High	Master Protein	P12236	ADP/ATP translocase 3 [OS=Homo sapiens]	118.545	77	22	2243	5	298	32.8	5637.12	22	SLC25A6	P12236	MitoCarta3.0	SLC25A6	MIM	FALSE	-0.572941	0.0693313	0.0692607	0.610797	FALSE	FALSE
539	FALSE	High	Master Protein	Q969V3	BOS complex subunit NCLN [OS=Homo sapiens]	118.54	42	20	536	20	563	62.9	1516.11	20	NCLN	Q969V3				TRUE	2.89627	0.0424704	5.05009e-06	0.786882	TRUE	FALSE	not_mito
540	FALSE	High	Master Protein	Q9NTJ5	Phosphatidylinositol-3-phosphatase SAC1 [OS=Homo sapiens]	118.27	54	26	823	26	587	66.9	2216.42	26	SACM1L	Q9NTJ5				TRUE	0.488468	0.0757493	0.142899	0.335088	FALSE	FALSE	not_mito
541	FALSE	High	Master Protein	O00469	Procollagen-lysine,2-oxoglutarate 5-dioxygenase 2 [OS=Homo sapiens]	118.208	42	27	776	27	737	84.6	2192.38	27	PLOD2	O00469				TRUE	-0.46489	0.0729667	0.000256535	0.481724	TRUE	FALSE	not_mito
542	FALSE	High	Master Protein	P43121	Cell surface glycoprotein MUC18 [OS=Homo sapiens]	117.812	42	21	725	21	646	71.6	2305.18	21	MCAM	P43121				TRUE	-0.977713	0.124231	0.00677247	0.372636	TRUE	FALSE	not_mito
543	FALSE	High	Master Protein	P26639	Threonine--tRNA ligase 1, cytoplasmic [OS=Homo sapiens]	117.767	54	33	894	33	723	83.4	2392.61	33	TARS1	P26639				TRUE	1.23069	0.947658	0.000192911	0.00156174	TRUE	TRUE	not_mito
544	FALSE	High	Master Protein	Q96AC1	Fermitin family homolog 2 [OS=Homo sapiens]	117.749	58	29	491	28	680	77.8	1297.43	29	FERMT2	Q96AC1				TRUE	0.388221	0.155877	0.0671739	0.14989	FALSE	FALSE	not_mito
545	FALSE	High	Master Protein	O95757	Heat shock 70 kDa protein 4L [OS=Homo sapiens]	117.622	40	23	313	21	839	94.5	838.78	23	HSPA4L	O95757				TRUE	-0.300035	-1.93239	0.159242		FALSE	FALSE	not_mito
546	FALSE	High	Master Protein	Q13283	Ras GTPase-activating protein-binding protein 1 [OS=Homo sapiens]	117.585	56	17	692	16	466	52.1	1904.91	17	G3BP1	Q13283				TRUE	-0.479859	-0.543602	0.0297293	0.00788694	FALSE	TRUE	not_mito
547	FALSE	High	Master Protein	P09651	Heterogeneous nuclear ribonucleoprotein A1 [OS=Homo sapiens]	117.373	64	22	1657	4	372	38.7	4457.88	22	HNRNPA1	P09651				TRUE	0.814532	0.73369	0.110347	0.0524156	FALSE	FALSE	not_mito
548	FALSE	High	Master Protein	Q9H078	Mitochondrial disaggregase [OS=Homo sapiens]	117.162	39	21	1082	21	707	78.7	3031.7	21	CLPB	Q9H078	MitoCarta3.0	CLPB	IMS	FALSE	-1.30205	-0.725063	0.214423	0.00042571	FALSE	TRUE
549	FALSE	High	Master Protein	Q96H55	Unconventional myosin-XIX [OS=Homo sapiens]	117.109	36	25	483	25	970	109.1	1484.13	25	MYO19	Q96H55	MitoCarta3.0	MYO19	MOM	FALSE	1.66363	-0.700663	4.53168e-05	0.000702204	TRUE	TRUE
550	FALSE	High	Master Protein	Q8IY17	Patatin-like phospholipase domain-containing protein 6 [OS=Homo sapiens]	117.083	27	26	591	26	1375	150.9	1721.41	26	PNPLA6	Q8IY17				TRUE	0.856349	-0.541557	0.0162178	0.0357476	FALSE	FALSE	not_mito
551	FALSE	High	Master Protein	P17844	Probable ATP-dependent RNA helicase DDX5 [OS=Homo sapiens]	117.058	48	27	1334	20	614	69.1	3489.97	27	DDX5	P17844				TRUE	1.40571	0.411197	0.00899668	0.00331545	TRUE	TRUE	not_mito
552	FALSE	High	Master Protein	Q15459	Splicing factor 3A subunit 1 [OS=Homo sapiens]	116.75	39	23	526	23	793	88.8	1533.11	23	SF3A1	Q15459				TRUE	0.642646	-0.345948	0.0877085	0.208476	FALSE	FALSE	not_mito
553	FALSE	High	Master Protein	P10515	Dihydrolipoyllysine-residue acetyltransferase component of pyruvate dehydrogenase complex, mitochondrial [OS=Homo sapiens]	116.692	45	23	1231	23	647	69	3460.32	23	DLAT	P10515	MitoCarta3.0	DLAT	Matrix	FALSE	-0.131488	-0.64233	0.634191	0.000344202	FALSE	TRUE
554	FALSE	High	Master Protein	Q15293	Reticulocalbin-1 [OS=Homo sapiens]	116.596	71	18	1014	18	331	38.9	2996.21	18	RCN1	Q15293				TRUE	-0.114627	-0.0649163	0.745009	0.393231	FALSE	FALSE	not_mito
555	FALSE	High	Master Protein	P05141	ADP/ATP translocase 2 [OS=Homo sapiens]	116.592	69	23	3144	7	298	32.8	8367.42	23	SLC25A5	P05141	MitoCarta3.0	SLC25A5	MIM	FALSE	-0.775924	-0.152849	0.0437975	0.0748287	FALSE	FALSE
556	FALSE	High	Master Protein	P23786	Carnitine O-palmitoyltransferase 2, mitochondrial [OS=Homo sapiens]	116.582	52	25	606	25	658	73.7	1626.52	25	CPT2	P23786	MitoCarta3.0	CPT2	MIM	FALSE	0.970706	-1.20204	0.144489	3.5014e-05	FALSE	TRUE
557	FALSE	High	Master Protein	O75390	Citrate synthase, mitochondrial [OS=Homo sapiens]	116.571	54	18	1499	18	466	51.7	3827.16	18	CS	O75390	MitoCarta3.0	CS	Matrix	FALSE	0.914817	-0.85747	0.0550894	0.0140715	FALSE	FALSE
558	FALSE	High	Master Protein	Q8N3R9	Protein PALS1 [OS=Homo sapiens]	116.538	58	25	385	25	675	77.2	1063.76	25	PALS1	Q8N3R9				TRUE	-0.35184	-2.24823	0.192348	0.163767	FALSE	FALSE	not_mito
559	FALSE	High	Master Protein	P14314	Glucosidase 2 subunit beta [OS=Homo sapiens]	116.371	50	21	971	21	528	59.4	2926.28	21	PRKCSH	P14314				TRUE	0.198605	-0.368504	0.70278	0.0220497	FALSE	FALSE	not_mito
560	FALSE	High	Master Protein	Q9Y230	RuvB-like 2 [OS=Homo sapiens]	115.993	55	23	725	23	463	51.1	1999.23	23	RUVBL2	Q9Y230				TRUE	0.147049	0.301835	0.654706	0.694609	FALSE	FALSE	not_mito
561	FALSE	High	Master Protein	P26640	Valine--tRNA ligase [OS=Homo sapiens]	115.96	30	28	477	28	1264	140.4	1337.21	28	VARS1	P26640				TRUE	0.282724	0.859231	0.165482	0.00120412	FALSE	TRUE	not_mito
562	FALSE	High	Master Protein	P46379	Large proline-rich protein BAG6 [OS=Homo sapiens]	115.767	34	24	493	24	1132	119.3	1314.58	24	BAG6	P46379				TRUE	2.2885	0.308713	1.92238e-07	0.0151044	TRUE	FALSE	not_mito
563	FALSE	High	Master Protein	Q12797	Aspartyl/asparaginyl beta-hydroxylase [OS=Homo sapiens]	115.751	47	26	895	26	758	85.8	2930.36	26	ASPH	Q12797				TRUE	-0.293593	-0.0610732	0.123075	0.641826	FALSE	FALSE	not_mito
564	FALSE	High	Master Protein	Q96EY1	DnaJ homolog subfamily A member 3, mitochondrial [OS=Homo sapiens]	115.742	50	20	1017	20	480	52.5	3181.53	20	DNAJA3	Q96EY1	MitoCarta3.0	DNAJA3	Matrix	FALSE	-1.86297	-1.92128	8.07522e-06	3.60867e-06	TRUE	TRUE
565	FALSE	High	Master Protein	P68133	Actin, alpha skeletal muscle [OS=Homo sapiens]	115.576	53	19	3971	1	377	42	9991.35	19	ACTA1	P68133				TRUE					FALSE	FALSE	not_mito
566	FALSE	High	Master Protein	Q02790	Peptidyl-prolyl cis-trans isomerase FKBP4 [OS=Homo sapiens]	115.527	60	22	632	22	459	51.8	1907.01	22	FKBP4	Q02790				TRUE	0.317156	0.620878	0.0201516	0.0464561	FALSE	FALSE	not_mito
567	FALSE	High	Master Protein	O75976	Carboxypeptidase D [OS=Homo sapiens]	115.403	31	30	388	30	1380	152.8	1016.91	30	CPD	O75976				TRUE	0.500751	0.0788175	0.0337554	0.698112	FALSE	FALSE	not_mito
568	FALSE	High	Master Protein	O75534	Cold shock domain-containing protein E1 [OS=Homo sapiens]	115.357	46	29	666	29	798	88.8	1723.49	29	CSDE1	O75534				TRUE	0.721831	0.21233	0.0608071	0.575009	FALSE	FALSE	not_mito
569	FALSE	High	Master Protein	Q12905	Interleukin enhancer-binding factor 2 [OS=Homo sapiens]	115.307	75	21	1021	21	390	43	2896.16	21	ILF2	Q12905				TRUE	0.804201	0.671866	0.0205761	0.0490431	FALSE	FALSE	not_mito
570	FALSE	High	Master Protein	Q8NI36	WD repeat-containing protein 36 [OS=Homo sapiens]	115.222	40	27	461	27	951	105.3	1266.33	27	WDR36	Q8NI36				TRUE	2.24951	-0.443066	3.59222e-05	0.0615989	TRUE	FALSE	not_mito
571	FALSE	High	Master Protein	Q9Y3I0	RNA-splicing ligase RtcB homolog [OS=Homo sapiens]	115.159	58	23	672	23	505	55.2	1836.75	23	RTCB	Q9Y3I0				TRUE	-0.980441	-0.848627	0.326635	0.111647	FALSE	FALSE	not_mito
572	FALSE	High	Master Protein	Q92922	SWI/SNF complex subunit SMARCC1 [OS=Homo sapiens]	115.012	29	29	377	22	1105	122.8	1066.58	29	SMARCC1	Q92922				TRUE	1.16326	3.03325	0.0429564	0.00714619	FALSE	TRUE	not_mito
573	FALSE	High	Master Protein	O60216	Double-strand-break repair protein rad21 homolog [OS=Homo sapiens]	114.794	47	23	383	23	631	71.6	1172.73	23	RAD21	O60216				TRUE	0.239641	-0.103528	0.276182	0.647551	FALSE	FALSE	not_mito
574	FALSE	High	Master Protein	Q68CZ2	Tensin-3 [OS=Homo sapiens]	114.743	30	24	185	23	1445	155.2	578.29	24	TNS3	Q68CZ2				TRUE	2.96706	-1.07981	0.00464371	0.010698	TRUE	FALSE	not_mito
575	FALSE	High	Master Protein	O75962	Triple functional domain protein [OS=Homo sapiens]	114.628	17	38	205	38	3097	346.7	557.71	38	TRIO	O75962				TRUE	0.577267	0.91447	0.108453	0.0970494	FALSE	FALSE	not_mito
576	FALSE	High	Master Protein	Q9NZ08	Endoplasmic reticulum aminopeptidase 1 [OS=Homo sapiens]	114.587	42	30	436	30	941	107.2	1162.55	30	ERAP1	Q9NZ08				TRUE	-0.549106	-0.0663232	0.100786	0.611147	FALSE	FALSE	not_mito
577	FALSE	High	Master Protein	Q6T4R5	Actin remodeling regulator NHS [OS=Homo sapiens]	114.521	26	26	362	26	1651	179	1149.42	26	NHS	Q6T4R5				TRUE	-0.394692	-0.418363	0.0109314	0.0295661	FALSE	FALSE	not_mito
578	FALSE	High	Master Protein	P39880	Homeobox protein cut-like 1 [OS=Homo sapiens]	114.449	28	32	292	16	1505	164.1	798.42	32	CUX1	P39880				TRUE	1.23644	-0.652565	0.0344136	0.739211	FALSE	FALSE	not_mito
579	FALSE	High	Master Protein	Q5SW79	Centrosomal protein of 170 kDa [OS=Homo sapiens]	114.317	29	31	213	30	1584	175.2	581.88	31	CEP170	Q5SW79				TRUE	0.775374	0.421635	0.00132705	0.183327	TRUE	FALSE	not_mito
580	FALSE	High	Master Protein	P13804	Electron transfer flavoprotein subunit alpha, mitochondrial [OS=Homo sapiens]	113.573	77	17	945	17	333	35.1	2846.28	17	ETFA	P13804	MitoCarta3.0	ETFA	Matrix	FALSE	2.2068	-1.14073	0.000225919	0.000532885	TRUE	TRUE
581	FALSE	High	Master Protein	P33991	DNA replication licensing factor MCM4 [OS=Homo sapiens]	113.524	43	29	403	29	863	96.5	1136.99	29	MCM4	P33991				TRUE	-0.339016	0.67872	0.20507	0.0166067	FALSE	FALSE	not_mito
582	FALSE	High	Master Protein	P40926	Malate dehydrogenase, mitochondrial [OS=Homo sapiens]	113.518	65	18	2140	18	338	35.5	6423.28	18	MDH2	P40926	MitoCarta3.0	MDH2	Matrix	FALSE	-0.234927	-0.649552	0.697602	0.000790961	FALSE	TRUE
583	FALSE	High	Master Protein	Q9UHD8	Septin-9 [OS=Homo sapiens]	113.464	47	22	861	22	586	65.4	2268.92	22	SEPTIN9	Q9UHD8				TRUE	-0.0263396	0.448062	0.772779	0.0201846	FALSE	FALSE	not_mito
584	FALSE	High	Master Protein	Q04721	Neurogenic locus notch homolog protein 2 [OS=Homo sapiens]	113.449	15	24	555	23	2471	265.2	1765.34	24	NOTCH2	Q04721				TRUE	0.956895	0.663394	0.293107	0.0106889	FALSE	FALSE	not_mito
585	FALSE	High	Master Protein	Q15084	Protein disulfide-isomerase A6 [OS=Homo sapiens]	113.309	55	23	1202	23	440	48.1	3859.18	23	PDIA6	Q15084				TRUE	-0.474489	-0.239312	0.237192	0.0108219	FALSE	FALSE	not_mito
586	FALSE	High	Master Protein	P35232	Prohibitin 1 [OS=Homo sapiens]	113.302	87	23	2301	23	272	29.8	6828.22	23	PHB1	P35232	MitoCarta3.0	PHB		FALSE	0.12734	-0.0811293	0.693707	0.305855	FALSE	FALSE
587	FALSE	High	Master Protein	P22059	Oxysterol-binding protein 1 [OS=Homo sapiens]	112.939	41	25	505	24	807	89.4	1521.57	25	OSBP	P22059				TRUE	-0.247009	0.317552	0.0733941	0.0400802	FALSE	FALSE	not_mito
588	FALSE	High	Master Protein	Q99623	Prohibitin-2 [OS=Homo sapiens]	112.793	76	22	2580	22	299	33.3	7210.82	22	PHB2	Q99623	MitoCarta3.0	PHB2	MIM	FALSE	0.185351	-0.0373281	0.578272	0.651772	FALSE	FALSE
589	FALSE	High	Master Protein	Q9BVJ6	U3 small nucleolar RNA-associated protein 14 homolog A [OS=Homo sapiens]	112.701	50	29	314	29	771	87.9	934.02	29	UTP14A	Q9BVJ6				TRUE	0.352292	-7.51573	0.374884		FALSE	FALSE	not_mito
590	FALSE	High	Master Protein	P28288	ATP-binding cassette sub-family D member 3 [OS=Homo sapiens]	112.696	42	25	873	25	659	75.4	2558.77	25	ABCD3	P28288	MitoCarta3.0	ABCD3	Membrane	FALSE	-0.419409	-0.097729	0.0210605	0.223513	FALSE	FALSE
591	FALSE	High	Master Protein	P14868	Aspartate--tRNA ligase, cytoplasmic [OS=Homo sapiens]	112.677	55	24	760	24	501	57.1	1921.22	24	DARS1	P14868				TRUE	-0.359852	-0.263058	0.126991	0.0423215	FALSE	FALSE	not_mito
592	FALSE	High	Master Protein	P42224	Signal transducer and activator of transcription 1-alpha/beta [OS=Homo sapiens]	112.649	41	25	414	25	750	87.3	1193.61	25	STAT1	P42224				TRUE	1.12577	-1.96134	0.0434825	0.0182102	FALSE	FALSE	not_mito
593	FALSE	High	Master Protein	P05166	Propionyl-CoA carboxylase beta chain, mitochondrial [OS=Homo sapiens]	112.646	55	22	394	22	539	58.2	1202.97	22	PCCB	P05166	MitoCarta3.0	PCCB	Matrix	FALSE	1.71957	-1.01363	0.0713069	0.0196426	FALSE	FALSE
594	FALSE	High	Master Protein	Q5T1M5	FK506-binding protein 15 [OS=Homo sapiens]	112.386	33	26	312	26	1219	133.5	895.99	26	FKBP15	Q5T1M5				TRUE	0.133326	0.886616		0.116441	FALSE	FALSE	not_mito
595	FALSE	High	Master Protein	Q8IY63	Angiomotin-like protein 1 [OS=Homo sapiens]	112.366	37	25	366	25	956	106.5	1035.64	25	AMOTL1	Q8IY63				TRUE	1.20233	-1.01414	0.00025896	0.0447878	TRUE	FALSE	not_mito
596	FALSE	High	Master Protein	P39023	Large ribosomal subunit protein uL3 [OS=Homo sapiens]	112.339	49	17	1121	17	403	46.1	3003.18	17	RPL3	P39023				TRUE	0.52257	-0.0172536	0.0218476	0.894346	FALSE	FALSE	not_mito
597	FALSE	High	Master Protein	P30876	DNA-directed RNA polymerase II subunit RPB2 [OS=Homo sapiens]	112.165	30	29	346	29	1174	133.8	910.53	29	POLR2B	P30876				TRUE	-1.1012	-2.51113	0.000756658		TRUE	FALSE	not_mito
598	FALSE	High	Master Protein	P43490	Nicotinamide phosphoribosyltransferase [OS=Homo sapiens]	112.04	57	22	719	22	491	55.5	1931.97	22	NAMPT	P43490				TRUE	-0.185203	1.20688	0.363605	0.00147573	FALSE	TRUE	not_mito
599	FALSE	High	Master Protein	Q7L576	Cytoplasmic FMR1-interacting protein 1 [OS=Homo sapiens]	111.972	30	31	585	31	1253	145.1	1453.23	31	CYFIP1	Q7L576				TRUE	0.484855	-1.34279	0.00939782	0.000124634	TRUE	TRUE	not_mito
600	FALSE	High	Master Protein	P51398	Small ribosomal subunit protein mS29 [OS=Homo sapiens]	111.925	57	18	923	18	398	45.5	2565.7	18	DAP3	P51398	MitoCarta3.0	DAP3	Matrix	FALSE	1.40434	-1.3719	0.000915487	0.00208629	TRUE	TRUE
601	FALSE	High	Master Protein	Q9UPQ9	Trinucleotide repeat-containing gene 6B protein [OS=Homo sapiens]	111.919	23	25	155	25	1833	193.9	500.07	25	TNRC6B	Q9UPQ9				TRUE	1.4554	-0.0620438	0.16408	0.819945	FALSE	FALSE	not_mito
602	FALSE	High	Master Protein	Q9H7Z7	Prostaglandin E synthase 2 [OS=Homo sapiens]	111.878	66	20	701	20	377	41.9	2010.82	20	PTGES2	Q9H7Z7	MitoCarta3.0	PTGES2	MIM	FALSE	0.125645	-0.252565	0.85579	0.0604877	FALSE	FALSE
603	FALSE	High	Master Protein	Q29RF7	Sister chromatid cohesion protein PDS5 homolog A [OS=Homo sapiens]	111.832	26	25	436	24	1337	150.7	1457.25	25	PDS5A	Q29RF7				TRUE	1.5306	-1.94562	0.000708565	0.000143356	TRUE	TRUE	not_mito
604	FALSE	High	Master Protein	Q96T58	Msx2-interacting protein [OS=Homo sapiens]	111.727	14	32	166	32	3664	402	478.97	32	SPEN	Q96T58				TRUE	-1.06963	0.916738	0.0358793	0.276213	FALSE	FALSE	not_mito
605	FALSE	High	Master Protein	Q8TAQ2	SWI/SNF complex subunit SMARCC2 [OS=Homo sapiens]	111.527	28	27	306	20	1214	132.8	983.18	27	SMARCC2	Q8TAQ2				TRUE	0.27469	-1.72189	0.510499	0.0201706	FALSE	FALSE	not_mito
606	FALSE	High	Master Protein	Q10713	Mitochondrial-processing peptidase subunit alpha [OS=Homo sapiens]	111.4	57	23	987	23	525	58.2	2780.63	23	PMPCA	Q10713	MitoCarta3.0	PMPCA	Matrix	FALSE	0.51556	-0.911706	0.088209	0.000718294	FALSE	TRUE
607	FALSE	High	Master Protein	Q92552	Small ribosomal subunit protein mS27 [OS=Homo sapiens]	111.205	61	24	1340	24	414	47.6	3749.7	24	MRPS27	Q92552	MitoCarta3.0	MRPS27	Matrix	FALSE	3.98842	-1.33549	1.45691e-05	3.09852e-05	TRUE	TRUE
608	FALSE	High	Master Protein	P45974	Ubiquitin carboxyl-terminal hydrolase 5 [OS=Homo sapiens]	111.177	45	29	271	27	858	95.7	782.92	29	USP5	P45974				TRUE	-0.147587	-0.383506	0.598265		FALSE	FALSE	not_mito
609	FALSE	High	Master Protein	P30153	Serine/threonine-protein phosphatase 2A 65 kDa regulatory subunit A alpha isoform [OS=Homo sapiens]	111.133	41	19	487	16	589	65.3	1254.76	19	PPP2R1A	P30153				TRUE	1.3903	-0.133666	5.95502e-05	0.126554	TRUE	FALSE	not_mito
610	FALSE	High	Master Protein	Q96L91	E1A-binding protein p400 [OS=Homo sapiens]	111.078	15	31	194	31	3159	343.3	573.11	31	EP400	Q96L91				TRUE	1.36517				FALSE	FALSE	not_mito
611	FALSE	High	Master Protein	O14715	RANBP2-like and GRIP domain-containing protein 8 [OS=Homo sapiens]	110.873	25	31	465	2	1765	198.9	1157.77	31	RGPD8	O14715				TRUE					FALSE	FALSE	not_mito
612	FALSE	High	Master Protein	P26358	DNA (cytosine-5)-methyltransferase 1 [OS=Homo sapiens]	110.758	23	30	461	30	1616	183.1	1221.37	30	DNMT1	P26358				TRUE	1.00242	-0.522229	0.000639811	0.0171222	TRUE	FALSE	not_mito
613	FALSE	High	Master Protein	Q9UIQ6	Leucyl-cystinyl aminopeptidase [OS=Homo sapiens]	110.728	35	28	410	28	1025	117.3	1145.82	28	LNPEP	Q9UIQ6				TRUE	0.894768	1.4384	0.362429	0.147608	FALSE	FALSE	not_mito
614	FALSE	High	Master Protein	Q9Y512	Sorting and assembly machinery component 50 homolog [OS=Homo sapiens]	110.693	46	18	828	18	469	51.9	2490.22	18	SAMM50	Q9Y512	MitoCarta3.0	SAMM50	MOM	FALSE	-0.468573	-0.177776	0.233984	0.164255	FALSE	FALSE
615	FALSE	High	Master Protein	Q6PGP7	Superkiller complex protein 3 [OS=Homo sapiens]	110.65	23	28	255	28	1564	175.4	673.07	28	SKIC3	Q6PGP7				TRUE	2.2368	0.09612	9.37397e-05	0.698291	TRUE	FALSE	not_mito
616	FALSE	High	Master Protein	P19338	Nucleolin [OS=Homo sapiens]	110.64	38	27	1565	27	710	76.6	4333.13	27	NCL	P19338				TRUE	0.0672449	-0.222264	0.620692	0.167472	FALSE	FALSE	not_mito
617	FALSE	High	Master Protein	P11177	Pyruvate dehydrogenase E1 component subunit beta, mitochondrial [OS=Homo sapiens]	110.596	50	14	975	14	359	39.2	3089.35	14	PDHB	P11177	MitoCarta3.0	PDHB	Matrix	FALSE	0.0794174	-1.35769	0.793244	5.07988e-06	FALSE	TRUE
618	FALSE	High	Master Protein	P78347	General transcription factor II-I [OS=Homo sapiens]	110.486	38	30	695	30	998	112.3	2004.52	30	GTF2I	P78347				TRUE	-0.192556	-0.498151	0.229028	0.00958969	FALSE	TRUE	not_mito
619	FALSE	High	Master Protein	Q14566	DNA replication licensing factor MCM6 [OS=Homo sapiens]	110.203	37	27	501	27	821	92.8	1454.01	27	MCM6	Q14566				TRUE	0.535587	0.148739	0.049773	0.602436	FALSE	FALSE	not_mito
620	FALSE	High	Master Protein	O75306	NADH dehydrogenase [ubiquinone] iron-sulfur protein 2, mitochondrial [OS=Homo sapiens]	109.9	64	22	936	22	463	52.5	2489.89	22	NDUFS2	O75306	MitoCarta3.0	NDUFS2	MIM	FALSE	1.62303	-1.63441	1.38284e-05	1.91075e-05	TRUE	TRUE
621	FALSE	High	Master Protein	P27105	Stomatin [OS=Homo sapiens]	109.553	64	16	1169	16	288	31.7	3382.66	16	STOM	P27105	MitoCarta3.0	STOM	Membrane	FALSE	-0.399299	0.0271316	0.000993983	0.80092	TRUE	FALSE
622	FALSE	High	Master Protein	P23368	NAD-dependent malic enzyme, mitochondrial [OS=Homo sapiens]	109.386	60	24	944	23	584	65.4	2534.6	24	ME2	P23368	MitoCarta3.0	ME2	Matrix	FALSE	1.0854	-1.21461	0.0159732	9.59878e-05	FALSE	TRUE
623	FALSE	High	Master Protein	Q9Y5B9	FACT complex subunit SPT16 [OS=Homo sapiens]	109.301	31	28	441	28	1047	119.8	1265.44	28	SUPT16H	Q9Y5B9				TRUE	0.504166	-0.373566	4.73922e-05	0.12105	TRUE	FALSE	not_mito
624	FALSE	High	Master Protein	Q06481	Amyloid beta precursor like protein 2 [OS=Homo sapiens]	109.212	41	20	349	19	763	86.9	854.92	20	APLP2	Q06481				TRUE	0.147417	-0.0372192	0.732696	0.804159	FALSE	FALSE	not_mito
625	FALSE	High	Master Protein	P46459	Vesicle-fusing ATPase [OS=Homo sapiens]	109.084	47	31	893	31	744	82.5	2316.1	31	NSF	P46459				TRUE	2.32489	-0.942878	1.73491e-05	0.385466	TRUE	FALSE	not_mito
626	FALSE	High	Master Protein	Q99459	Cell division cycle 5-like protein [OS=Homo sapiens]	108.902	49	25	350	25	802	92.2	1003.27	25	CDC5L	Q99459				TRUE	0.234179	0.980253			FALSE	FALSE	not_mito
627	FALSE	High	Master Protein	P04075	Fructose-bisphosphate aldolase A [OS=Homo sapiens]	108.875	71	20	890	19	364	39.4	2684.72	20	ALDOA	P04075				TRUE	0.2077	-0.121898	0.489371	0.579725	FALSE	FALSE	not_mito
628	FALSE	High	Master Protein	Q9Y4H2	Insulin receptor substrate 2 [OS=Homo sapiens]	108.73	29	23	437	23	1338	137.2	1249.15	23	IRS2	Q9Y4H2				TRUE	0.253233	0.286872	0.0596682	0.153323	FALSE	FALSE	not_mito
629	FALSE	High	Master Protein	Q9UKV3	Apoptotic chromatin condensation inducer in the nucleus [OS=Homo sapiens]	108.645	32	30	373	30	1341	151.8	1034.52	30	ACIN1	Q9UKV3				TRUE	0.143879	-1.74462	0.181151	5.78666e-05	FALSE	TRUE	not_mito
630	FALSE	High	Master Protein	Q9Y6M7	Sodium bicarbonate cotransporter 3 [OS=Homo sapiens]	108.62	27	26	532	26	1214	136	1400.34	26	SLC4A7	Q9Y6M7				TRUE	1.65057	-0.41695	0.000387134	0.0351393	TRUE	FALSE	not_mito
631	FALSE	High	Master Protein	Q6DD88	Atlastin-3 [OS=Homo sapiens]	108.546	46	16	457	15	541	60.5	1445.64	16	ATL3	Q6DD88				TRUE	-0.184618	0.0980497	0.524805	0.373977	FALSE	FALSE	not_mito
632	FALSE	High	Master Protein	Q13586	Stromal interaction molecule 1 [OS=Homo sapiens]	108.398	44	22	378	21	685	77.4	1173.5	22	STIM1	Q13586				TRUE	-0.0274249	-0.352393		0.436712	FALSE	FALSE	not_mito
633	FALSE	High	Master Protein	P54136	Arginine--tRNA ligase, cytoplasmic [OS=Homo sapiens]	108.287	51	30	753	30	660	75.3	1907.29	30	RARS1	P54136				TRUE	-1.06256	0.277152	0.000561566	0.725923	TRUE	FALSE	not_mito
634	FALSE	High	Master Protein	Q96A65	Exocyst complex component 4 [OS=Homo sapiens]	108.045	38	29	393	29	974	110.4	1067.92	29	EXOC4	Q96A65				TRUE	-0.119605	-0.0685413	0.569441	0.728915	FALSE	FALSE	not_mito
635	FALSE	High	Master Protein	Q96AY4	Tetratricopeptide repeat protein 28 [OS=Homo sapiens]	107.856	17	27	115	27	2481	270.7	350.59	27	TTC28	Q96AY4				TRUE	2.69264		0.28662		FALSE	FALSE	not_mito
636	FALSE	High	Master Protein	Q92538	Golgi-specific brefeldin A-resistance guanine nucleotide exchange factor 1 [OS=Homo sapiens]	107.751	23	29	367	29	1860	206.4	959.04	29	GBF1	Q92538				TRUE	3.93375	-0.838964	7.00395e-06	0.000582686	TRUE	TRUE	not_mito
637	FALSE	High	Master Protein	P12277	Creatine kinase B-type [OS=Homo sapiens]	107.71	53	14	606	14	381	42.6	1841.95	14	CKB	P12277				TRUE	-0.188116	0.0601719	0.362509	0.91042	FALSE	FALSE	not_mito
638	FALSE	High	Master Protein	Q96QK1	Vacuolar protein sorting-associated protein 35 [OS=Homo sapiens]	107.709	37	22	787	22	796	91.6	2415.15	22	VPS35	Q96QK1				TRUE	0.361788	0.092869	0.0182699	0.537257	FALSE	FALSE	not_mito
639	FALSE	High	Master Protein	P08754	Guanine nucleotide-binding protein G(i) subunit alpha-3 [OS=Homo sapiens]	107.332	49	15	1395	9	354	40.5	4258.96	15	GNAI3	P08754				TRUE	0.0647707	0.274058	0.563819	0.130267	FALSE	FALSE	not_mito
640	FALSE	High	Master Protein	P46100	Transcriptional regulator ATRX [OS=Homo sapiens]	107.315	16	29	166	29	2492	282.4	501.04	29	ATRX	P46100				TRUE	0.523104	-5.08658	0.176865		FALSE	FALSE	not_mito
641	FALSE	High	Master Protein	Q13332	Receptor-type tyrosine-protein phosphatase S [OS=Homo sapiens]	107.191	21	25	384	20	1948	216.9	1209.15	25	PTPRS	Q13332				TRUE	-0.244018	0.00582511	0.666541	0.979376	FALSE	FALSE	not_mito
642	FALSE	High	Master Protein	Q9BVG8	Kinesin-like protein KIFC3 [OS=Homo sapiens]	107.163	40	27	360	26	833	92.7	993.1	27	KIFC3	Q9BVG8				TRUE	2.94713	-0.677613	0.000763997	0.131659	TRUE	FALSE	not_mito
643	FALSE	High	Master Protein	P07948	Tyrosine-protein kinase Lyn [OS=Homo sapiens]	106.943	48	19	587	17	512	58.5	1715.52	19	LYN	P07948				TRUE	0.3263	-0.14906	0.178136	0.60171	FALSE	FALSE	not_mito
644	FALSE	High	Master Protein	O75439	Mitochondrial-processing peptidase subunit beta [OS=Homo sapiens]	106.862	56	22	956	21	489	54.3	2561.96	22	PMPCB	O75439	MitoCarta3.0	PMPCB	Matrix	FALSE	2.84022	-0.750568	2.48767e-05	0.000753522	TRUE	TRUE
645	FALSE	High	Master Protein	O75153	Clustered mitochondria protein homolog [OS=Homo sapiens]	106.855	28	27	452	27	1309	146.6	1316.61	27	CLUH	O75153				TRUE	0.315661	0.527793	0.14904	0.311215	FALSE	FALSE	not_mito
646	FALSE	High	Master Protein	P40227	T-complex protein 1 subunit zeta [OS=Homo sapiens]	106.824	51	22	1085	17	531	58	3076.85	22	CCT6A	P40227				TRUE	0.671206	0.671853	0.0028967	0.0219624	TRUE	FALSE	not_mito
647	FALSE	High	Master Protein	Q9BY44	Eukaryotic translation initiation factor 2A [OS=Homo sapiens]	106.591	54	23	410	23	585	64.9	1172.24	23	EIF2A	Q9BY44				TRUE	-0.129142	-0.289269	0.707975	0.0853356	FALSE	FALSE	not_mito
648	FALSE	High	Master Protein	Q00325	Solute carrier family 25 member 3 [OS=Homo sapiens]	106.57	58	19	1893	19	362	40.1	5202.28	19	SLC25A3	Q00325	MitoCarta3.0	SLC25A3	MIM	FALSE	-0.711736	-0.321727	0.108946	0.0227019	FALSE	FALSE
649	FALSE	High	Master Protein	Q86XL3	Ankyrin repeat and LEM domain-containing protein 2 [OS=Homo sapiens]	106.534	41	28	472	28	938	104.1	1291.82	28	ANKLE2	Q86XL3				TRUE	0.817395	-0.954486	0.0571251	0.185147	FALSE	FALSE	not_mito
650	FALSE	High	Master Protein	O14617	AP-3 complex subunit delta-1 [OS=Homo sapiens]	106.459	34	28	419	28	1153	130.1	1146.5	28	AP3D1	O14617				TRUE	-0.512635	1.40485	0.114809	0.000114439	FALSE	TRUE	not_mito
651	FALSE	High	Master Protein	Q04695	Keratin, type I cytoskeletal 17 [OS=Homo sapiens]	106.26	62	27	930	15	432	48.1	2425.94	27	KRT17	Q04695				TRUE	-0.443336	0.399999	0.0283404	0.00140709	FALSE	TRUE	not_mito
652	FALSE	High	Master Protein	Q99666	RANBP2-like and GRIP domain-containing protein 5/6 [OS=Homo sapiens]	106.21	23	30	468	1	1765	198.8	1161.8	30	RGPD5; RGPD6	Q99666				TRUE					FALSE	FALSE	not_mito
653	FALSE	High	Master Protein	Q9Y276	Mitochondrial chaperone BCS1 [OS=Homo sapiens]	106.042	63	20	545	20	419	47.5	1564.08	20	BCS1L	Q9Y276	MitoCarta3.0	BCS1L	MIM	FALSE	3.0748	-0.799245	0.000540363	0.0379884	TRUE	FALSE
654	FALSE	High	Master Protein	P08133	Annexin A6 [OS=Homo sapiens]	106.021	53	28	547	28	673	75.8	1485.04	28	ANXA6	P08133				TRUE	-0.0769757	-1.0874	0.610368	0.000236166	FALSE	TRUE	not_mito
655	FALSE	High	Master Protein	Q7L014	Probable ATP-dependent RNA helicase DDX46 [OS=Homo sapiens]	105.949	30	28	362	28	1031	117.3	1037.23	28	DDX46	Q7L014				TRUE	-2.22769	0.20909	0.00220211	0.492141	TRUE	FALSE	not_mito
656	FALSE	High	Master Protein	Q6XZF7	Dynamin-binding protein [OS=Homo sapiens]	105.881	29	33	121	33	1577	177.2	286.41	33	DNMBP	Q6XZF7				TRUE		-1.87341			FALSE	FALSE	not_mito
657	FALSE	High	Master Protein	O00267	Transcription elongation factor SPT5 [OS=Homo sapiens]	105.756	35	26	251	26	1087	120.9	735.24	26	SUPT5H	O00267				TRUE	0.570429	-0.282372	0.0389858	0.0283354	FALSE	FALSE	not_mito
658	FALSE	High	Master Protein	P06748	Nucleophosmin [OS=Homo sapiens]	105.752	65	13	833	13	294	32.6	2629.86	13	NPM1	P06748				TRUE	-0.1643	0.306736	0.465473	0.0600391	FALSE	FALSE	not_mito
659	FALSE	High	Master Protein	Q9UKS6	Protein kinase C and casein kinase substrate in neurons protein 3 [OS=Homo sapiens]	105.68	58	17	586	17	424	48.5	1923.47	17	PACSIN3	Q9UKS6				TRUE	-0.0857101	0.272721	0.701313	0.0192488	FALSE	FALSE	not_mito
660	FALSE	High	Master Protein	P54819	Adenylate kinase 2, mitochondrial [OS=Homo sapiens]	105.555	71	17	1257	17	239	26.5	3731.41	17	AK2	P54819	MitoCarta3.0	AK2	IMS	FALSE	-0.964641	-0.178661	0.12811	0.039836	FALSE	FALSE
661	FALSE	High	Master Protein	Q9UGU0	Transcription factor 20 [OS=Homo sapiens]	105.547	26	29	148	29	1960	211.6	442.24	29	TCF20	Q9UGU0				TRUE	0.786874	-0.0226866		0.77643	FALSE	FALSE	not_mito
662	FALSE	High	Master Protein	Q12913	Receptor-type tyrosine-protein phosphatase eta [OS=Homo sapiens]	105.515	26	26	470	26	1337	145.9	1262	26	PTPRJ	Q12913				TRUE	0.959548	0.621669	0.0271863	0.0180491	FALSE	FALSE	not_mito
663	FALSE	High	Master Protein	P08237	ATP-dependent 6-phosphofructokinase, muscle type [OS=Homo sapiens]	105.456	34	18	479	15	780	85.1	1331.09	18	PFKM	P08237				TRUE	-0.678224	-0.194578	0.00159307	0.461123	TRUE	FALSE	not_mito
664	FALSE	High	Master Protein	Q9NVH1	DnaJ homolog subfamily C member 11 [OS=Homo sapiens]	105.45	45	21	758	21	559	63.2	2149.3	21	DNAJC11	Q9NVH1	MitoCarta3.0	DNAJC11	MOM	FALSE	0.193926	-1.85531		0.266581	FALSE	FALSE
665	FALSE	High	Master Protein	Q7Z434	Mitochondrial antiviral-signaling protein [OS=Homo sapiens]	105.445	59	15	417	15	540	56.5	1463.75	15	MAVS	Q7Z434	MitoCarta3.0	MAVS	MOM	FALSE	-1.62375	-0.378003		0.0179365	FALSE	FALSE
666	FALSE	High	Master Protein	Q92973	Transportin-1 [OS=Homo sapiens]	105.198	36	23	475	19	898	102.3	1352.82	23	TNPO1	Q92973				TRUE	-0.0472154	0.454984	0.798032	0.023133	FALSE	FALSE	not_mito
667	FALSE	High	Master Protein	Q96HC4	PDZ and LIM domain protein 5 [OS=Homo sapiens]	105.094	41	17	627	17	596	63.9	1792.6	17	PDLIM5	Q96HC4				TRUE	-0.768086	-0.0118221	0.103255	0.924434	FALSE	FALSE	not_mito
668	FALSE	High	Master Protein	Q9UHI6	Probable ATP-dependent RNA helicase DDX20 [OS=Homo sapiens]	104.992	43	26	359	26	824	92.2	963.04	26	DDX20	Q9UHI6				TRUE	-0.957635	0.0560575	0.00578087	0.881833	TRUE	FALSE	not_mito
669	FALSE	High	Master Protein	P26196	Probable ATP-dependent RNA helicase DDX6 [OS=Homo sapiens]	104.968	52	17	463	17	483	54.4	1497.86	17	DDX6	P26196				TRUE	-0.00570516	-0.000785152	0.943558	0.986668	FALSE	FALSE	not_mito
670	FALSE	High	Master Protein	Q86UK7	E3 ubiquitin-protein ligase ZNF598 [OS=Homo sapiens]	104.954	40	25	279	25	904	98.6	761.22	25	ZNF598	Q86UK7				TRUE	-0.235223	-0.254499	0.322383	0.402734	FALSE	FALSE	not_mito
671	FALSE	High	Master Protein	Q96AE4	Far upstream element-binding protein 1 [OS=Homo sapiens]	104.937	50	23	706	20	644	67.5	1926.42	23	FUBP1	Q96AE4				TRUE	0.609046	1.27764	0.206264	0.0133901	FALSE	FALSE	not_mito
672	FALSE	High	Master Protein	Q8NC51	SERPINE1 mRNA-binding protein 1 [OS=Homo sapiens]	104.847	55	25	765	25	408	44.9	2178.19	25	SERBP1	Q8NC51				TRUE	0.938318	0.282937	0.00294691	0.0436711	TRUE	FALSE	not_mito
673	FALSE	High	Master Protein	Q9UBC2	Epidermal growth factor receptor substrate 15-like 1 [OS=Homo sapiens]	104.785	44	28	578	28	864	94.2	1621.63	28	EPS15L1	Q9UBC2				TRUE	-0.923179	-0.135771	0.0056192	0.709681	TRUE	FALSE	not_mito
674	FALSE	High	Master Protein	Q9NZB2	Constitutive coactivator of PPAR-gamma-like protein 1 [OS=Homo sapiens]	104.657	32	24	393	24	1118	121.8	1152.83	24	FAM120A	Q9NZB2				TRUE	-0.0160185	0.0467739	0.90756	0.640832	FALSE	FALSE	not_mito
675	FALSE	High	Master Protein	P55196	Afadin [OS=Homo sapiens]	104.602	25	33	387	33	1824	206.7	949.78	33	AFDN	P55196				TRUE	-0.795007	0.246577	0.00119083	0.208379	TRUE	FALSE	not_mito
676	FALSE	High	Master Protein	Q9NZN4	EH domain-containing protein 2 [OS=Homo sapiens]	104.538	61	22	411	20	543	61.1	1152.89	22	EHD2	Q9NZN4				TRUE	1.53738	-0.260622	1.87583e-05	0.0053587	TRUE	TRUE	not_mito
677	FALSE	High	Master Protein	Q92888	Rho guanine nucleotide exchange factor 1 [OS=Homo sapiens]	104.176	36	25	306	25	912	102.4	842.4	25	ARHGEF1	Q92888				TRUE	0.32818	1.68373	0.471421	0.19917	FALSE	FALSE	not_mito
678	FALSE	High	Master Protein	P21589	5'-nucleotidase [OS=Homo sapiens]	103.886	45	19	357	19	574	63.3	1022.1	19	NT5E	P21589				TRUE	-0.0187726	1.48051	0.915966	0.00241183	FALSE	TRUE	not_mito
679	FALSE	High	Master Protein	Q8TF72	Protein Shroom3 [OS=Homo sapiens]	103.863	22	28	259	28	1996	216.7	672.93	28	SHROOM3	Q8TF72				TRUE	1.3444	0.292363	0.0540947		FALSE	FALSE	not_mito
680	FALSE	High	Master Protein	Q13177	Serine/threonine-protein kinase PAK 2 [OS=Homo sapiens]	103.743	56	21	455	18	524	58	1253.14	21	PAK2	Q13177				TRUE	0.474631	1.72193	0.0670591	0.00196759	FALSE	TRUE	not_mito
681	FALSE	High	Master Protein	Q14692	Ribosome biogenesis protein BMS1 homolog [OS=Homo sapiens]	103.45	27	28	337	28	1282	145.7	898.61	28	BMS1	Q14692				TRUE	0.854784		0.0506441		FALSE	FALSE	not_mito
682	FALSE	High	Master Protein	Q86U86	Protein polybromo-1 [OS=Homo sapiens]	103.327	23	28	216	28	1689	192.8	629.41	28	PBRM1	Q86U86				TRUE	1.11295				FALSE	FALSE	not_mito
683	FALSE	High	Master Protein	Q9BXW7	Haloacid dehalogenase-like hydrolase domain-containing 5 [OS=Homo sapiens]	103.299	52	14	647	14	423	46.3	2060.72	14	HDHD5	Q9BXW7	MitoCarta3.0	HDHD5	Matrix	FALSE	2.00699	-0.973593	0.000103582	3.53159e-05	TRUE	TRUE
684	FALSE	High	Master Protein	Q99797	Mitochondrial intermediate peptidase [OS=Homo sapiens]	103.228	46	26	710	26	713	80.6	2008.53	26	MIPEP	Q99797	MitoCarta3.0	MIPEP	Matrix	FALSE	2.88692	-1.2144	3.31252e-05	0.0124814	TRUE	FALSE
685	FALSE	High	Master Protein	P30084	Enoyl-CoA hydratase, mitochondrial [OS=Homo sapiens]	103.203	61	17	1180	17	290	31.4	3467.97	17	ECHS1	P30084	MitoCarta3.0	ECHS1	Matrix	FALSE	2.75395	-1.52671	5.48297e-05	1.10021e-05	TRUE	TRUE
686	FALSE	High	Master Protein	P43897	Elongation factor Ts, mitochondrial [OS=Homo sapiens]	103.092	63	16	847	16	325	35.4	2677.75	16	TSFM	P43897	MitoCarta3.0	TSFM	Matrix	FALSE	2.80761	-0.991192	1.35986e-05	7.32621e-05	TRUE	TRUE
687	FALSE	High	Master Protein	P05067	Amyloid-beta precursor protein [OS=Homo sapiens]	102.824	34	22	443	21	770	86.9	1356.8	22	APP	P05067				TRUE	0.743184	0.390226	0.109603	0.0176078	FALSE	FALSE	not_mito
688	FALSE	High	Master Protein	P04920	Anion exchange protein 2 [OS=Homo sapiens]	102.675	32	25	296	25	1241	136.9	850.47	25	SLC4A2	P04920				TRUE	-1.24074	2.39583	0.0228072	0.00885558	FALSE	TRUE	not_mito
689	FALSE	High	Master Protein	P00966	Argininosuccinate synthase [OS=Homo sapiens]	102.626	65	21	991	21	412	46.5	2632.1	21	ASS1	P00966				TRUE	-0.105521	0.247705	0.467165	0.0767491	FALSE	FALSE	not_mito
690	FALSE	High	Master Protein	P17301	Integrin alpha-2 [OS=Homo sapiens]	102.556	28	23	322	23	1181	129.2	944.94	23	ITGA2	P17301				TRUE	-1.43933	0.389202	0.00354126	0.296934	TRUE	FALSE	not_mito
691	FALSE	High	Master Protein	P35573	Glycogen debranching enzyme [OS=Homo sapiens]	102.539	28	32	309	32	1532	174.7	740.49	32	AGL	P35573				TRUE	-1.36899	0.136605	9.95812e-05	0.490351	TRUE	FALSE	not_mito
692	FALSE	High	Master Protein	Q9H307	Pinin [OS=Homo sapiens]	102.492	41	27	405	27	717	81.6	1087.01	27	PNN	Q9H307				TRUE	0.799729	0.541349	0.0355916	0.22603	FALSE	FALSE	not_mito
693	FALSE	High	Master Protein	Q5BKZ1	DBIRD complex subunit ZNF326 [OS=Homo sapiens]	102.397	49	20	381	20	582	65.6	1182.84	20	ZNF326	Q5BKZ1				TRUE	2.40564	1.82784	0.000122198		TRUE	FALSE	not_mito
694	FALSE	High	Master Protein	Q9Y265	RuvB-like 1 [OS=Homo sapiens]	102.279	63	20	533	20	456	50.2	1446.91	20	RUVBL1	Q9Y265				TRUE	0.0532308	0.174291	0.678958	0.507376	FALSE	FALSE	not_mito
695	FALSE	High	Master Protein	Q05682	Caldesmon [OS=Homo sapiens]	102.21	26	19	464	19	793	93.2	1533.76	19	CALD1	Q05682				TRUE	-0.0496232	-0.105331	0.864531	0.574023	FALSE	FALSE	not_mito
696	FALSE	High	Master Protein	Q13492	Phosphatidylinositol-binding clathrin assembly protein [OS=Homo sapiens]	102.141	47	19	575	19	652	70.7	1661.89	19	PICALM	Q13492				TRUE	-0.387877	0.233805	0.492689	0.238954	FALSE	FALSE	not_mito
697	FALSE	High	Master Protein	A0A2R8Y4L2	Heterogeneous nuclear ribonucleoprotein A1-like 3 [OS=Homo sapiens]	101.977	69	19	1504	1	320	34.3	4026.17	19	HNRNPA1L3	A0A2R8Y4L2				TRUE					FALSE	FALSE	not_mito
698	FALSE	High	Master Protein	P49916	DNA ligase 3 [OS=Homo sapiens]	101.922	32	27	285	27	1009	112.8	757.65	27	LIG3	P49916	MitoCarta3.0	LIG3	Matrix	FALSE	1.12459	-0.0982481	0.00624345		TRUE	FALSE
699	FALSE	High	Master Protein	Q6NZI2	Caveolae-associated protein 1 [OS=Homo sapiens]	101.758	46	15	1133	15	390	43.5	3715.65	15	CAVIN1	Q6NZI2				TRUE	0.171428	-0.00599201	0.0978773	0.9242	FALSE	FALSE	not_mito
700	FALSE	High	Master Protein	Q13724	Mannosyl-oligosaccharide glucosidase [OS=Homo sapiens]	101.61	48	27	525	27	837	91.9	1383.1	27	MOGS	Q13724				TRUE	-0.211999	-0.0492731	0.572027	0.883162	FALSE	FALSE	not_mito
701	FALSE	High	Master Protein	P08559	Pyruvate dehydrogenase E1 component subunit alpha, somatic form, mitochondrial [OS=Homo sapiens]	101.56	59	23	1179	19	390	43.3	2924.25	23	PDHA1	P08559	MitoCarta3.0	PDHA1	Matrix	FALSE	1.85867	-1.44949	0.000345989	1.65021e-05	TRUE	TRUE
702	FALSE	High	Master Protein	Q9BYT8	Neurolysin, mitochondrial [OS=Homo sapiens]	101.384	40	24	566	24	704	80.6	1513.39	24	NLN	Q9BYT8	MitoCarta3.0	NLN	Matrix	FALSE	2.49111	-1.31604	0.000113678	0.000119249	TRUE	TRUE
703	FALSE	High	Master Protein	P32322	Pyrroline-5-carboxylate reductase 1, mitochondrial [OS=Homo sapiens]	101.336	48	12	1017	11	319	33.3	3155.24	12	PYCR1	P32322	MitoCarta3.0	PYCR1	Matrix	FALSE	2.86955	-1.28197	3.04853e-05	1.78218e-05	TRUE	TRUE
704	FALSE	High	Master Protein	Q5JWF2	Guanine nucleotide-binding protein G(s) subunit alpha isoforms XLas [OS=Homo sapiens]	101.233	21	17	1135	16	1037	111	3165.97	17	GNAS	Q5JWF2				TRUE	-0.0531295	-0.159601	0.448281	0.437455	FALSE	FALSE	not_mito
705	FALSE	High	Master Protein	Q9UHR4	Brain-specific angiogenesis inhibitor 1-associated protein 2-like protein 1 [OS=Homo sapiens]	101.059	49	18	473	18	511	56.8	1522.85	18	BAIAP2L1	Q9UHR4				TRUE	2.16131	0.526084	3.92767e-06	0.00151688	TRUE	TRUE	not_mito
706	FALSE	High	Master Protein	P07947	Tyrosine-protein kinase Yes [OS=Homo sapiens]	100.964	50	21	717	11	543	60.8	1960.66	21	YES1	P07947				TRUE	-0.0718451	0.00814137	0.750637	0.908083	FALSE	FALSE	not_mito
707	FALSE	High	Master Protein	Q96KR1	Zinc finger RNA-binding protein [OS=Homo sapiens]	100.922	31	27	379	27	1074	116.9	1117.07	27	ZFR	Q96KR1				TRUE	0.0715414	1.46378	0.876956	0.222884	FALSE	FALSE	not_mito
708	FALSE	High	Master Protein	Q8NI60	Atypical kinase COQ8A, mitochondrial [OS=Homo sapiens]	100.878	44	20	538	20	647	71.9	1493.09	20	COQ8A	Q8NI60	MitoCarta3.0	COQ8A	MIM	FALSE	1.53783	-1.83812	0.00383042	9.64228e-05	TRUE	TRUE
709	FALSE	High	Master Protein	P11182	Lipoamide acyltransferase component of branched-chain alpha-keto acid dehydrogenase complex, mitochondrial [OS=Homo sapiens]	100.847	50	19	812	19	482	53.5	2259.11	19	DBT	P11182	MitoCarta3.0	DBT	Matrix	FALSE	2.10348	-0.328074	1.39857e-05	0.182272	TRUE	FALSE
710	FALSE	High	Master Protein	O14975	Long-chain fatty acid transport protein 2 [OS=Homo sapiens]	100.535	41	22	442	22	620	70.3	1298.85	22	SLC27A2	O14975				TRUE	-2.31547	0.676183	0.000311739	0.012207	TRUE	FALSE	not_mito
711	FALSE	High	Master Protein	P04181	Ornithine aminotransferase, mitochondrial [OS=Homo sapiens]	100.462	63	19	694	19	439	48.5	1850.93	19	OAT	P04181	MitoCarta3.0	OAT	Matrix	FALSE	0.0417789	-0.239186	0.776591	0.0688738	FALSE	FALSE
712	FALSE	High	Master Protein	P62258	14-3-3 protein epsilon [OS=Homo sapiens]	100.436	75	20	1178	18	255	29.2	3427.23	20	YWHAE	P62258				TRUE	-0.638461	-0.227468	0.00532966	0.175174	TRUE	FALSE	not_mito
713	FALSE	High	Master Protein	Q96AY3	Peptidyl-prolyl cis-trans isomerase FKBP10 [OS=Homo sapiens]	100.337	46	21	630	21	582	64.2	1449.01	21	FKBP10	Q96AY3	MitoCarta3.0	FKBP10	IMS	FALSE	-0.112696	0.118462	0.32618	0.110523	FALSE	FALSE
714	FALSE	High	Master Protein	Q15019	Septin-2 [OS=Homo sapiens]	100.174	62	15	528	15	361	41.5	1599.25	15	SEPTIN2	Q15019				TRUE	0.820442	0.292614	0.00339884	0.113322	TRUE	FALSE	not_mito
715	FALSE	High	Master Protein	O00425	Insulin-like growth factor 2 mRNA-binding protein 3 [OS=Homo sapiens]	100.136	46	22	553	19	579	63.7	1517.72	22	IGF2BP3	O00425				TRUE	0.0544685	-1.04031	0.726186	0.00318702	FALSE	TRUE	not_mito
716	FALSE	High	Master Protein	P37802	Transgelin-2 [OS=Homo sapiens]	100.115	71	14	1107	14	199	22.4	3292.18	14	TAGLN2	P37802				TRUE	0.277667	0.374271	0.0379596	0.0101656	FALSE	FALSE	not_mito
717	FALSE	High	Master Protein	P31943	Heterogeneous nuclear ribonucleoprotein H [OS=Homo sapiens]	100.056	56	15	948	10	449	49.2	3024.46	15	HNRNPH1	P31943				TRUE	0.9588	0.752717	0.00938001	0.00492587	TRUE	TRUE	not_mito
718	FALSE	High	Master Protein	Q03252	Lamin-B2 [OS=Homo sapiens]	99.97	51	28	690	26	620	69.9	1820.53	28	LMNB2	Q03252				TRUE	-0.0179389	0.0752655	0.808593	0.424519	FALSE	FALSE	not_mito
719	FALSE	High	Master Protein	Q12789	General transcription factor 3C polypeptide 1 [OS=Homo sapiens]	99.909	18	30	243	30	2109	238.7	656.81	30	GTF3C1	Q12789				TRUE	0.797328	0.661526	0.0885563	0.152613	FALSE	FALSE	not_mito
720	FALSE	High	Master Protein	Q8IWJ2	GRIP and coiled-coil domain-containing protein 2 [OS=Homo sapiens]	99.869	25	35	196	34	1684	195.8	535.51	35	GCC2	Q8IWJ2				TRUE	3.42485	-0.402427	0.00034166	0.0136862	TRUE	FALSE	not_mito
721	FALSE	High	Master Protein	O94874	E3 UFM1-protein ligase 1 [OS=Homo sapiens]	99.861	37	25	485	25	794	89.5	1313.78	25	UFL1	O94874				TRUE	1.57946	-0.430869	0.00126284	0.119607	TRUE	FALSE	not_mito
722	FALSE	High	Master Protein	Q6P1M3	LLGL scribble cell polarity complex component 2 [OS=Homo sapiens]	99.784	32	21	388	21	1020	113.4	1115.93	21	LLGL2	Q6P1M3				TRUE	-0.678191	-0.804747	0.105173	0.0769145	FALSE	FALSE	not_mito
723	FALSE	High	Master Protein	Q9NQC3	Reticulon-4 [OS=Homo sapiens]	99.755	28	19	575	19	1192	129.9	1767.08	19	RTN4	Q9NQC3				TRUE	-0.319981	-0.111734	0.220248	0.223334	FALSE	FALSE	not_mito
724	FALSE	High	Master Protein	P82650	Small ribosomal subunit protein mS22 [OS=Homo sapiens]	99.72	66	23	1024	23	360	41.3	2730.96	23	MRPS22	P82650	MitoCarta3.0	MRPS22	Matrix	FALSE	1.43862	-1.76887	0.0016034	1.01589e-05	TRUE	TRUE
725	FALSE	High	Master Protein	P30837	Aldehyde dehydrogenase X, mitochondrial [OS=Homo sapiens]	99.589	42	18	630	16	517	57.2	1808.2	18	ALDH1B1	P30837	MitoCarta3.0	ALDH1B1	Matrix	FALSE	3.012	-0.925222	8.07936e-05	0.000198579	TRUE	TRUE
726	FALSE	High	Master Protein	Q13501	Sequestosome-1 [OS=Homo sapiens]	99.359	69	14	392	14	440	47.7	1242.15	14	SQSTM1	Q13501				TRUE	0.818039	1.47574	0.0132912	0.0119853	FALSE	FALSE	not_mito
727	FALSE	High	Master Protein	Q8WWM7	Ataxin-2-like protein [OS=Homo sapiens]	99.346	32	28	485	28	1075	113.3	1274.88	28	ATXN2L	Q8WWM7				TRUE	1.16817	-0.642741	0.000891269	0.00898358	TRUE	TRUE	not_mito
728	FALSE	High	Master Protein	Q9UPN4	Centrosomal protein of 131 kDa [OS=Homo sapiens]	99.281	34	29	195	29	1083	122.1	533.56	29	CEP131	Q9UPN4				TRUE	1.06347		0.273833		FALSE	FALSE	not_mito
729	FALSE	High	Master Protein	Q9P0K7	Ankycorbin [OS=Homo sapiens]	99.253	35	29	253	29	980	110	722.4	29	RAI14	Q9P0K7				TRUE	-0.098954	-0.0785672	0.675343	0.735977	FALSE	FALSE	not_mito
730	FALSE	High	Master Protein	Q4J6C6	Prolyl endopeptidase-like [OS=Homo sapiens]	99.247	39	19	263	19	727	83.9	746.51	19	PREPL	Q4J6C6	MitoCarta3.0	PREPL	Matrix	FALSE	1.47494	1.62561	0.00380308	4.52432e-06	TRUE	TRUE
731	FALSE	High	Master Protein	P67809	Y-box-binding protein 1 [OS=Homo sapiens]	99.241	50	13	841	9	324	35.9	3112.1	13	YBX1	P67809				TRUE	0.156851	-0.173867	0.179901	0.0510183	FALSE	FALSE	not_mito
732	FALSE	High	Master Protein	O94901	SUN domain-containing protein 1 [OS=Homo sapiens]	99.134	43	24	240	24	785	87.1	665.67	24	SUN1	O94901				TRUE	0.162441	-0.335779	0.820679	0.00016945	FALSE	TRUE	not_mito
733	FALSE	High	Master Protein	P00387	NADH-cytochrome b5 reductase 3 [OS=Homo sapiens]	99.091	56	13	590	13	301	34.2	1794.7	13	CYB5R3	P00387	MitoCarta3.0	CYB5R3	MOM	FALSE	0.0698301	-0.355297	0.360991	0.00253335	FALSE	TRUE
734	FALSE	High	Master Protein	P12532	Creatine kinase U-type, mitochondrial [OS=Homo sapiens]	99.072	56	17	674	17	417	47	1977.45	17	CKMT1A; CKMT1B	P12532				TRUE	-0.211404	-0.42769	0.247357	0.0120312	FALSE	FALSE	not_mito
735	FALSE	High	Master Protein	Q9NNW7	Thioredoxin reductase 2, mitochondrial [OS=Homo sapiens]	99.035	61	19	398	19	524	56.5	1121.18	19	TXNRD2	Q9NNW7	MitoCarta3.0	TXNRD2	Matrix	FALSE	0.977072	-0.767653	0.00373461	2.54284e-05	TRUE	TRUE
736	FALSE	High	Master Protein	O43242	26S proteasome non-ATPase regulatory subunit 3 [OS=Homo sapiens]	98.92	55	27	481	27	534	60.9	1252.77	27	PSMD3	O43242				TRUE	0.436247	1.062	0.107465	0.0837476	FALSE	FALSE	not_mito
737	FALSE	High	Master Protein	Q8NCN5	Pyruvate dehydrogenase phosphatase regulatory subunit, mitochondrial [OS=Homo sapiens]	98.803	36	27	555	27	879	99.3	1543.25	27	PDPR	Q8NCN5	MitoCarta3.0	PDPR	Matrix	FALSE	0.494404	-1.12045	0.0231683	0.000117464	FALSE	TRUE
738	FALSE	High	Master Protein	A1L0T0	2-hydroxyacyl-CoA lyase 2 [OS=Homo sapiens]	98.732	58	21	328	21	632	67.8	1062.1	21	ILVBL	A1L0T0				TRUE	4.05031	0.679604	3.12333e-05	0.101135	TRUE	FALSE	not_mito
739	FALSE	High	Master Protein	P57740	Nuclear pore complex protein Nup107 [OS=Homo sapiens]	98.649	38	26	414	26	925	106.3	1164.59	26	NUP107	P57740				TRUE	-1.40895	-0.0222949	0.000336341	0.965501	TRUE	FALSE	not_mito
740	FALSE	High	Master Protein	Q9HD67	Unconventional myosin-X [OS=Homo sapiens]	98.441	19	33	377	33	2058	237.2	1006.49	33	MYO10	Q9HD67				TRUE	-0.0544734	0.445461	0.395965	0.0132695	FALSE	FALSE	not_mito
741	FALSE	High	Master Protein	P83111	Serine beta-lactamase-like protein LACTB, mitochondrial [OS=Homo sapiens]	98.441	47	19	513	19	547	60.7	1448.92	19	LACTB	P83111	MitoCarta3.0	LACTB	IMS	FALSE	-0.654606	0.138701	0.0528464	0.814691	FALSE	FALSE
742	FALSE	High	Master Protein	P13674	Prolyl 4-hydroxylase subunit alpha-1 [OS=Homo sapiens]	98.341	50	21	760	21	534	61	2276.78	21	P4HA1	P13674				TRUE	0.614884	0.253004	0.0194596	0.047463	FALSE	FALSE	not_mito
743	FALSE	High	Master Protein	P12235	ADP/ATP translocase 1 [OS=Homo sapiens]	98.318	64	19	1756	4	298	33	4354.53	19	SLC25A4	P12235	MitoCarta3.0	SLC25A4	MIM	FALSE	0.631588	-0.35873	0.050913	0.0358917	FALSE	FALSE
744	FALSE	High	Master Protein	Q5QJE6	Deoxynucleotidyltransferase terminal-interacting protein 2 [OS=Homo sapiens]	98.058	45	22	296	22	756	84.4	910.2	22	DNTTIP2	Q5QJE6				TRUE	0.875665		0.0499743		FALSE	FALSE	not_mito
745	FALSE	High	Master Protein	P22033	Methylmalonyl-CoA mutase, mitochondrial [OS=Homo sapiens]	98.029	38	21	403	21	750	83.1	1215.72	21	MMUT	P22033	MitoCarta3.0	MMUT	Matrix	FALSE	1.64447	-2.08936	0.00263463	5.88955e-05	TRUE	TRUE
746	FALSE	High	Master Protein	Q01518	Adenylyl cyclase-associated protein 1 [OS=Homo sapiens]	98.012	51	19	603	18	475	51.9	1764.42	19	CAP1	Q01518				TRUE	0.0918248	-0.0902	0.669258	0.271349	FALSE	FALSE	not_mito
747	FALSE	High	Master Protein	P13995	Bifunctional methylenetetrahydrofolate dehydrogenase/cyclohydrolase, mitochondrial [OS=Homo sapiens]	97.906	69	15	564	15	350	37.9	1664.14	15	MTHFD2	P13995	MitoCarta3.0	MTHFD2	Matrix	FALSE	2.36142	0.116808	1.03819e-05	0.298134	TRUE	FALSE
748	FALSE	High	Master Protein	Q16836	Hydroxyacyl-coenzyme A dehydrogenase, mitochondrial [OS=Homo sapiens]	97.889	68	13	710	13	314	34.3	2168.24	13	HADH	Q16836	MitoCarta3.0	HADH	Matrix	FALSE	0.899844	-1.13975	0.0861091	0.000407656	FALSE	TRUE
749	FALSE	High	Master Protein	Q9H2U1	ATP-dependent DNA/RNA helicase DHX36 [OS=Homo sapiens]	97.88	31	24	236	23	1008	114.7	673.42	24	DHX36	Q9H2U1				TRUE	1.75679	1.0895	6.78599e-05	0.00956651	TRUE	TRUE	not_mito
750	FALSE	High	Master Protein	P31937	3-hydroxyisobutyrate dehydrogenase, mitochondrial [OS=Homo sapiens]	97.855	46	12	568	12	336	35.3	1877.82	12	HIBADH	P31937	MitoCarta3.0	HIBADH	Matrix	FALSE	2.07661	-0.388588	3.23819e-05	0.060641	TRUE	FALSE
751	FALSE	High	Master Protein	Q96I24	Far upstream element-binding protein 3 [OS=Homo sapiens]	97.782	65	24	510	21	572	61.6	1393.9	24	FUBP3	Q96I24				TRUE	1.0974	0.742205	0.0282468		FALSE	FALSE	not_mito
752	FALSE	High	Master Protein	O60271	C-Jun-amino-terminal kinase-interacting protein 4 [OS=Homo sapiens]	97.769	28	27	237	27	1321	146.1	680.3	27	SPAG9	O60271				TRUE	-2.44607	-0.48115	0.000119675	0.00716001	TRUE	TRUE	not_mito
753	FALSE	High	Master Protein	P53675	Clathrin heavy chain 2 [OS=Homo sapiens]	97.63	13	19	513	2	1640	186.9	1510.61	19	CLTCL1	P53675				TRUE	-5.17998				FALSE	FALSE	not_mito
754	FALSE	High	Master Protein	Q96TA1	Protein Niban 2 [OS=Homo sapiens]	97.458	52	22	516	22	746	84.1	1491.56	22	NIBAN2	Q96TA1				TRUE	0.181239	-0.20106	0.285347	0.0280078	FALSE	FALSE	not_mito
755	FALSE	High	Master Protein	O43290	U4/U6.U5 tri-snRNP-associated protein 1 [OS=Homo sapiens]	97.429	40	24	333	24	800	90.2	997.56	24	SART1	O43290				TRUE	0.661391	-0.889529	0.112269	0.0240934	FALSE	FALSE	not_mito
756	FALSE	High	Master Protein	Q16822	Phosphoenolpyruvate carboxykinase [GTP], mitochondrial [OS=Homo sapiens]	97.228	48	23	593	23	640	70.7	1726.96	23	PCK2	Q16822	MitoCarta3.0	PCK2	Matrix	FALSE	1.80884	-0.108658	0.000131011	0.177877	TRUE	FALSE
757	FALSE	High	Master Protein	Q9UHG3	Prenylcysteine oxidase 1 [OS=Homo sapiens]	97.227	45	17	509	17	505	56.6	1459.7	17	PCYOX1	Q9UHG3				TRUE	-0.305409	-0.156267	0.377895	0.124877	FALSE	FALSE	not_mito
758	FALSE	High	Master Protein	P12694	2-oxoisovalerate dehydrogenase subunit alpha, mitochondrial [OS=Homo sapiens]	97.149	63	18	496	18	445	50.4	1523.77	18	BCKDHA	P12694	MitoCarta3.0	BCKDHA	MIM	FALSE	0.360262	-2.55456	0.120474	4.51969e-06	FALSE	TRUE
759	FALSE	High	Master Protein	O14950	Myosin regulatory light chain 12B [OS=Homo sapiens]	97.02	80	13	1013	1	172	19.8	3251.84	13	MYL12B	O14950				TRUE	-1.02722				FALSE	FALSE	not_mito
760	FALSE	High	Master Protein	O94915	Protein furry homolog-like [OS=Homo sapiens]	96.921	13	29	149	29	3013	339.4	350.71	29	FRYL	O94915				TRUE	0.428944	-0.862931	0.163723	0.0371357	FALSE	FALSE	not_mito
761	FALSE	High	Master Protein	P11310	Medium-chain specific acyl-CoA dehydrogenase, mitochondrial [OS=Homo sapiens]	96.861	53	21	1162	21	421	46.6	3270.71	21	ACADM	P11310	MitoCarta3.0	ACADM	Matrix	FALSE	1.51067	-0.600322	0.00139737	0.00069969	TRUE	TRUE
762	FALSE	High	Master Protein	P00338	L-lactate dehydrogenase A chain [OS=Homo sapiens]	96.782	60	20	1236	19	332	36.7	3149.68	20	LDHA	P00338				TRUE	0.0540789	0.521157	0.785651	0.000475158	FALSE	TRUE	not_mito
763	FALSE	High	Master Protein	Q9H9B4	Sideroflexin-1 [OS=Homo sapiens]	96.77	69	15	966	13	322	35.6	2691.69	15	SFXN1	Q9H9B4	MitoCarta3.0	SFXN1	MIM	FALSE	-0.339504	-0.390241	0.492562	0.00502472	FALSE	TRUE
764	FALSE	High	Master Protein	O75083	WD repeat-containing protein 1 [OS=Homo sapiens]	96.587	53	21	480	21	606	66.2	1292.55	21	WDR1	O75083				TRUE	1.34735	-0.455317	0.000296491	0.0186054	TRUE	FALSE	not_mito
765	FALSE	High	Master Protein	P42285	Exosome RNA helicase MTR4 [OS=Homo sapiens]	96.553	32	27	374	27	1042	117.7	899.09	27	MTREX	P42285				TRUE	0.670042	0.920612	0.211857		FALSE	FALSE	not_mito
766	FALSE	High	Master Protein	Q15067	Peroxisomal acyl-coenzyme A oxidase 1 [OS=Homo sapiens]	96.294	49	19	343	19	660	74.4	1085.13	19	ACOX1	Q15067				TRUE	-0.662803	-0.0653241		0.516646	FALSE	FALSE	not_mito
767	FALSE	High	Master Protein	Q16181	Septin-7 [OS=Homo sapiens]	96.191	45	19	677	18	437	50.6	1884.89	19	SEPTIN7	Q16181				TRUE	-0.406357	0.568474	0.223587	0.00171176	FALSE	TRUE	not_mito
768	FALSE	High	Master Protein	Q8IWT6	Volume-regulated anion channel subunit LRRC8A [OS=Homo sapiens]	96.169	41	26	509	25	810	94.1	1345.47	26	LRRC8A	Q8IWT6				TRUE	1.50862	0.237052	0.000888188	0.140853	TRUE	FALSE	not_mito
769	FALSE	High	Master Protein	P06493	Cyclin-dependent kinase 1 [OS=Homo sapiens]	95.888	73	18	692	16	297	34.1	1973.56	18	CDK1	P06493				TRUE	0.88377	-0.345747	0.0103984	0.00127942	FALSE	TRUE	not_mito
770	FALSE	High	Master Protein	P34931	Heat shock 70 kDa protein 1-like [OS=Homo sapiens]	95.887	30	13	1164	1	641	70.3	3749.78	13	HSPA1L	P34931				TRUE	0.712208	0.579974		0.0622709	FALSE	FALSE	not_mito
771	FALSE	High	Master Protein	O14639	Actin-binding LIM protein 1 [OS=Homo sapiens]	95.733	38	23	471	23	778	87.6	1311.98	23	ABLIM1	O14639				TRUE	-0.13528	-0.215246	0.218588	0.0810055	FALSE	FALSE	not_mito
772	FALSE	High	Master Protein	Q9NYL9	Tropomodulin-3 [OS=Homo sapiens]	95.552	60	19	340	19	352	39.6	996.84	19	TMOD3	Q9NYL9				TRUE	-0.313712	0.0472166	0.0526861	0.761917	FALSE	FALSE	not_mito
773	FALSE	High	Master Protein	Q02818	Nucleobindin-1 [OS=Homo sapiens]	95.533	52	21	426	21	461	53.8	1128.41	21	NUCB1	Q02818				TRUE	0.41197	-0.154058	0.35941	0.760481	FALSE	FALSE	not_mito
774	FALSE	High	Master Protein	Q9Y2A7	Nck-associated protein 1 [OS=Homo sapiens]	95.528	30	31	555	31	1128	128.7	1440.27	31	NCKAP1	Q9Y2A7				TRUE	-0.492824	0.671276	0.202012	0.243107	FALSE	FALSE	not_mito
775	FALSE	High	Master Protein	P04040	Catalase [OS=Homo sapiens]	95.352	50	21	478	21	527	59.7	1428.61	21	CAT	P04040	MitoCarta3.0	CAT	IMS	FALSE	0.357549	-0.216118	0.380624	0.0347373	FALSE	FALSE
776	FALSE	High	Master Protein	Q14118	Dystroglycan 1 [OS=Homo sapiens]	95.343	33	21	611	21	895	97.4	1693.58	21	DAG1	Q14118				TRUE	-0.110373	0.716089	0.584228	0.0150042	FALSE	FALSE	not_mito
777	FALSE	High	Master Protein	Q96CW1	AP-2 complex subunit mu [OS=Homo sapiens]	95.225	51	18	961	18	435	49.6	2632.29	18	AP2M1	Q96CW1				TRUE	0.0892905	0.00965481	0.694125	0.935221	FALSE	FALSE	not_mito
778	FALSE	High	Master Protein	Q5JTV8	Torsin-1A-interacting protein 1 [OS=Homo sapiens]	95.16	52	20	519	19	583	66.2	1563.39	20	TOR1AIP1	Q5JTV8				TRUE	0.50267	0.506992	0.0704927	0.214361	FALSE	FALSE	not_mito
779	FALSE	High	Master Protein	O00232	26S proteasome non-ATPase regulatory subunit 12 [OS=Homo sapiens]	95.058	50	19	395	19	456	52.9	1074.33	19	PSMD12	O00232				TRUE	0.147522	-0.401259	0.613735	0.121095	FALSE	FALSE	not_mito
780	FALSE	High	Master Protein	Q9Y5S2	Serine/threonine-protein kinase MRCK beta [OS=Homo sapiens]	94.918	22	29	192	26	1711	194.2	502.5	29	CDC42BPB	Q9Y5S2				TRUE	0.416853	0.900577	0.519836	0.447723	FALSE	FALSE	not_mito
781	FALSE	High	Master Protein	P82673	Small ribosomal subunit protein mS35 [OS=Homo sapiens]	94.829	56	14	570	14	323	36.8	1809.4	14	MRPS35	P82673	MitoCarta3.0	MRPS35	Matrix	FALSE	2.72486	-1.70944	7.79376e-05	1.0396e-05	TRUE	TRUE
782	FALSE	High	Master Protein	Q9NRK6	ATP-binding cassette sub-family B member 10, mitochondrial [OS=Homo sapiens]	94.734	41	23	598	22	738	79.1	1522.03	23	ABCB10	Q9NRK6	MitoCarta3.0	ABCB10	MIM	FALSE	4.08717	-0.604111	6.03341e-06	0.333824	TRUE	FALSE
783	FALSE	High	Master Protein	Q9HCE1	Helicase MOV-10 [OS=Homo sapiens]	94.709	35	25	308	25	1003	113.6	822.47	25	MOV10	Q9HCE1				TRUE	-0.0505173	-0.606482	0.900275	0.196599	FALSE	FALSE	not_mito
784	FALSE	High	Master Protein	O95235	Kinesin-like protein KIF20A [OS=Homo sapiens]	94.701	33	22	265	22	890	100.2	733.73	22	KIF20A	O95235				TRUE	4.22494	1.55269	1.43494e-06	0.00358032	TRUE	TRUE	not_mito
785	FALSE	High	Master Protein	Q13620	Cullin-4B [OS=Homo sapiens]	94.679	32	24	347	17	913	103.9	918.57	24	CUL4B	Q13620				TRUE	0.151968	-0.521036	0.741573	0.0642645	FALSE	FALSE	not_mito
786	FALSE	High	Master Protein	Q14684	Ribosomal RNA processing protein 1 homolog B [OS=Homo sapiens]	94.661	43	21	325	21	758	84.4	877	21	RRP1B	Q14684				TRUE	-0.405882	-0.293897	0.012849	0.18985	FALSE	FALSE	not_mito
787	FALSE	High	Master Protein	P48444	Coatomer subunit delta [OS=Homo sapiens]	94.637	42	19	396	19	511	57.2	1057.62	19	ARCN1	P48444				TRUE	-0.0692792	0.491488	0.70739		FALSE	FALSE	not_mito
788	FALSE	High	Master Protein	P54578	Ubiquitin carboxyl-terminal hydrolase 14 [OS=Homo sapiens]	94.622	54	22	342	22	494	56	1026.78	22	USP14	P54578				TRUE	0.483614	0.461679	0.0133477	0.0815988	FALSE	FALSE	not_mito
789	FALSE	High	Master Protein	P49257	Protein ERGIC-53 [OS=Homo sapiens]	94.611	55	20	618	20	510	57.5	1579.6	20	LMAN1	P49257				TRUE	0.197575	-0.0996265	0.534472	0.4747	FALSE	FALSE	not_mito
790	FALSE	High	Master Protein	Q9BTV4	Transmembrane protein 43 [OS=Homo sapiens]	94.561	59	19	706	19	400	44.8	1809.02	19	TMEM43	Q9BTV4				TRUE	1.32719	0.99872	0.0101429	0.000449615	TRUE	TRUE	not_mito
791	FALSE	High	Master Protein	P0DJD0	RANBP2-like and GRIP domain-containing protein 1 [OS=Homo sapiens]	94.543	19	24	496	1	1748	196.5	1419.98	24	RGPD1	P0DJD0				TRUE	0.812636				FALSE	FALSE	not_mito
792	FALSE	High	Master Protein	Q12830	Nucleosome-remodeling factor subunit BPTF [OS=Homo sapiens]	94.5	12	30	194	29	3046	338.1	526.21	30	BPTF	Q12830				TRUE	0.257011	-0.038861	0.296741	0.784074	FALSE	FALSE	not_mito
793	FALSE	High	Master Protein	Q9BW92	Threonine--tRNA ligase, mitochondrial [OS=Homo sapiens]	94.497	44	23	769	23	718	81	2158.02	23	TARS2	Q9BW92	MitoCarta3.0	TARS2	Matrix	FALSE	2.87728	-2.19596	0.000177929	1.06889e-05	TRUE	TRUE
794	FALSE	High	Master Protein	Q15645	Pachytene checkpoint protein 2 homolog [OS=Homo sapiens]	94.399	56	21	667	21	432	48.5	1820.88	21	TRIP13	Q15645				TRUE	0.00784916	0.103005	0.971767	0.500626	FALSE	FALSE	not_mito
795	FALSE	High	Master Protein	Q16795	NADH dehydrogenase [ubiquinone] 1 alpha subcomplex subunit 9, mitochondrial [OS=Homo sapiens]	94.321	60	19	1090	19	377	42.5	2821.01	19	NDUFA9	Q16795	MitoCarta3.0	NDUFA9	MIM	FALSE	1.73561	-1.5621	8.53349e-05	6.68215e-06	TRUE	TRUE
796	FALSE	High	Master Protein	P29317	Ephrin type-A receptor 2 [OS=Homo sapiens]	94.199	25	22	613	20	976	108.2	1586.04	22	EPHA2	P29317				TRUE	2.3534	-1.07103	1.23965e-06	9.77071e-05	TRUE	TRUE	not_mito
797	FALSE	High	Master Protein	Q15046	Lysine--tRNA ligase [OS=Homo sapiens]	94.115	42	22	892	22	597	68	2660.41	22	KARS1	Q15046	MitoCarta3.0	KARS1	Matrix	FALSE	0.581792	-0.593223	0.00676429	2.63547e-05	TRUE	TRUE
798	FALSE	High	Master Protein	P10253	Lysosomal alpha-glucosidase [OS=Homo sapiens]	93.973	29	17	394	17	952	105.3	1157.69	17	GAA	P10253				TRUE	-0.333577	-0.176941	0.0040153	0.54413	TRUE	FALSE	not_mito
799	FALSE	High	Master Protein	Q6Y7W6	GRB10-interacting GYF protein 2 [OS=Homo sapiens]	93.82	25	21	207	21	1299	150	618.73	21	GIGYF2	Q6Y7W6				TRUE	0.054841	-0.21203	0.930908	0.260565	FALSE	FALSE	not_mito
800	FALSE	High	Master Protein	P35998	26S proteasome regulatory subunit 7 [OS=Homo sapiens]	93.708	55	20	522	20	433	48.6	1466.3	20	PSMC2	P35998				TRUE	-0.247952	0.0858078	0.228444	0.853271	FALSE	FALSE	not_mito
801	FALSE	High	Master Protein	Q14678	KN motif and ankyrin repeat domain-containing protein 1 [OS=Homo sapiens]	93.552	30	23	202	22	1352	147.2	587.8	23	KANK1	Q14678				TRUE	0.699206	-0.476673	0.0161498	0.6861	FALSE	FALSE	not_mito
802	FALSE	High	Master Protein	Q13393	Phospholipase D1 [OS=Homo sapiens]	93.496	30	24	237	24	1074	124.1	635.86	24	PLD1	Q13393				TRUE	0.607031	-0.61553	0.0350658	0.0877548	FALSE	FALSE	not_mito
803	FALSE	High	Master Protein	P35240	Merlin [OS=Homo sapiens]	93.437	41	23	571	23	595	69.6	1551.93	23	NF2	P35240				TRUE	0.643778	0.275994	0.0411779	0.105168	FALSE	FALSE	not_mito
804	FALSE	High	Master Protein	P50748	Kinetochore-associated protein 1 [OS=Homo sapiens]	93.224	18	31	128	31	2209	250.6	313.67	31	KNTC1	P50748				TRUE	-4.95657	0.0595445	0.000313352	0.740793	TRUE	FALSE	not_mito
805	FALSE	High	Master Protein	Q92896	Golgi apparatus protein 1 [OS=Homo sapiens]	93.161	22	22	597	22	1179	134.5	1686.54	22	GLG1	Q92896				TRUE	0.0869901	0.360444	0.811537	0.0298876	FALSE	FALSE	not_mito
806	FALSE	High	Master Protein	P55786	Puromycin-sensitive aminopeptidase [OS=Homo sapiens]	93.157	41	29	496	29	919	103.2	1274.68	29	NPEPPS	P55786				TRUE	2.63332	-0.946913	0.000125197	0.00100574	TRUE	TRUE	not_mito
807	FALSE	High	Master Protein	O00231	26S proteasome non-ATPase regulatory subunit 11 [OS=Homo sapiens]	93.095	64	22	389	22	422	47.4	1005.13	22	PSMD11	O00231				TRUE	0.526964	0.573727	0.0357153	0.000310406	FALSE	TRUE	not_mito
808	FALSE	High	Master Protein	Q9C0B5	Palmitoyltransferase ZDHHC5 [OS=Homo sapiens]	93.068	34	16	458	16	715	77.5	1247.5	16	ZDHHC5	Q9C0B5				TRUE	-0.245544	0.836351	0.336741	0.000464163	FALSE	TRUE	not_mito
809	FALSE	High	Master Protein	Q9H6S0	3'-5' RNA helicase YTHDC2 [OS=Homo sapiens]	93.038	26	27	140	27	1430	160.1	369.51	27	YTHDC2	Q9H6S0				TRUE	1.01138	-1.05048	0.00337608	0.0101724	TRUE	FALSE	not_mito
810	FALSE	High	Master Protein	Q5T2T1	MAGUK p55 subfamily member 7 [OS=Homo sapiens]	93.003	54	22	462	22	576	65.5	1355.66	22	MPP7	Q5T2T1				TRUE	0.738242	0.301967	0.0589728	0.359492	FALSE	FALSE	not_mito
811	FALSE	High	Master Protein	Q9NP81	Serine--tRNA ligase, mitochondrial [OS=Homo sapiens]	92.99	51	20	464	20	518	58.2	1398.34	20	SARS2	Q9NP81	MitoCarta3.0	SARS2	Matrix	FALSE	0.465481	-0.316972	0.0158872	0.08884	FALSE	FALSE
812	FALSE	High	Master Protein	Q9H9P8	L-2-hydroxyglutarate dehydrogenase, mitochondrial [OS=Homo sapiens]	92.963	56	17	416	17	463	50.3	1206.88	17	L2HGDH	Q9H9P8	MitoCarta3.0	L2HGDH	MIM	FALSE	2.3774	-1.57824	0.000254088	2.29821e-05	TRUE	TRUE
813	FALSE	High	Master Protein	Q9UQ80	Proliferation-associated protein 2G4 [OS=Homo sapiens]	92.886	69	22	997	22	394	43.8	2745.53	22	PA2G4	Q9UQ80				TRUE	0.429608	0.388421	0.00679816	0.00503106	TRUE	TRUE	not_mito
814	FALSE	High	Master Protein	Q9P2R3	Rabankyrin-5 [OS=Homo sapiens]	92.767	31	26	302	26	1169	128.3	908.75	26	ANKFY1	Q9P2R3				TRUE	-0.864416	0.334433		0.307338	FALSE	FALSE	not_mito
815	FALSE	High	Master Protein	P52907	F-actin-capping protein subunit alpha-1 [OS=Homo sapiens]	92.735	69	13	596	11	286	32.9	1890.14	13	CAPZA1	P52907				TRUE	-0.635191	-0.150828	0.000897713	0.335719	TRUE	FALSE	not_mito
816	FALSE	High	Master Protein	P04899	Guanine nucleotide-binding protein G(i) subunit alpha-2 [OS=Homo sapiens]	92.721	56	15	1114	8	355	40.4	3129.11	15	GNAI2	P04899				TRUE	-0.213332	-0.00977394	0.0251858	0.976328	FALSE	FALSE	not_mito
817	FALSE	High	Master Protein	Q93052	Lipoma-preferred partner [OS=Homo sapiens]	92.57	33	13	311	13	612	65.7	838.92	13	LPP	Q93052				TRUE	0.338807	1.5391	0.152173	0.00204856	FALSE	TRUE	not_mito
818	FALSE	High	Master Protein	Q96Q15	Serine/threonine-protein kinase SMG1 [OS=Homo sapiens]	92.55	10	25	85	25	3661	410.2	235.48	25	SMG1	Q96Q15				TRUE	3.14738	-1.01373	5.28585e-06		TRUE	FALSE	not_mito
819	FALSE	High	Master Protein	Q5T5P2	Sickle tail protein homolog [OS=Homo sapiens]	92.518	19	26	117	26	1943	214	314.45	26	KIAA1217	Q5T5P2				TRUE	-0.161091	0.427587	0.371067	0.0448214	FALSE	FALSE	not_mito
820	FALSE	High	Master Protein	Q96PK6	RNA-binding protein 14 [OS=Homo sapiens]	92.469	45	24	616	24	669	69.4	1552.17	24	RBM14	Q96PK6				TRUE	0.910315	0.602803	0.0249868	0.0576785	FALSE	FALSE	not_mito
821	FALSE	High	Master Protein	P35251	Replication factor C subunit 1 [OS=Homo sapiens]	92.44	28	25	279	25	1148	128.2	845.19	25	RFC1	P35251				TRUE	0.113363	1.08428	0.73404	0.0236011	FALSE	FALSE	not_mito
822	FALSE	High	Master Protein	P19105	Myosin regulatory light chain 12A [OS=Homo sapiens]	92.405	81	13	1011	1	171	19.8	3236.06	13	MYL12A	P19105				TRUE					FALSE	FALSE	not_mito
823	FALSE	High	Master Protein	P49023	Paxillin [OS=Homo sapiens]	92.329	48	16	163	16	591	64.5	512.24	16	PXN	P49023				TRUE	4.03292	0.855979	0.000763136	0.193576	TRUE	FALSE	not_mito
824	FALSE	High	Master Protein	Q32MZ4	Leucine-rich repeat flightless-interacting protein 1 [OS=Homo sapiens]	92.264	43	22	339	21	808	89.2	959.29	22	LRRFIP1	Q32MZ4				TRUE	0.472314	-0.810031	0.426013	0.0126646	FALSE	FALSE	not_mito
825	FALSE	High	Master Protein	O75781	Paralemmin-1 [OS=Homo sapiens]	92.247	53	16	302	16	387	42.1	1041.89	16	PALM	O75781				TRUE	-0.220151	-1.08114	0.379894	0.161919	FALSE	FALSE	not_mito
826	FALSE	High	Master Protein	P35237	Serpin B6 [OS=Homo sapiens]	92.092	60	18	418	17	376	42.6	1282.65	18	SERPINB6	P35237				TRUE	1.02963	-0.345948	6.70077e-05	0.305285	TRUE	FALSE	not_mito
827	FALSE	High	Master Protein	Q15758	Neutral amino acid transporter B(0) [OS=Homo sapiens]	92.022	43	17	571	17	541	56.6	1580.45	17	SLC1A5	Q15758				TRUE	1.02002	1.57784	0.00909491	3.70795e-07	TRUE	TRUE	not_mito
828	FALSE	High	Master Protein	Q9Y697	Cysteine desulfurase [OS=Homo sapiens]	91.861	52	19	596	19	457	50.2	1583.54	19	NFS1	Q9Y697	MitoCarta3.0	NFS1	Matrix	FALSE	4.40311	-1.23915	2.07353e-05	6.07793e-05	TRUE	TRUE
829	FALSE	High	Master Protein	Q9H6R4	Nucleolar protein 6 [OS=Homo sapiens]	91.809	27	20	237	20	1146	127.5	678.14	20	NOL6	Q9H6R4				TRUE	0.164202	0.456734	0.551073	0.0859593	FALSE	FALSE	not_mito
830	FALSE	High	Master Protein	Q7Z3K3	Pogo transposable element with ZNF domain [OS=Homo sapiens]	91.419	24	21	236	21	1410	155.2	675.69	21	POGZ	Q7Z3K3				TRUE	0.649144	-0.251103	0.243139	0.81364	FALSE	FALSE	not_mito
831	FALSE	High	Master Protein	Q5SRE5	Nucleoporin NUP188 [OS=Homo sapiens]	91.364	20	26	343	26	1749	195.9	914.14	26	NUP188	Q5SRE5				TRUE	0.851483	-1.28991	0.0714779		FALSE	FALSE	not_mito
832	FALSE	High	Master Protein	Q16643	Drebrin [OS=Homo sapiens]	91.254	42	22	377	22	649	71.4	1171.7	22	DBN1	Q16643				TRUE	0.361569	-1.1284	0.0248037	0.0226895	FALSE	FALSE	not_mito
833	FALSE	High	Master Protein	Q15042	Rab3 GTPase-activating protein catalytic subunit [OS=Homo sapiens]	91.224	32	25	187	25	981	110.5	485.75	25	RAB3GAP1	Q15042				TRUE	0.157164	-0.448293	0.499789	0.416324	FALSE	FALSE	not_mito
834	FALSE	High	Master Protein	Q9BZE4	GTP-binding protein 4 [OS=Homo sapiens]	91.137	39	22	424	22	634	73.9	1173.65	22	GTPBP4	Q9BZE4				TRUE	0.657012	-1.52923	0.0751387	0.224701	FALSE	FALSE	not_mito
835	FALSE	High	Master Protein	O76021	Ribosomal L1 domain-containing protein 1 [OS=Homo sapiens]	90.954	46	20	437	20	490	54.9	1052.8	20	RSL1D1	O76021				TRUE	0.960453	2.98728	0.00975666	0.000202601	TRUE	TRUE	not_mito
836	FALSE	High	Master Protein	Q4G176	Malonate--CoA ligase ACSF3, mitochondrial [OS=Homo sapiens]	90.911	47	23	527	23	576	64.1	1244.89	23	ACSF3	Q4G176	MitoCarta3.0	ACSF3	Matrix	FALSE	1.9234	-1.67802	0.000152545	0.000789197	TRUE	TRUE
837	FALSE	High	Master Protein	O75054	Immunoglobulin superfamily member 3 [OS=Homo sapiens]	90.9	29	26	338	26	1194	135.1	915.48	26	IGSF3	O75054				TRUE	-0.23818	-0.497448	0.781725	0.0225598	FALSE	FALSE	not_mito
838	FALSE	High	Master Protein	Q86WA8	Lon protease homolog 2, peroxisomal [OS=Homo sapiens]	90.887	42	23	399	23	852	94.6	1018.89	23	LONP2	Q86WA8				TRUE	1.248	-0.551511	0.0209987	0.00140721	FALSE	TRUE	not_mito
839	FALSE	High	Master Protein	Q4V328	GRIP1-associated protein 1 [OS=Homo sapiens]	90.871	45	27	103	27	841	95.9	296.22	27	GRIPAP1	Q4V328				TRUE	-1.6736	0.185759	0.0508471	0.636483	FALSE	FALSE	not_mito
840	FALSE	High	Master Protein	Q14166	Tubulin--tyrosine ligase-like protein 12 [OS=Homo sapiens]	90.701	40	18	294	18	644	74.4	752.14	18	TTLL12	Q14166				TRUE	0.0893062	-0.428679	0.740165	0.0250165	FALSE	FALSE	not_mito
841	FALSE	High	Master Protein	O75489	NADH dehydrogenase [ubiquinone] iron-sulfur protein 3, mitochondrial [OS=Homo sapiens]	90.604	62	15	689	15	264	30.2	2101.72	15	NDUFS3	O75489	MitoCarta3.0	NDUFS3	MIM	FALSE	3.47256	-1.62225	1.22458e-05	1.73869e-06	TRUE	TRUE
842	FALSE	High	Master Protein	O94906	Pre-mRNA-processing factor 6 [OS=Homo sapiens]	90.576	34	27	337	27	941	106.9	907.21	27	PRPF6	O94906				TRUE	0.784607	3.20197	0.107296		FALSE	FALSE	not_mito
843	FALSE	High	Master Protein	P98194	Calcium-transporting ATPase type 2C member 1 [OS=Homo sapiens]	90.433	33	18	307	18	919	100.5	923.04	18	ATP2C1	P98194				TRUE	0.769565	0.266143	0.16013	0.0399921	FALSE	FALSE	not_mito
844	FALSE	High	Master Protein	P04083	Annexin A1 [OS=Homo sapiens]	90.306	53	17	778	17	346	38.7	2452.8	17	ANXA1	P04083				TRUE	0.582	0.815869	0.0209508	0.00381601	FALSE	TRUE	not_mito
845	FALSE	High	Master Protein	P05165	Propionyl-CoA carboxylase alpha chain, mitochondrial [OS=Homo sapiens]	90.091	45	26	287	26	728	80	772.3	26	PCCA	P05165	MitoCarta3.0	PCCA	Matrix	FALSE	3.61709	-3.51491		0.00944795	FALSE	TRUE
846	FALSE	High	Master Protein	P52292	Importin subunit alpha-1 [OS=Homo sapiens]	89.971	47	17	482	17	529	57.8	1471.29	17	KPNA2	P52292				TRUE	0.353579	0.405773	0.277275	0.00603316	FALSE	TRUE	not_mito
847	FALSE	High	Master Protein	O95819	Mitogen-activated protein kinase kinase kinase kinase 4 [OS=Homo sapiens]	89.859	29	26	428	18	1239	142	1010.94	26	MAP4K4	O95819				TRUE	1.63532	-0.231769	0.000251277	0.615551	TRUE	FALSE	not_mito
848	FALSE	High	Master Protein	Q9Y3F4	Serine-threonine kinase receptor-associated protein [OS=Homo sapiens]	89.796	68	17	512	17	350	38.4	1487.35	17	STRAP	Q9Y3F4				TRUE	0.011661	-0.377834	0.957675	0.0521474	FALSE	FALSE	not_mito
849	FALSE	High	Master Protein	Q6S8J3	POTE ankyrin domain family member E [OS=Homo sapiens]	89.763	26	18	1967	1	1075	121.3	5630.58	18	POTEE	Q6S8J3				TRUE	-0.748027		0.209615		FALSE	FALSE	not_mito
850	FALSE	High	Master Protein	Q9BYD3	Large ribosomal subunit protein uL4m [OS=Homo sapiens]	89.688	54	10	463	10	311	34.9	1484.83	10	MRPL4	Q9BYD3	MitoCarta3.0	MRPL4	Matrix	FALSE	1.58235	-0.936358	0.00164211	1.76753e-05	TRUE	TRUE
851	FALSE	High	Master Protein	P62937	Peptidyl-prolyl cis-trans isomerase A [OS=Homo sapiens]	89.454	75	12	1378	12	165	18	4142.69	12	PPIA	P62937				TRUE	0.0645205	0.114081	0.616884	0.0916691	FALSE	FALSE	not_mito
852	FALSE	High	Master Protein	P31689	DnaJ homolog subfamily A member 1 [OS=Homo sapiens]	89.433	50	14	427	14	397	44.8	1362.46	14	DNAJA1	P31689				TRUE	0.71063	-0.515765	0.314354	0.343228	FALSE	FALSE	not_mito
853	FALSE	High	Master Protein	Q9Y266	Nuclear migration protein nudC [OS=Homo sapiens]	89.414	60	20	669	20	331	38.2	1784.08	20	NUDC	Q9Y266				TRUE	0.0231306	0.13265	0.889709	0.793806	FALSE	FALSE	not_mito
854	FALSE	High	Master Protein	Q96K76	Ubiquitin carboxyl-terminal hydrolase 47 [OS=Homo sapiens]	89.382	25	24	135	24	1375	157.2	370.18	24	USP47	Q96K76				TRUE	0.107764	0.164464	0.477571	0.067894	FALSE	FALSE	not_mito
855	FALSE	High	Master Protein	P28290	Protein ITPRID2 [OS=Homo sapiens]	89.217	27	24	288	24	1259	138.3	830.88	24	ITPRID2	P28290				TRUE	0.0150171	0.207731	0.970928	0.0887981	FALSE	FALSE	not_mito
856	FALSE	High	Master Protein	Q9NVV4	Poly(A) RNA polymerase, mitochondrial [OS=Homo sapiens]	89.213	42	18	674	18	582	66.1	1958.51	18	MTPAP	Q9NVV4	MitoCarta3.0	MTPAP	Matrix	FALSE	0.599489	-1.15107	0.00980261	0.00380396	TRUE	TRUE
857	FALSE	High	Master Protein	O00754	Lysosomal alpha-mannosidase [OS=Homo sapiens]	89.135	30	20	292	20	1011	113.7	904.1	20	MAN2B1	O00754				TRUE	-0.425056	-0.288533	0.61675	0.260847	FALSE	FALSE	not_mito
858	FALSE	High	Master Protein	O95433	Activator of 90 kDa heat shock protein ATPase homolog 1 [OS=Homo sapiens]	89.129	67	16	498	16	338	38.3	1447.72	16	AHSA1	O95433				TRUE	-0.191776	-0.0415249	0.124986	0.834901	FALSE	FALSE	not_mito
859	FALSE	High	Master Protein	Q7Z2K6	Endoplasmic reticulum metallopeptidase 1 [OS=Homo sapiens]	89.111	35	25	449	25	904	100.2	1271.94	25	ERMP1	Q7Z2K6				TRUE	-0.233012	-0.0918488	0.272889	0.381712	FALSE	FALSE	not_mito
860	FALSE	High	Master Protein	Q8TD30	Alanine aminotransferase 2 [OS=Homo sapiens]	89.043	45	17	389	17	523	57.9	1230.01	17	GPT2	Q8TD30	MitoCarta3.0	GPT2	Matrix	FALSE	5.16996	0.46461	4.85887e-05	0.217927	TRUE	FALSE
861	FALSE	High	Master Protein	Q9NR12	PDZ and LIM domain protein 7 [OS=Homo sapiens]	88.639	52	16	656	16	457	49.8	1851.74	16	PDLIM7	Q9NR12				TRUE	-0.492944	0.37441	0.0416251	0.380012	FALSE	FALSE	not_mito
862	FALSE	High	Master Protein	P33897	ATP-binding cassette sub-family D member 1 [OS=Homo sapiens]	88.637	36	20	521	20	745	82.9	1456.58	20	ABCD1	P33897	MitoCarta3.0	ABCD1	Membrane	FALSE	-0.934591	-0.235076	0.000134741	0.0175938	TRUE	FALSE
863	FALSE	High	Master Protein	Q01780	Exosome complex component 10 [OS=Homo sapiens]	88.634	35	24	266	24	885	100.8	652.94	24	EXOSC10	Q01780				TRUE	0.0427361	0.30079	0.932735		FALSE	FALSE	not_mito
864	FALSE	High	Master Protein	Q9H5Q4	Dimethyladenosine transferase 2, mitochondrial [OS=Homo sapiens]	88.544	49	20	1068	20	396	45.3	2558.34	20	TFB2M	Q9H5Q4	MitoCarta3.0	TFB2M	Matrix	FALSE	2.66469	-0.789399	3.75985e-06	0.00024671	TRUE	TRUE
865	FALSE	High	Master Protein	Q7L1W4	Volume-regulated anion channel subunit LRRC8D [OS=Homo sapiens]	88.245	34	23	380	22	858	98.1	1000.55	23	LRRC8D	Q7L1W4				TRUE	2.37415	1.55181	0.0243828	0.000192363	FALSE	TRUE	not_mito
866	FALSE	High	Master Protein	Q9H2P0	Activity-dependent neuroprotector homeobox protein [OS=Homo sapiens]	88.209	30	25	231	25	1102	123.5	605.7	25	ADNP	Q9H2P0				TRUE	1.52797	0.261841		0.448296	FALSE	FALSE	not_mito
867	FALSE	High	Master Protein	Q9Y4I1	Unconventional myosin-Va [OS=Homo sapiens]	88.155	19	29	200	25	1855	215.3	473.92	29	MYO5A	Q9Y4I1				TRUE	-2.13252	-0.000216483	1.81706e-06	0.999522	TRUE	FALSE	not_mito
868	FALSE	High	Master Protein	Q969S9	Ribosome-releasing factor 2, mitochondrial [OS=Homo sapiens]	88.105	33	19	381	19	779	86.5	1141.67	19	GFM2	Q969S9	MitoCarta3.0	GFM2	Matrix	FALSE	-0.251411	-1.76937	0.693629	0.000876637	FALSE	TRUE
869	FALSE	High	Master Protein	P23921	Ribonucleoside-diphosphate reductase large subunit [OS=Homo sapiens]	88.09	39	21	559	21	792	90	1612.02	21	RRM1	P23921				TRUE	-0.0157698	0.0591557	0.96371	0.922925	FALSE	FALSE	not_mito
870	FALSE	High	Master Protein	P36578	Large ribosomal subunit protein uL4 [OS=Homo sapiens]	87.997	41	18	1191	18	427	47.7	3082.39	18	RPL4	P36578				TRUE	1.30462	-0.121622	4.23086e-07	0.340922	TRUE	FALSE	not_mito
871	FALSE	High	Master Protein	Q92878	DNA repair protein RAD50 [OS=Homo sapiens]	87.99	25	31	344	31	1312	153.8	835.28	31	RAD50	Q92878				TRUE	1.84107	1.48991	0.00207223	0.00152834	TRUE	TRUE	not_mito
872	FALSE	High	Master Protein	Q5T160	Probable arginine--tRNA ligase, mitochondrial [OS=Homo sapiens]	87.904	51	25	414	25	578	65.5	1159.38	25	RARS2	Q5T160	MitoCarta3.0	RARS2	Matrix	FALSE	3.61439	0.349927		0.0630401	FALSE	FALSE
873	FALSE	High	Master Protein	Q9H2U2	Inorganic pyrophosphatase 2, mitochondrial [OS=Homo sapiens]	87.78	56	18	727	17	334	37.9	2105.4	18	PPA2	Q9H2U2	MitoCarta3.0	PPA2	Matrix	FALSE	1.78906	-1.60901	6.03813e-05	8.06604e-06	TRUE	TRUE
874	FALSE	High	Master Protein	Q9H857	5'-nucleotidase domain-containing protein 2 [OS=Homo sapiens]	87.775	46	19	428	19	520	60.7	1136.53	19	NT5DC2	Q9H857	MitoCarta3.0	NT5DC2	Matrix	FALSE	4.74821	-1.59384	0.000118747	0.00499057	TRUE	TRUE
875	FALSE	High	Master Protein	O95817	BAG family molecular chaperone regulator 3 [OS=Homo sapiens]	87.767	61	21	365	21	575	61.6	944.67	21	BAG3	O95817				TRUE	0.438843	-1.67774	0.466263	0.000142678	FALSE	TRUE	not_mito
876	FALSE	High	Master Protein	P60228	Eukaryotic translation initiation factor 3 subunit E [OS=Homo sapiens]	87.734	49	19	606	19	445	52.2	1620.42	19	EIF3E	P60228				TRUE	1.28299	-0.731759	0.000279888	0.000973885	TRUE	TRUE	not_mito
877	FALSE	High	Master Protein	Q8TDD1	ATP-dependent RNA helicase DDX54 [OS=Homo sapiens]	87.616	39	22	225	22	881	98.5	654.8	22	DDX54	Q8TDD1				TRUE	0.828127	0.423041	0.00519197	0.246854	TRUE	FALSE	not_mito
878	FALSE	High	Master Protein	Q5VZK9	F-actin-uncapping protein LRRC16A [OS=Homo sapiens]	87.587	26	26	395	26	1371	151.5	1094.11	26	CARMIL1	Q5VZK9				TRUE	0.648765	-0.609387	0.172656	0.0232357	FALSE	FALSE	not_mito
879	FALSE	High	Master Protein	Q8N3D4	EH domain-binding protein 1-like protein 1 [OS=Homo sapiens]	87.564	22	24	257	23	1523	161.8	725.54	24	EHBP1L1	Q8N3D4				TRUE	-0.437623	-0.139413	0.219687	0.185719	FALSE	FALSE	not_mito
880	FALSE	High	Master Protein	P62195	26S proteasome regulatory subunit 8 [OS=Homo sapiens]	87.469	54	18	297	17	406	45.6	844.31	18	PSMC5	P62195				TRUE	0.0395507	0.0881695	0.839842	0.660882	FALSE	FALSE	not_mito
881	FALSE	High	Master Protein	Q9H792	Inactive tyrosine-protein kinase PEAK1 [OS=Homo sapiens]	87.418	21	23	202	23	1746	193	559.27	23	PEAK1	Q9H792				TRUE	0.956683	-0.842742	0.00155398	0.000743303	TRUE	TRUE	not_mito
882	FALSE	High	Master Protein	O75874	Isocitrate dehydrogenase [NADP] cytoplasmic [OS=Homo sapiens]	87.377	51	17	435	16	414	46.6	1264.32	17	IDH1	O75874				TRUE	0.366126	0.283233	0.178499	0.471503	FALSE	FALSE	not_mito
883	FALSE	High	Master Protein	Q99590	Protein SCAF11 [OS=Homo sapiens]	87.242	19	22	254	22	1463	164.6	766.64	22	SCAF11	Q99590				TRUE	0.639348	-0.162967	0.0169326	0.593384	FALSE	FALSE	not_mito
884	FALSE	High	Master Protein	Q8N3V7	Synaptopodin [OS=Homo sapiens]	87.228	29	18	243	18	929	99.4	667.6	18	SYNPO	Q8N3V7				TRUE	-0.12633	-0.476258	0.763981	0.177778	FALSE	FALSE	not_mito
885	FALSE	High	Master Protein	Q7L592	Protein arginine methyltransferase NDUFAF7, mitochondrial [OS=Homo sapiens]	86.981	55	18	702	18	441	49.2	2055.83	18	NDUFAF7	Q7L592	MitoCarta3.0	NDUFAF7	MIM	FALSE	1.34832	-2.02767	0.00106912	1.6637e-05	TRUE	TRUE
886	FALSE	High	Master Protein	Q9P275	Ubiquitin carboxyl-terminal hydrolase 36 [OS=Homo sapiens]	86.952	27	23	190	23	1123	122.8	519.68	23	USP36	Q9P275				TRUE	0.77501	-4.57095	0.171854		FALSE	FALSE	not_mito
887	FALSE	High	Master Protein	P31948	Stress-induced-phosphoprotein 1 [OS=Homo sapiens]	86.846	46	23	521	23	543	62.6	1472.81	23	STIP1	P31948				TRUE	-0.327013	0.39083	0.0418177	0.00753191	FALSE	TRUE	not_mito
888	FALSE	High	Master Protein	Q15436	Protein transport protein Sec23A [OS=Homo sapiens]	86.82	42	21	285	18	765	86.1	742.87	21	SEC23A	Q15436				TRUE	-0.476698	-0.674066	0.0294823	0.0210928	FALSE	FALSE	not_mito
889	FALSE	High	Master Protein	Q6PL18	ATPase family AAA domain-containing protein 2 [OS=Homo sapiens]	86.633	26	26	219	24	1390	158.5	576.45	26	ATAD2	Q6PL18				TRUE	0.565509	-0.609516			FALSE	FALSE	not_mito
890	FALSE	High	Master Protein	Q15477	Superkiller complex protein 2 [OS=Homo sapiens]	86.628	24	23	161	23	1246	137.7	365.07	23	SKIC2	Q15477				TRUE	3.5553	-0.637288		0.00124739	FALSE	TRUE	not_mito
891	FALSE	High	Master Protein	P50213	Isocitrate dehydrogenase [NAD] subunit alpha, mitochondrial [OS=Homo sapiens]	86.569	51	16	1171	16	366	39.6	3040.98	16	IDH3A	P50213	MitoCarta3.0	IDH3A	Matrix	FALSE	2.15767	-1.07483	0.000301638	8.75014e-05	TRUE	TRUE
892	FALSE	High	Master Protein	P32754	4-hydroxyphenylpyruvate dioxygenase [OS=Homo sapiens]	86.556	57	20	685	20	393	44.9	1911.36	20	HPD	P32754				TRUE	-0.350419	0.0474641	0.236531	0.78496	FALSE	FALSE	not_mito
893	FALSE	High	Master Protein	Q9P2M7	Cingulin [OS=Homo sapiens]	86.419	26	23	140	23	1203	137	404.69	23	CGN	Q9P2M7				TRUE	0.313903	0.0421512	0.0801132	0.946919	FALSE	FALSE	not_mito
894	FALSE	High	Master Protein	Q9Y2W1	Thyroid hormone receptor-associated protein 3 [OS=Homo sapiens]	86.382	26	21	510	20	955	108.6	1391.94	21	THRAP3	Q9Y2W1				TRUE	0.577104	0.429944	0.101741	0.180145	FALSE	FALSE	not_mito
895	FALSE	High	Master Protein	O15357	Phosphatidylinositol 3,4,5-trisphosphate 5-phosphatase 2 [OS=Homo sapiens]	86.317	31	24	205	23	1258	138.5	559.61	24	INPPL1	O15357				TRUE	0.277458	0.0241684	0.469052	0.956813	FALSE	FALSE	not_mito
896	FALSE	High	Master Protein	Q96PC5	Melanoma inhibitory activity protein 2 [OS=Homo sapiens]	86.316	21	25	399	20	1412	159.7	1083.28	25	MIA2	Q96PC5				TRUE	-0.785949	0.269241	0.157806	0.167481	FALSE	FALSE	not_mito
897	FALSE	High	Master Protein	P17858	ATP-dependent 6-phosphofructokinase, liver type [OS=Homo sapiens]	86.295	31	19	532	14	780	85	1526.04	19	PFKL	P17858				TRUE	0.109376	-0.900851	0.448618	0.0025286	FALSE	TRUE	not_mito
898	FALSE	High	Master Protein	P54760	Ephrin type-B receptor 4 [OS=Homo sapiens]	86.258	32	25	419	23	987	108.2	1137.35	25	EPHB4	P54760				TRUE	4.34565	-1.13214	0.000340139	0.00144501	TRUE	TRUE	not_mito
899	FALSE	High	Master Protein	O00330	Pyruvate dehydrogenase protein X component, mitochondrial [OS=Homo sapiens]	86.216	42	17	579	17	501	54.1	1577.32	17	PDHX	O00330	MitoCarta3.0	PDHX	Matrix	FALSE	0.565008	-0.780397	0.0703241	0.0020265	FALSE	TRUE
900	FALSE	High	Master Protein	Q9P265	Disco-interacting protein 2 homolog B [OS=Homo sapiens]	86.197	22	24	255	24	1576	171.4	723.08	24	DIP2B	Q9P265				TRUE	0.00102128	-0.028987	0.995254	0.800806	FALSE	FALSE	not_mito
901	FALSE	High	Master Protein	Q96KA5	Lipid scramblase CLPTM1L [OS=Homo sapiens]	86.158	41	15	522	15	538	62.2	1495.73	15	CLPTM1L	Q96KA5				TRUE	-0.370259	-0.276848	0.3315	0.176214	FALSE	FALSE	not_mito
902	FALSE	High	Master Protein	Q96IR7	4-hydroxyphenylpyruvate dioxygenase-like protein [OS=Homo sapiens]	86.143	80	17	391	17	371	39.4	1177.43	17	HPDL	Q96IR7	MitoCarta3.0	HPDL	unknown	FALSE	1.31244	-1.48824	0.104623	0.0398978	FALSE	FALSE
903	FALSE	High	Master Protein	Q02978	Mitochondrial 2-oxoglutarate/malate carrier protein [OS=Homo sapiens]	86.075	60	16	844	16	314	34	2423.44	16	SLC25A11	Q02978	MitoCarta3.0	SLC25A11	MIM	FALSE	-0.997215	-0.455797	0.0124737	0.066898	FALSE	FALSE
904	FALSE	High	Master Protein	Q07021	Complement component 1 Q subcomponent-binding protein, mitochondrial [OS=Homo sapiens]	85.915	72	13	2108	13	282	31.3	7213.05	13	C1QBP	Q07021	MitoCarta3.0	C1QBP	Matrix	FALSE	1.60406	-0.336262	0.000207731	0.0115156	TRUE	FALSE
905	FALSE	High	Master Protein	P51149	Ras-related protein Rab-7a [OS=Homo sapiens]	85.9	64	14	919	14	207	23.5	2745.94	14	RAB7A	P51149				TRUE	-0.13297	0.160725	0.680693	0.01083	FALSE	FALSE	not_mito
906	FALSE	High	Master Protein	P17812	CTP synthase 1 [OS=Homo sapiens]	85.878	42	19	492	17	591	66.6	1380.67	19	CTPS1	P17812				TRUE	-0.0417673	-0.262807	0.776152	0.595126	FALSE	FALSE	not_mito
907	FALSE	High	Master Protein	Q7Z417	FMR1-interacting protein NUFIP2 [OS=Homo sapiens]	85.763	40	17	292	17	695	76.1	938.34	17	NUFIP2	Q7Z417				TRUE	-0.484107	-0.129824	0.170551		FALSE	FALSE	not_mito
908	FALSE	High	Master Protein	P33992	DNA replication licensing factor MCM5 [OS=Homo sapiens]	85.728	38	22	518	22	734	82.2	1424.01	22	MCM5	P33992				TRUE	-0.013692	1.54084	0.941526	0.0299362	FALSE	FALSE	not_mito
909	FALSE	High	Master Protein	Q9H4I3	TraB domain-containing protein [OS=Homo sapiens]	85.648	59	15	364	15	376	42.3	1094.68	15	TRABD	Q9H4I3				TRUE	1.29833	-0.00151818	0.0436534	0.982171	FALSE	FALSE	not_mito
910	FALSE	High	Master Protein	Q7L2H7	Eukaryotic translation initiation factor 3 subunit M [OS=Homo sapiens]	85.633	43	11	298	11	374	42.5	912.5	11	EIF3M	Q7L2H7				TRUE	-0.0871188	0.339457	0.725591	0.537253	FALSE	FALSE	not_mito
911	FALSE	High	Master Protein	Q99661	Kinesin-like protein KIF2C [OS=Homo sapiens]	85.551	33	19	357	17	725	81.3	949.97	19	KIF2C	Q99661				TRUE	0.505975	0.517602	0.0260862	0.011568	FALSE	FALSE	not_mito
912	FALSE	High	Master Protein	Q8N3U4	Cohesin subunit SA-2 [OS=Homo sapiens]	85.525	30	26	262	20	1231	141.2	698.67	26	STAG2	Q8N3U4				TRUE	0.803303	1.31172	0.0570179	0.0754604	FALSE	FALSE	not_mito
913	FALSE	High	Master Protein	A4D1E9	GTP-binding protein 10 [OS=Homo sapiens]	85.517	52	18	368	18	387	42.9	1026.2	18	GTPBP10	A4D1E9	MitoCarta3.0	GTPBP10	Matrix	FALSE	-0.0294321	-1.72023	0.829804	0.00011796	FALSE	TRUE
914	FALSE	High	Master Protein	Q12788	Transducin beta-like protein 3 [OS=Homo sapiens]	85.489	34	17	293	17	808	89	859.77	17	TBL3	Q12788				TRUE	0.816792	-1.89901	0.0125019	0.000301703	FALSE	TRUE	not_mito
915	FALSE	High	Master Protein	Q9NSV4	Protein diaphanous homolog 3 [OS=Homo sapiens]	85.44	27	28	257	27	1193	136.8	615.8	28	DIAPH3	Q9NSV4				TRUE	0.169284	-0.315817	0.498559	0.0880454	FALSE	FALSE	not_mito
916	FALSE	High	Master Protein	Q9HA77	Probable cysteine--tRNA ligase, mitochondrial [OS=Homo sapiens]	85.401	38	17	572	17	564	62.2	1701.36	17	CARS2	Q9HA77	MitoCarta3.0	CARS2	Matrix	FALSE	-0.0648435	0.188461	0.8057	0.622309	FALSE	FALSE
917	FALSE	High	Master Protein	Q01970	1-phosphatidylinositol 4,5-bisphosphate phosphodiesterase beta-3 [OS=Homo sapiens]	85.331	28	26	294	26	1234	138.7	887.19	26	PLCB3	Q01970				TRUE	1.83177	-0.177039	1.07798e-05	0.226715	TRUE	FALSE	not_mito
918	FALSE	High	Master Protein	Q14258	E3 ubiquitin/ISG15 ligase TRIM25 [OS=Homo sapiens]	85.242	40	21	549	21	630	70.9	1507.31	21	TRIM25	Q14258				TRUE	0.273067	1.61165	0.111196	0.000415235	FALSE	TRUE	not_mito
919	FALSE	High	Master Protein	Q8NE01	Metal transporter CNNM3 [OS=Homo sapiens]	85.238	45	23	401	21	707	76.1	1064.19	23	CNNM3	Q8NE01				TRUE	-0.839314	0.594976	0.243001	0.0525393	FALSE	FALSE	not_mito
920	FALSE	High	Master Protein	Q9UH99	SUN domain-containing protein 2 [OS=Homo sapiens]	85.184	45	20	270	20	717	80.3	888.38	20	SUN2	Q9UH99				TRUE	0.0867454	0.0151447	0.299572	0.947459	FALSE	FALSE	not_mito
921	FALSE	High	Master Protein	O14874	Branched-chain alpha-ketoacid dehydrogenase kinase [OS=Homo sapiens]	85.153	45	12	422	12	412	46.3	1204.03	12	BCKDK	O14874	MitoCarta3.0	BCKDK	Matrix	FALSE	0.465008	-1.30589	0.0123836	0.017356	FALSE	FALSE
922	FALSE	High	Master Protein	Q8IZH2	5'-3' exoribonuclease 1 [OS=Homo sapiens]	85.138	21	27	133	27	1706	194	354.23	27	XRN1	Q8IZH2				TRUE	1.14904	-0.849542	0.00217797	0.0139066	TRUE	FALSE	not_mito
923	FALSE	High	Master Protein	Q14134	Tripartite motif-containing protein 29 [OS=Homo sapiens]	85.135	38	21	432	21	588	65.8	1132.97	21	TRIM29	Q14134				TRUE	0.0530944	1.27066	0.851368	0.00261299	FALSE	TRUE	not_mito
924	FALSE	High	Master Protein	P20042	Eukaryotic translation initiation factor 2 subunit 2 [OS=Homo sapiens]	84.982	57	20	535	20	333	38.4	1547.86	20	EIF2S2	P20042				TRUE	0.102283	0.418134	0.673631	0.139079	FALSE	FALSE	not_mito
925	FALSE	High	Master Protein	P50851	Lipopolysaccharide-responsive and beige-like anchor protein [OS=Homo sapiens]	84.938	16	30	128	30	2863	318.9	348.47	30	LRBA	P50851				TRUE	1.34244	0.0531959			FALSE	FALSE	not_mito
926	FALSE	High	Master Protein	P43246	DNA mismatch repair protein Msh2 [OS=Homo sapiens]	84.867	34	25	352	25	934	104.7	980.96	25	MSH2	P43246				TRUE	0.422335	1.13788	0.184309	0.0261733	FALSE	FALSE	not_mito
927	FALSE	High	Master Protein	Q9ULT8	E3 ubiquitin-protein ligase HECTD1 [OS=Homo sapiens]	84.848	13	25	139	25	2610	289.2	366.92	25	HECTD1	Q9ULT8				TRUE	-0.811992	0.336442	0.00120439		TRUE	FALSE	not_mito
928	FALSE	High	Master Protein	Q9Y285	Phenylalanine--tRNA ligase alpha subunit [OS=Homo sapiens]	84.798	47	16	410	16	508	57.5	1127.42	16	FARSA	Q9Y285				TRUE	-0.0317382	0.636763	0.881691	5.26656e-05	FALSE	TRUE	not_mito
929	FALSE	High	Master Protein	Q9UMS4	Pre-mRNA-processing factor 19 [OS=Homo sapiens]	84.795	56	16	373	16	504	55.1	1081.33	16	PRPF19	Q9UMS4				TRUE	-0.774979	0.684442	0.0302514	0.0299025	FALSE	FALSE	not_mito
930	FALSE	High	Master Protein	P82675	Small ribosomal subunit protein uS5m [OS=Homo sapiens]	84.792	45	18	673	18	430	48	1738.67	18	MRPS5	P82675	MitoCarta3.0	MRPS5	Matrix	FALSE	4.02613	-1.85766	7.37444e-05	7.30046e-07	TRUE	TRUE
931	FALSE	High	Master Protein	Q8NB49	Phospholipid-transporting ATPase IG [OS=Homo sapiens]	84.643	25	23	416	22	1132	129.4	1101.94	23	ATP11C	Q8NB49				TRUE	0.0133979	-0.0698925	0.976273	0.878636	FALSE	FALSE	not_mito
932	FALSE	High	Master Protein	Q12904	Aminoacyl tRNA synthase complex-interacting multifunctional protein 1 [OS=Homo sapiens]	84.634	62	15	377	15	312	34.3	1134.19	15	AIMP1	Q12904				TRUE	-0.0385264	-0.758096	0.886591	0.0407878	FALSE	FALSE	not_mito
933	FALSE	High	Master Protein	P63244	Small ribosomal subunit protein RACK1 [OS=Homo sapiens]	84.606	76	17	819	17	317	35.1	2422.44	17	RACK1	P63244				TRUE	0.512927	-0.00553787	0.00673144	0.942313	TRUE	FALSE	not_mito
934	FALSE	High	Master Protein	Q8NBS9	Thioredoxin domain-containing protein 5 [OS=Homo sapiens]	84.572	55	19	745	19	432	47.6	1738.45	19	TXNDC5	Q8NBS9				TRUE	0.157406	-0.144828	0.746887	0.305142	FALSE	FALSE	not_mito
935	FALSE	High	Master Protein	P51812	Ribosomal protein S6 kinase alpha-3 [OS=Homo sapiens]	84.554	39	22	331	17	740	83.7	810.75	22	RPS6KA3	P51812				TRUE	4.14353	3.79428	1.73045e-05		TRUE	FALSE	not_mito
936	FALSE	High	Master Protein	Q9NZI8	Insulin-like growth factor 2 mRNA-binding protein 1 [OS=Homo sapiens]	84.46	40	19	504	17	577	63.4	1421.92	19	IGF2BP1	Q9NZI8				TRUE	-0.365326	-0.270068	0.102657	0.224243	FALSE	FALSE	not_mito
937	FALSE	High	Master Protein	P36871	Phosphoglucomutase-1 [OS=Homo sapiens]	84.434	54	25	485	25	562	61.4	1285.03	25	PGM1	P36871				TRUE	0.133679	-0.208518	0.712601	0.288719	FALSE	FALSE	not_mito
938	FALSE	High	Master Protein	P78316	Nucleolar protein 14 [OS=Homo sapiens]	84.405	30	21	250	21	857	97.6	742.95	21	NOP14	P78316				TRUE	1.7364	3.07062	0.0218175	0.125265	FALSE	FALSE	not_mito
939	FALSE	High	Master Protein	P29144	Tripeptidyl-peptidase 2 [OS=Homo sapiens]	84.348	26	24	265	24	1249	138.3	724.89	24	TPP2	P29144				TRUE	-5.87219	-0.748158	5.78749e-06	0.00384079	TRUE	TRUE	not_mito
940	FALSE	High	Master Protein	Q6P996	Pyridoxal-dependent decarboxylase domain-containing protein 1 [OS=Homo sapiens]	84.335	37	19	182	19	788	86.7	523.23	19	PDXDC1	Q6P996				TRUE	0.404153	1.70555	0.0956391	2.58565e-07	FALSE	TRUE	not_mito
941	FALSE	High	Master Protein	Q9Y2Z2	Protein MTO1 homolog, mitochondrial [OS=Homo sapiens]	84.088	41	20	346	20	717	79.9	941.93	20	MTO1	Q9Y2Z2	MitoCarta3.0	MTO1	Matrix	FALSE	5.38819	-1.09373		0.00444091	FALSE	TRUE
942	FALSE	High	Master Protein	P29966	Myristoylated alanine-rich C-kinase substrate [OS=Homo sapiens]	84.055	50	13	562	13	332	31.5	2124.83	13	MARCKS	P29966				TRUE	0.292999	1.33518	0.235472	8.57688e-06	FALSE	TRUE	not_mito
943	FALSE	High	Master Protein	P48634	Protein PRRC2A [OS=Homo sapiens]	83.935	20	27	324	25	2157	228.7	801.02	27	PRRC2A	P48634				TRUE	-2.98429	-0.233726			FALSE	FALSE	not_mito
944	FALSE	High	Master Protein	Q8WUF5	RelA-associated inhibitor [OS=Homo sapiens]	83.932	39	22	216	22	828	89	605.65	22	PPP1R13L	Q8WUF5				TRUE	0.00372837	-0.229728	0.983044	0.148527	FALSE	FALSE	not_mito
945	FALSE	High	Master Protein	Q9UK61	Protein TASOR [OS=Homo sapiens]	83.813	23	27	184	27	1670	188.9	531.52	27	TASOR	Q9UK61				TRUE	1.16311	1.13064	0.145959	0.0137107	FALSE	FALSE	not_mito
946	FALSE	High	Master Protein	Q8NI27	THO complex subunit 2 [OS=Homo sapiens]	83.778	18	25	277	25	1593	182.7	746.67	25	THOC2	Q8NI27				TRUE	-0.399837	-0.343126	0.112663	0.264055	FALSE	FALSE	not_mito
947	FALSE	High	Master Protein	O75367	Core histone macro-H2A.1 [OS=Homo sapiens]	83.737	46	15	780	13	369	39.2	2458.86	15	MACROH2A1	O75367				TRUE	0.970423	-0.47027	0.0085562	0.505136	TRUE	FALSE	not_mito
948	FALSE	High	Master Protein	Q9BXK5	Bcl-2-like protein 13 [OS=Homo sapiens]	83.581	56	18	334	18	485	52.7	978.29	18	BCL2L13	Q9BXK5	MitoCarta3.0	BCL2L13	MOM	FALSE	-0.424388	-0.252466	0.426531	0.0449738	FALSE	FALSE
949	FALSE	High	Master Protein	P48449	Lanosterol synthase [OS=Homo sapiens]	83.497	41	24	403	24	732	83.3	1103.08	24	LSS	P48449				TRUE	1.79685	-0.460162	0.00195273	0.0578639	TRUE	FALSE	not_mito
950	FALSE	High	Master Protein	P51991	Heterogeneous nuclear ribonucleoprotein A3 [OS=Homo sapiens]	83.497	44	18	992	16	378	39.6	2577.89	18	HNRNPA3	P51991				TRUE	0.632147	0.520318	0.0641311	0.0548906	FALSE	FALSE	not_mito
951	FALSE	High	Master Protein	Q06830	Peroxiredoxin-1 [OS=Homo sapiens]	83.473	60	14	1734	11	199	22.1	4743.02	14	PRDX1	Q06830				TRUE	0.36463	0.544565	0.016758	0.000180562	FALSE	TRUE	not_mito
952	FALSE	High	Master Protein	Q86XP3	ATP-dependent RNA helicase DDX42 [OS=Homo sapiens]	83.393	41	23	335	23	938	102.9	994.59	23	DDX42	Q86XP3				TRUE	0.969477	1.85365	0.0396333	0.00925186	FALSE	TRUE	not_mito
953	FALSE	High	Master Protein	Q13464	Rho-associated protein kinase 1 [OS=Homo sapiens]	83.385	25	29	369	25	1354	158.1	1000.31	29	ROCK1	Q13464				TRUE	-0.711357	0.394816		0.565225	FALSE	FALSE	not_mito
954	FALSE	High	Master Protein	Q02127	Dihydroorotate dehydrogenase (quinone), mitochondrial [OS=Homo sapiens]	83.225	63	17	440	17	395	42.8	1291.78	17	DHODH	Q02127	MitoCarta3.0	DHODH	MIM	FALSE	-0.620034	-0.199938	0.025246	0.0177065	FALSE	FALSE
955	FALSE	High	Master Protein	P46087	Probable 28S rRNA (cytosine(4447)-C(5))-methyltransferase [OS=Homo sapiens]	83.217	41	24	505	24	812	89.2	1462.1	24	NOP2	P46087				TRUE	0.276966	2.35705	0.422991		FALSE	FALSE	not_mito
956	FALSE	High	Master Protein	Q15811	Intersectin-1 [OS=Homo sapiens]	83.089	16	20	292	19	1721	195.3	850.06	20	ITSN1	Q15811				TRUE	-1.05538	-0.151423	0.00400356	0.724319	TRUE	FALSE	not_mito
957	FALSE	High	Master Protein	P13861	cAMP-dependent protein kinase type II-alpha regulatory subunit [OS=Homo sapiens]	83.064	58	17	473	17	404	45.5	1362.76	17	PRKAR2A	P13861				TRUE	-0.642321	-0.272385	0.00568548	0.09021	TRUE	FALSE	not_mito
958	FALSE	High	Master Protein	P51116	RNA-binding protein FXR2 [OS=Homo sapiens]	83.027	35	18	356	15	673	74.2	946.8	18	FXR2	P51116				TRUE	-1.25683	-0.301611	0.000316696	0.103201	TRUE	FALSE	not_mito
959	FALSE	High	Master Protein	Q8TEP8	Centrosomal protein of 192 kDa [OS=Homo sapiens]	82.965	15	28	174	28	2537	278.9	493.71	28	CEP192	Q8TEP8				TRUE	1.6462	-0.92838	0.0841021	0.221068	FALSE	FALSE	not_mito
960	FALSE	High	Master Protein	Q13472	DNA topoisomerase 3-alpha [OS=Homo sapiens]	82.956	30	22	232	21	1001	112.3	580.32	22	TOP3A	Q13472	MitoCarta3.0	TOP3A	Matrix	FALSE	1.87495	-0.348766	0.0088303	0.0399877	TRUE	FALSE
961	FALSE	High	Master Protein	Q08379	Golgin subfamily A member 2 [OS=Homo sapiens]	82.774	30	23	315	23	1002	113	857.17	23	GOLGA2	Q08379				TRUE	5.51297	0.137893	0.000225657	0.501382	TRUE	FALSE	not_mito
962	FALSE	High	Master Protein	A0AVT1	Ubiquitin-like modifier-activating enzyme 6 [OS=Homo sapiens]	82.723	36	29	209	29	1052	117.9	487.42	29	UBA6	A0AVT1				TRUE	1.0126	-0.507539	0.501873	0.501112	FALSE	FALSE	not_mito
963	FALSE	High	Master Protein	P98160	Basement membrane-specific heparan sulfate proteoglycan core protein [OS=Homo sapiens]	82.638	8	28	236	28	4391	468.5	609.1	28	HSPG2	P98160				TRUE	-0.790452	-0.279829	0.203023	0.619585	FALSE	FALSE	not_mito
964	FALSE	High	Master Protein	P56945	Breast cancer anti-estrogen resistance protein 1 [OS=Homo sapiens]	82.629	36	17	135	17	870	93.3	431.38	17	BCAR1	P56945				TRUE	0.235604	-0.702478	0.537204	0.366928	FALSE	FALSE	not_mito
965	FALSE	High	Master Protein	Q96TC7	Regulator of microtubule dynamics protein 3 [OS=Homo sapiens]	82.602	43	18	511	18	470	52.1	1486.98	18	RMDN3	Q96TC7	MitoCarta3.0	RMDN3	MOM	FALSE	-1.20898	-0.239408	0.00549134	0.118809	TRUE	FALSE
966	FALSE	High	Master Protein	Q14247	Src substrate cortactin [OS=Homo sapiens]	82.54	40	16	432	16	550	61.5	1380.75	16	CTTN	Q14247				TRUE	-0.116445	-0.159953	0.408284	0.174043	FALSE	FALSE	not_mito
967	FALSE	High	Master Protein	Q92626	Peroxidasin homolog [OS=Homo sapiens]	82.517	21	22	363	22	1479	165.2	1035.6	22	PXDN	Q92626				TRUE	-0.170249	-0.733973	0.577325	0.10257	FALSE	FALSE	not_mito
968	FALSE	High	Master Protein	Q8NFQ8	Torsin-1A-interacting protein 2 [OS=Homo sapiens]	82.484	54	20	395	19	470	51.2	1160.29	20	TOR1AIP2	Q8NFQ8				TRUE	0.281486	-0.1412	0.0528563	0.36965	FALSE	FALSE	not_mito
969	FALSE	High	Master Protein	O60343	TBC1 domain family member 4 [OS=Homo sapiens]	82.417	22	21	228	21	1298	146.5	599.69	21	TBC1D4	O60343				TRUE	0.219972	0.124413	0.599851		FALSE	FALSE	not_mito
970	FALSE	High	Master Protein	Q92947	Glutaryl-CoA dehydrogenase, mitochondrial [OS=Homo sapiens]	82.323	46	12	343	12	438	48.1	924.45	12	GCDH	Q92947	MitoCarta3.0	GCDH	Matrix	FALSE	2.44923	-1.44919	0.000238547	4.5428e-05	TRUE	TRUE
971	FALSE	High	Master Protein	O14936	Peripheral plasma membrane protein CASK [OS=Homo sapiens]	82.302	29	21	484	21	926	105.1	1365.7	21	CASK	O14936				TRUE	0.616909	0.107727	0.00541692	0.372055	TRUE	FALSE	not_mito
972	FALSE	High	Master Protein	Q96I99	Succinate--CoA ligase [GDP-forming] subunit beta, mitochondrial [OS=Homo sapiens]	82.259	51	20	646	20	432	46.5	1797.84	20	SUCLG2	Q96I99	MitoCarta3.0	SUCLG2	Matrix	FALSE	1.76714	-0.958393	1.29203e-05	1.68327e-05	TRUE	TRUE
973	FALSE	High	Master Protein	Q7L7X3	Serine/threonine-protein kinase TAO1 [OS=Homo sapiens]	82.186	29	25	314	21	1001	116	855.35	25	TAOK1	Q7L7X3				TRUE	-0.177637	0.22986	0.0911177	0.177013	FALSE	FALSE	not_mito
974	FALSE	High	Master Protein	Q14444	Caprin-1 [OS=Homo sapiens]	82.185	41	15	541	15	709	78.3	1586.96	15	CAPRIN1	Q14444				TRUE	-0.798381	-0.778585	0.00623216	0.00069912	TRUE	TRUE	not_mito
975	FALSE	High	Master Protein	Q96RR1	Twinkle mtDNA helicase [OS=Homo sapiens]	82.181	36	18	200	18	684	77.1	600.6	18	TWNK	Q96RR1	MitoCarta3.0	TWNK	Matrix	FALSE	0.97676	-0.00178378	0.0095682	0.996069	TRUE	FALSE
976	FALSE	High	Master Protein	Q96JH7	Deubiquitinating protein VCPIP1 [OS=Homo sapiens]	82.102	23	21	147	21	1222	134.2	416.65	21	VCPIP1	Q96JH7				TRUE	-4.67277	-0.709943	1.22545e-05	0.0051691	TRUE	TRUE	not_mito
977	FALSE	High	Master Protein	P46060	Ran GTPase-activating protein 1 [OS=Homo sapiens]	82.082	47	19	441	19	587	63.5	1344.47	19	RANGAP1	P46060				TRUE	1.85018	-1.29606	0.000129002	0.000226475	TRUE	TRUE	not_mito
978	FALSE	High	Master Protein	P61019	Ras-related protein Rab-2A [OS=Homo sapiens]	81.97	68	13	602	6	212	23.5	1929.53	13	RAB2A	P61019				TRUE	0.207329	0.13293	0.479163	0.141598	FALSE	FALSE	not_mito
979	FALSE	High	Master Protein	Q9UHB9	Signal recognition particle subunit SRP68 [OS=Homo sapiens]	81.799	38	18	331	18	627	70.7	1029.17	18	SRP68	Q9UHB9				TRUE	1.71165	-1.74038	3.08558e-05	0.00149437	TRUE	TRUE	not_mito
980	FALSE	High	Master Protein	P35613	Basigin [OS=Homo sapiens]	81.782	36	11	1016	11	385	42.2	3406.68	11	BSG	P35613				TRUE	0.338993	0.278962	0.219911	0.00263421	FALSE	TRUE	not_mito
981	FALSE	High	Master Protein	Q96PY5	Formin-like protein 2 [OS=Homo sapiens]	81.767	25	24	293	24	1086	123.2	790.45	24	FMNL2	Q96PY5				TRUE	0.556356	0.0156002	0.0799742		FALSE	FALSE	not_mito
982	FALSE	High	Master Protein	Q9UGP4	LIM domain-containing protein 1 [OS=Homo sapiens]	81.6	39	16	203	16	676	72.1	624.01	16	LIMD1	Q9UGP4				TRUE	-0.0446301	1.09193	0.921033	0.000391252	FALSE	TRUE	not_mito
983	FALSE	High	Master Protein	Q9UJF2	Ras GTPase-activating protein nGAP [OS=Homo sapiens]	81.475	27	22	189	20	1139	128.5	469.2	22	RASAL2	Q9UJF2				TRUE	1.41904	-0.0423278	0.00169359	0.637429	TRUE	FALSE	not_mito
984	FALSE	High	Master Protein	O15381	Nuclear valosin-containing protein-like [OS=Homo sapiens]	81.403	31	21	207	21	856	95	554.63	21	NVL	O15381				TRUE	-1.06504	0.698681	0.107505	0.202477	FALSE	FALSE	not_mito
985	FALSE	High	Master Protein	O75616	GTPase Era, mitochondrial [OS=Homo sapiens]	81.394	43	14	562	14	437	48.3	1693.15	14	ERAL1	O75616	MitoCarta3.0	ERAL1	Matrix	FALSE	1.61649	-1.42663	0.000647995	2.50044e-05	TRUE	TRUE
986	FALSE	High	Master Protein	Q14671	Pumilio homolog 1 [OS=Homo sapiens]	81.367	24	22	220	20	1186	126.4	631.95	22	PUM1	Q14671				TRUE	-0.305393	-0.885226	0.137607	0.0601089	FALSE	FALSE	not_mito
987	FALSE	High	Master Protein	Q9Y262	Eukaryotic translation initiation factor 3 subunit L [OS=Homo sapiens]	81.365	40	19	525	19	564	66.7	1448.42	19	EIF3L	Q9Y262				TRUE	0.78695	0.359929	0.00331168	0.0537494	TRUE	FALSE	not_mito
988	FALSE	High	Master Protein	O94986	Centrosomal protein of 152 kDa [OS=Homo sapiens]	81.255	18	23	187	23	1710	195.5	556.39	23	CEP152	O94986				TRUE	0.0376298	-1.43971	0.869651	0.000164152	FALSE	TRUE	not_mito
989	FALSE	High	Master Protein	Q9H0S4	Probable ATP-dependent RNA helicase DDX47 [OS=Homo sapiens]	81.23	44	17	360	17	455	50.6	969.45	17	DDX47	Q9H0S4				TRUE	0.726267	0.863398	0.0410032	0.0700746	FALSE	FALSE	not_mito
990	FALSE	High	Master Protein	P60174	Triosephosphate isomerase [OS=Homo sapiens]	81.152	80	16	482	16	249	26.7	1527.42	16	TPI1	P60174				TRUE	0.258353	-0.0660871	0.0630062	0.648872	FALSE	FALSE	not_mito
991	FALSE	High	Master Protein	P42702	Leukemia inhibitory factor receptor [OS=Homo sapiens]	81.136	26	24	479	24	1097	123.7	1277.31	24	LIFR	P42702				TRUE	-0.183026	0.595941	0.296232	0.00156574	FALSE	TRUE	not_mito
992	FALSE	High	Master Protein	Q9BVP2	Guanine nucleotide-binding protein-like 3 [OS=Homo sapiens]	81.122	39	18	327	17	549	62	1006.32	18	GNL3	Q9BVP2				TRUE	0.469569	-0.0459918	0.273987	0.926974	FALSE	FALSE	not_mito
993	FALSE	High	Master Protein	Q9H0D6	5'-3' exoribonuclease 2 [OS=Homo sapiens]	81.007	32	23	312	23	950	108.5	932.87	23	XRN2	Q9H0D6				TRUE	0.0780919	-0.505647	0.828767	0.451313	FALSE	FALSE	not_mito
994	FALSE	High	Master Protein	P61106	Ras-related protein Rab-14 [OS=Homo sapiens]	81.002	83	16	658	14	215	23.9	1869.97	16	RAB14	P61106				TRUE	0.074398	0.329197	0.711568	0.0175043	FALSE	FALSE	not_mito
995	FALSE	High	Master Protein	Q8WTT2	Nucleolar complex protein 3 homolog [OS=Homo sapiens]	80.955	29	17	264	17	800	92.5	769.34	17	NOC3L	Q8WTT2				TRUE	0.54333	-0.149554	0.00634985	0.498596	TRUE	FALSE	not_mito
996	FALSE	High	Master Protein	P18754	Regulator of chromosome condensation [OS=Homo sapiens]	80.871	51	15	399	15	421	44.9	1102.17	15	RCC1	P18754				TRUE	1.29378	0.345965	0.0535545	0.557134	FALSE	FALSE	not_mito
997	FALSE	High	Master Protein	O15355	Protein phosphatase 1G [OS=Homo sapiens]	80.861	47	18	251	18	546	59.2	721.1	18	PPM1G	O15355				TRUE	-1.68744	0.28134	0.0501307		FALSE	FALSE	not_mito
998	FALSE	High	Master Protein	P23396	Small ribosomal subunit protein uS3 [OS=Homo sapiens]	80.852	75	18	1234	18	243	26.7	3158.51	18	RPS3	P23396				TRUE	-0.255277	-0.329076	0.0101127	0.0115618	TRUE	FALSE	not_mito
999	FALSE	High	Master Protein	O00165	HCLS1-associated protein X-1 [OS=Homo sapiens]	80.815	79	15	602	15	279	31.6	1827.26	15	HAX1	O00165				TRUE	2.47656	-0.129187	8.43816e-06	0.491282	TRUE	FALSE	not_mito
1000	FALSE	High	Master Protein	Q13619	Cullin-4A [OS=Homo sapiens]	80.722	33	23	431	16	759	87.6	1071.57	23	CUL4A	Q13619				TRUE	0.738392	0.00284167	0.0209125	0.992823	FALSE	FALSE	not_mito
1001	FALSE	High	Master Protein	Q9Y4W2	Ribosomal biogenesis protein LAS1L [OS=Homo sapiens]	80.714	34	18	198	18	734	83	531.83	18	LAS1L	Q9Y4W2				TRUE	1.02264		0.0928049		FALSE	FALSE	not_mito
1002	FALSE	High	Master Protein	P49753	Acyl-coenzyme A thioesterase 2, mitochondrial [OS=Homo sapiens]	80.56	53	16	389	16	483	53.2	1173.14	16	ACOT2	P49753	MitoCarta3.0	ACOT2	Matrix	FALSE	2.8769	-1.24873		7.3514e-05	FALSE	TRUE
1003	FALSE	High	Master Protein	Q9BWM7	Sideroflexin-3 [OS=Homo sapiens]	80.349	58	14	473	12	321	35.5	1351.46	14	SFXN3	Q9BWM7	MitoCarta3.0	SFXN3	MIM	FALSE	2.28127	-0.268545	0.00905576	0.454701	TRUE	FALSE
1004	FALSE	High	Master Protein	P05556	Integrin beta-1 [OS=Homo sapiens]	80.207	31	20	908	20	798	88.4	2425.76	20	ITGB1	P05556				TRUE	0.364756	0.496838	0.34081	0.00586487	FALSE	TRUE	not_mito
1005	FALSE	High	Master Protein	Q96HE7	ERO1-like protein alpha [OS=Homo sapiens]	80.181	41	14	458	14	468	54.4	1388.51	14	ERO1A	Q96HE7				TRUE	0.0999117	-0.477635	0.649977	0.197368	FALSE	FALSE	not_mito
1006	FALSE	High	Master Protein	Q14318	Peptidyl-prolyl cis-trans isomerase FKBP8 [OS=Homo sapiens]	80.115	43	13	474	13	412	44.5	1444.75	13	FKBP8	Q14318	MitoCarta3.0	FKBP8	MOM	FALSE	-1.29521	-0.452042	0.000864207	0.00292724	TRUE	TRUE
1007	FALSE	High	Master Protein	P52597	Heterogeneous nuclear ribonucleoprotein F [OS=Homo sapiens]	80.11	48	12	592	10	415	45.6	1849.42	12	HNRNPF	P52597				TRUE	0.00310686	-0.607889	0.988071	0.0176377	FALSE	FALSE	not_mito
1008	FALSE	High	Master Protein	P11532	Dystrophin [OS=Homo sapiens]	80.107	6	19	511	17	3685	426.5	1466.98	19	DMD	P11532				TRUE	-0.65276	0.358389	0.0433222	0.303554	FALSE	FALSE	not_mito
1009	FALSE	High	Master Protein	P49590	Histidine--tRNA ligase, mitochondrial [OS=Homo sapiens]	80.071	46	19	713	13	506	56.9	1897.32	19	HARS2	P49590	MitoCarta3.0	HARS2	Matrix	FALSE	1.90671	-1.16956	0.000489038	0.00080601	TRUE	TRUE
1010	FALSE	High	Master Protein	Q2TAY7	WD40 repeat-containing protein SMU1 [OS=Homo sapiens]	79.957	39	13	392	13	513	57.5	1169.97	13	SMU1	Q2TAY7				TRUE	0.361001	0.155462	0.354688	0.676594	FALSE	FALSE	not_mito
1011	FALSE	High	Master Protein	Q04837	Single-stranded DNA-binding protein, mitochondrial [OS=Homo sapiens]	79.913	83	14	1342	14	148	17.2	3741.65	14	SSBP1	Q04837	MitoCarta3.0	SSBP1	Matrix	FALSE	0.164312	-1.28849	0.30709	0.000104743	FALSE	TRUE
1012	FALSE	High	Master Protein	Q9BTW9	Tubulin-specific chaperone D [OS=Homo sapiens]	79.881	23	19	197	19	1192	132.5	564.14	19	TBCD	Q9BTW9				TRUE	0.253051		0.570769		FALSE	FALSE	not_mito
1013	FALSE	High	Master Protein	Q8N3E9	1-phosphatidylinositol 4,5-bisphosphate phosphodiesterase delta-3 [OS=Homo sapiens]	79.835	31	17	296	17	789	89.2	836.73	17	PLCD3	Q8N3E9				TRUE	1.71586	-0.895587	0.00616344	0.000418352	TRUE	TRUE	not_mito
1014	FALSE	High	Master Protein	Q96GQ7	Probable ATP-dependent RNA helicase DDX27 [OS=Homo sapiens]	79.736	31	22	424	22	796	89.8	1141.88	22	DDX27	Q96GQ7				TRUE	0.0933377	3.01136	0.774976		FALSE	FALSE	not_mito
1015	FALSE	High	Master Protein	P51553	Isocitrate dehydrogenase [NAD] subunit gamma, mitochondrial [OS=Homo sapiens]	79.692	39	11	512	11	393	42.8	1617.64	11	IDH3G	P51553	MitoCarta3.0	IDH3G	Matrix	FALSE	3.64995	-1.27776		0.000363836	FALSE	TRUE
1016	FALSE	High	Master Protein	Q5JSH3	WD repeat-containing protein 44 [OS=Homo sapiens]	79.687	35	23	240	23	913	101.3	659.27	23	WDR44	Q5JSH3				TRUE	-1.18091	-0.0551915	0.000698764	0.680861	TRUE	FALSE	not_mito
1017	FALSE	High	Master Protein	Q14651	Plastin-1 [OS=Homo sapiens]	79.573	42	20	339	16	629	70.2	970.08	20	PLS1	Q14651				TRUE	-0.74597	0.345248	0.0052924		TRUE	FALSE	not_mito
1018	FALSE	High	Master Protein	P63096	Guanine nucleotide-binding protein G(i) subunit alpha-1 [OS=Homo sapiens]	79.49	52	14	948	7	354	40.3	2583.09	14	GNAI1	P63096				TRUE	-0.336269	0.0938016	0.108116	0.377522	FALSE	FALSE	not_mito
1019	FALSE	High	Master Protein	O00186	Syntaxin-binding protein 3 [OS=Homo sapiens]	79.484	32	15	489	15	592	67.7	1311.25	15	STXBP3	O00186				TRUE	0.53554	0.488775	0.0971389	0.00642965	FALSE	TRUE	not_mito
1020	FALSE	High	Master Protein	Q9Y2X7	ARF GTPase-activating protein GIT1 [OS=Homo sapiens]	79.469	45	22	114	20	761	84.3	265.45	22	GIT1	Q9Y2X7				TRUE	-1.36551	0.112304	0.00178751	0.716195	TRUE	FALSE	not_mito
1021	FALSE	High	Master Protein	P50995	Annexin A11 [OS=Homo sapiens]	79.443	35	16	485	16	505	54.4	1355.49	16	ANXA11	P50995				TRUE	-0.362521	0.238877	0.225187	0.0847999	FALSE	FALSE	not_mito
1022	FALSE	High	Master Protein	Q3V6T2	Girdin [OS=Homo sapiens]	79.406	17	21	87	21	1871	215.9	269.69	21	CCDC88A	Q3V6T2				TRUE	-2.76426	1.46976	0.000648283	0.0152119	TRUE	FALSE	not_mito
1023	FALSE	High	Master Protein	Q15269	Periodic tryptophan protein 2 homolog [OS=Homo sapiens]	79.296	29	20	233	20	919	102.4	606.72	20	PWP2	Q15269				TRUE	1.06736	-1.43435	0.000124288	7.2137e-05	TRUE	TRUE	not_mito
1024	FALSE	High	Master Protein	Q0ZGT2	Nexilin [OS=Homo sapiens]	79.276	24	15	228	15	675	80.6	726.52	15	NEXN	Q0ZGT2				TRUE	-1.09757	-0.440932	0.000699623		TRUE	FALSE	not_mito
1025	FALSE	High	Master Protein	Q9Y606	Pseudouridylate synthase 1 homolog [OS=Homo sapiens]	79.267	64	24	559	24	427	47.4	1589.06	24	PUS1	Q9Y606	MitoCarta3.0	PUS1	Matrix	FALSE	2.26821	-1.50066	2.55677e-05	1.21081e-05	TRUE	TRUE
1026	FALSE	High	Master Protein	Q14694	Ubiquitin carboxyl-terminal hydrolase 10 [OS=Homo sapiens]	79.235	33	18	282	18	798	87.1	691.73	18	USP10	Q14694				TRUE	4.07027	-0.416614		0.461941	FALSE	FALSE	not_mito
1027	FALSE	High	Master Protein	Q2NKX8	DNA excision repair protein ERCC-6-like [OS=Homo sapiens]	79.233	27	24	94	24	1250	141	223.35	24	ERCC6L	Q2NKX8				TRUE	0.358007	1.60726			FALSE	FALSE	not_mito
1028	FALSE	High	Master Protein	Q14257	Reticulocalbin-2 [OS=Homo sapiens]	79.199	69	15	336	15	317	36.9	1257.07	15	RCN2	Q14257				TRUE	-0.174202	-0.156723	0.661729	0.296825	FALSE	FALSE	not_mito
1029	FALSE	High	Master Protein	P51148	Ras-related protein Rab-5C [OS=Homo sapiens]	79.169	65	10	772	7	216	23.5	2339.68	10	RAB5C	P51148				TRUE	0.0468703	0.0172939	0.762273	0.733856	FALSE	FALSE	not_mito
1030	FALSE	High	Master Protein	Q9BTC0	Death-inducer obliterator 1 [OS=Homo sapiens]	79.077	16	23	177	23	2240	243.7	504.52	23	DIDO1	Q9BTC0				TRUE	0.248218	-3.12391	0.264496	0.363341	FALSE	FALSE	not_mito
1031	FALSE	High	Master Protein	Q9NUL7	Probable ATP-dependent RNA helicase DDX28 [OS=Homo sapiens]	79.075	53	21	502	21	540	59.5	1418.33	21	DDX28	Q9NUL7	MitoCarta3.0	DDX28	Matrix	FALSE	0.616181	-2.16462	0.0346331	0.000756879	FALSE	TRUE
1032	FALSE	High	Master Protein	P07195	L-lactate dehydrogenase B chain [OS=Homo sapiens]	79.043	43	16	1045	15	334	36.6	2697.18	16	LDHB	P07195	MitoCarta3.0	LDHB	unknown	FALSE	0.022079	0.11717	0.912057	0.484325	FALSE	FALSE
1033	FALSE	High	Master Protein	Q8IXI1	Mitochondrial Rho GTPase 2 [OS=Homo sapiens]	78.991	38	16	591	14	618	68.1	1746.18	16	RHOT2	Q8IXI1	MitoCarta3.0	RHOT2	MOM	FALSE	-1.92852	-0.239103	0.00196987	0.551383	TRUE	FALSE
1034	FALSE	High	Master Protein	Q9NXF1	Testis-expressed protein 10 [OS=Homo sapiens]	78.988	31	22	213	22	929	105.6	565.98	22	TEX10	Q9NXF1				TRUE	0.760124		0.202669		FALSE	FALSE	not_mito
1035	FALSE	High	Master Protein	Q9Y2S7	Polymerase delta-interacting protein 2 [OS=Homo sapiens]	78.951	65	19	769	19	368	42	2096.78	19	POLDIP2	Q9Y2S7	MitoCarta3.0	POLDIP2	Matrix	FALSE	3.13955	-0.918207	0.000396787	0.000185417	TRUE	TRUE
1036	FALSE	High	Master Protein	Q07866	Kinesin light chain 1 [OS=Homo sapiens]	78.93	50	23	364	19	573	65.3	974.52	23	KLC1	Q07866				TRUE	4.67523	-1.56455	7.08211e-05	0.000542171	TRUE	TRUE	not_mito
1037	FALSE	High	Master Protein	P29692	Elongation factor 1-delta [OS=Homo sapiens]	78.923	72	15	453	14	281	31.1	1305.47	15	EEF1D	P29692				TRUE	1.36589	-0.442304	0.000158222	0.00172341	TRUE	TRUE	not_mito
1038	FALSE	High	Master Protein	Q9HB71	Calcyclin-binding protein [OS=Homo sapiens]	78.921	64	13	602	13	228	26.2	1687.24	13	CACYBP	Q9HB71				TRUE	0.417215	0.110524	0.0378046	0.273595	FALSE	FALSE	not_mito
1039	FALSE	High	Master Protein	P16989	Y-box-binding protein 3 [OS=Homo sapiens]	78.796	56	13	683	9	372	40.1	2347.01	13	YBX3	P16989				TRUE	-0.118063	-0.486114	0.481454	0.00412489	FALSE	TRUE	not_mito
1040	FALSE	High	Master Protein	Q5H9R7	Serine/threonine-protein phosphatase 6 regulatory subunit 3 [OS=Homo sapiens]	78.722	29	21	159	20	873	97.6	443.06	21	PPP6R3	Q5H9R7				TRUE	0.424181	-0.00236803	0.0139846		FALSE	FALSE	not_mito
1041	FALSE	High	Master Protein	Q9P0J1	[Pyruvate dehydrogenase [acetyl-transferring]]-phosphatase 1, mitochondrial [OS=Homo sapiens]	78.601	46	16	340	16	537	61	938.92	16	PDP1	Q9P0J1	MitoCarta3.0	PDP1	MIM	FALSE	0.377631	-0.0387825	0.141004	0.642567	FALSE	FALSE
1042	FALSE	High	Master Protein	P57678	Gem-associated protein 4 [OS=Homo sapiens]	78.563	27	23	367	23	1058	120	880.09	23	GEMIN4	P57678				TRUE	5.14899	0.390306	0.000421275	0.104102	TRUE	FALSE	not_mito
1043	FALSE	High	Master Protein	Q5VT52	Regulation of nuclear pre-mRNA domain-containing protein 2 [OS=Homo sapiens]	78.531	23	21	186	21	1461	155.9	594.91	21	RPRD2	Q5VT52				TRUE	1.72898	-1.04123	0.00486514	0.00239903	TRUE	TRUE	not_mito
1044	FALSE	High	Master Protein	Q96D15	Reticulocalbin-3 [OS=Homo sapiens]	78.45	59	13	420	13	328	37.5	1180.5	13	RCN3	Q96D15				TRUE	0.0688188	-0.342141	0.869888	0.0359197	FALSE	FALSE	not_mito
1045	FALSE	High	Master Protein	Q9H6T3	RNA polymerase II-associated protein 3 [OS=Homo sapiens]	78.443	40	20	220	20	665	75.7	679.54	20	RPAP3	Q9H6T3				TRUE	-0.519037	0.664084	0.334875	0.0598558	FALSE	FALSE	not_mito
1046	FALSE	High	Master Protein	Q16740	ATP-dependent Clp protease proteolytic subunit, mitochondrial [OS=Homo sapiens]	78.434	40	11	725	11	277	30.2	2271.24	11	CLPP	Q16740	MitoCarta3.0	CLPP	Matrix	FALSE	2.70672	-0.775831	0.000174321	0.000936814	TRUE	TRUE
1047	FALSE	High	Master Protein	P08069	Insulin-like growth factor 1 receptor [OS=Homo sapiens]	78.419	21	22	381	19	1367	154.7	986.6	22	IGF1R	P08069				TRUE	0.19726	0.0420623	0.601963	0.877016	FALSE	FALSE	not_mito
1048	FALSE	High	Master Protein	O14745	Na(+)/H(+) exchange regulatory cofactor NHE-RF1 [OS=Homo sapiens]	78.376	63	16	394	16	358	38.8	1220.53	16	NHERF1	O14745				TRUE	-0.818949	0.352067	3.23062e-05	0.0121621	TRUE	FALSE	not_mito
1049	FALSE	High	Master Protein	Q9NUQ8	ATP-binding cassette sub-family F member 3 [OS=Homo sapiens]	78.33	39	19	233	19	709	79.7	650.49	19	ABCF3	Q9NUQ8				TRUE	0.0516652	-0.0971694	0.790547	0.549611	FALSE	FALSE	not_mito
1050	FALSE	High	Master Protein	Q9UKN8	General transcription factor 3C polypeptide 4 [OS=Homo sapiens]	78.297	29	19	228	19	822	91.9	820.06	19	GTF3C4	Q9UKN8				TRUE	0.540359	0.659357			FALSE	FALSE	not_mito
1051	FALSE	High	Master Protein	P52789	Hexokinase-2 [OS=Homo sapiens]	78.28	33	24	218	24	917	102.3	549.01	24	HK2	P52789				TRUE	-1.45744	-0.0156716	0.00398726	0.910987	TRUE	FALSE	not_mito
1052	FALSE	High	Master Protein	Q7Z3C6	Autophagy-related protein 9A [OS=Homo sapiens]	78.279	28	17	351	17	839	94.4	997.08	17	ATG9A	Q7Z3C6				TRUE	-0.9382	0.192076	0.0267284	0.497642	FALSE	FALSE	not_mito
1053	FALSE	High	Master Protein	Q13625	Apoptosis-stimulating of p53 protein 2 [OS=Homo sapiens]	78.266	26	19	255	19	1128	125.5	779.93	19	TP53BP2	Q13625				TRUE	0.0571925	1.22803	0.824819		FALSE	FALSE	not_mito
1054	FALSE	High	Master Protein	P46199	Translation initiation factor IF-2, mitochondrial [OS=Homo sapiens]	78.186	30	16	377	16	727	81.3	1066.99	16	MTIF2	P46199	MitoCarta3.0	MTIF2	Matrix	FALSE	1.81376	-1.13208	0.000194784	0.00969189	TRUE	TRUE
1055	FALSE	High	Master Protein	P47756	F-actin-capping protein subunit beta [OS=Homo sapiens]	78.141	56	15	550	15	272	30.6	1555.89	15	CAPZB	P47756				TRUE	-0.3769	-0.024202	0.018576	0.876929	FALSE	FALSE	not_mito
1056	FALSE	High	Master Protein	Q16401	26S proteasome non-ATPase regulatory subunit 5 [OS=Homo sapiens]	78.116	46	16	279	16	504	56.2	785.35	16	PSMD5	Q16401				TRUE	-2.47622	-0.432187	4.8584e-07	0.62313	TRUE	FALSE	not_mito
1057	FALSE	High	Master Protein	O14646	Chromodomain-helicase-DNA-binding protein 1 [OS=Homo sapiens]	78.104	19	25	194	20	1710	196.6	510.61	25	CHD1	O14646				TRUE	0.647985	-0.771984	0.0214019	0.00889025	FALSE	TRUE	not_mito
1058	FALSE	High	Master Protein	Q7RTP6	[F-actin]-monooxygenase MICAL3 [OS=Homo sapiens]	78.076	17	27	174	27	2002	224.2	486.45	27	MICAL3	Q7RTP6				TRUE	0.205833	1.47226	0.40129		FALSE	FALSE	not_mito
1059	FALSE	High	Master Protein	P36957	Dihydrolipoyllysine-residue succinyltransferase component of 2-oxoglutarate dehydrogenase complex, mitochondrial [OS=Homo sapiens]	78.07	49	14	749	14	453	48.7	2235.32	14	DLST	P36957	MitoCarta3.0	DLST	Matrix	FALSE	-1.13939	-0.323849	0.00874276	0.0244902	TRUE	FALSE
1060	FALSE	High	Master Protein	Q9Y3P9	Rab GTPase-activating protein 1 [OS=Homo sapiens]	78.068	23	21	175	19	1069	121.7	475.36	21	RABGAP1	Q9Y3P9				TRUE	0.00559264	-0.197657	0.990921		FALSE	FALSE	not_mito
1061	FALSE	High	Master Protein	Q15418	Ribosomal protein S6 kinase alpha-1 [OS=Homo sapiens]	78.043	40	22	237	17	735	82.7	556.5	22	RPS6KA1	Q15418				TRUE	0.114534	0.452564	0.717561	0.0591476	FALSE	FALSE	not_mito
1062	FALSE	High	Master Protein	Q96RV3	Pecanex-like protein 1 [OS=Homo sapiens]	78.012	13	21	187	20	2341	258.5	546.98	21	PCNX1	Q96RV3				TRUE	0.962276	0.441577	0.100464		FALSE	FALSE	not_mito
1063	FALSE	High	Master Protein	Q9ULW0	Targeting protein for Xklp2 [OS=Homo sapiens]	77.976	35	21	228	21	747	85.6	561.06	21	TPX2	Q9ULW0				TRUE	-1.66993	1.21119	0.0108445	0.0971932	FALSE	FALSE	not_mito
1064	FALSE	High	Master Protein	Q8N556	Actin filament-associated protein 1 [OS=Homo sapiens]	77.965	32	18	427	18	730	80.7	1242.18	18	AFAP1	Q8N556				TRUE	-0.274443	-0.18365	0.351621	0.424787	FALSE	FALSE	not_mito
1065	FALSE	High	Master Protein	Q8WVM0	Dimethyladenosine transferase 1, mitochondrial [OS=Homo sapiens]	77.891	66	20	471	20	346	39.5	1227.09	20	TFB1M	Q8WVM0	MitoCarta3.0	TFB1M	Matrix	FALSE	1.11403	-2.11782	0.000101914	6.37501e-07	TRUE	TRUE
1066	FALSE	High	Master Protein	P07339	Cathepsin D [OS=Homo sapiens]	77.882	41	13	494	13	412	44.5	1348.13	13	CTSD	P07339				TRUE	-0.749618	-0.753706	0.271011	0.00376806	FALSE	TRUE	not_mito
1067	FALSE	High	Master Protein	P36542	ATP synthase subunit gamma, mitochondrial [OS=Homo sapiens]	77.861	57	17	1296	17	298	33	3355.71	17	ATP5F1C	P36542	MitoCarta3.0	ATP5F1C	MIM	FALSE	2.64579	-0.620952	0.000190995	0.000362414	TRUE	TRUE
1068	FALSE	High	Master Protein	Q92665	Small ribosomal subunit protein mS31 [OS=Homo sapiens]	77.822	49	14	337	14	395	45.3	1087.03	14	MRPS31	Q92665	MitoCarta3.0	MRPS31	Matrix	FALSE	1.05635	-2.22928	0.0100352	0.00709204	TRUE	TRUE
1069	FALSE	High	Master Protein	O75521	Enoyl-CoA delta isomerase 2 [OS=Homo sapiens]	77.764	51	13	422	13	394	43.6	1224.83	13	ECI2	O75521	MitoCarta3.0	ECI2	Matrix	FALSE	0.511998	-1.6035	0.076729	5.25752e-06	FALSE	TRUE
1070	FALSE	High	Master Protein	P11172	Uridine 5'-monophosphate synthase [OS=Homo sapiens]	77.636	56	20	527	20	480	52.2	1390.2	20	UMPS	P11172				TRUE	0.628573	-0.840466	0.0729294	0.00086705	FALSE	TRUE	not_mito
1071	FALSE	High	Master Protein	P29353	SHC-transforming protein 1 [OS=Homo sapiens]	77.635	42	14	349	14	583	62.8	1005.1	14	SHC1	P29353				TRUE	0.544927	-0.168055	0.12835	0.691332	FALSE	FALSE	not_mito
1072	FALSE	High	Master Protein	P26641	Elongation factor 1-gamma [OS=Homo sapiens]	77.604	42	18	896	18	437	50.1	2367.65	18	EEF1G	P26641				TRUE	0.268733	-0.197328	0.0673946	0.112174	FALSE	FALSE	not_mito
1073	FALSE	High	Master Protein	Q53EZ4	Centrosomal protein of 55 kDa [OS=Homo sapiens]	77.463	44	17	293	17	464	54.1	823.53	17	CEP55	Q53EZ4				TRUE	-0.453469	-3.9246	0.11068		FALSE	FALSE	not_mito
1074	FALSE	High	Master Protein	Q9P289	Serine/threonine-protein kinase 26 [OS=Homo sapiens]	77.445	58	18	453	14	416	46.5	1261.88	18	STK26	Q9P289				TRUE	1.89012	1.32837	2.83252e-05	0.000338182	TRUE	TRUE	not_mito
1075	FALSE	High	Master Protein	Q99615	DnaJ homolog subfamily C member 7 [OS=Homo sapiens]	77.418	43	19	465	19	494	56.4	1340.1	19	DNAJC7	Q99615				TRUE	1.16159	1.06906	0.000131416	6.73191e-05	TRUE	TRUE	not_mito
1076	FALSE	High	Master Protein	Q13217	DnaJ homolog subfamily C member 3 [OS=Homo sapiens]	77.354	44	20	452	20	504	57.5	1249.35	20	DNAJC3	Q13217				TRUE	-0.946682	-0.077315	0.000626797	0.607335	TRUE	FALSE	not_mito
1077	FALSE	High	Master Protein	Q06787	Fragile X messenger ribonucleoprotein 1 [OS=Homo sapiens]	77.326	43	21	280	19	632	71.1	736.38	21	FMR1	Q06787				TRUE	-0.234436	-0.702645	0.218659	0.000482571	FALSE	TRUE	not_mito
1078	FALSE	High	Master Protein	Q9Y6N5	Sulfide:quinone oxidoreductase, mitochondrial [OS=Homo sapiens]	77.324	58	21	347	21	450	49.9	1000.26	21	SQOR	Q9Y6N5	MitoCarta3.0	SQOR	MIM	FALSE	1.40351	-1.32611	0.00948523	0.000501526	TRUE	TRUE
1079	FALSE	High	Master Protein	O15091	Mitochondrial ribonuclease P catalytic subunit [OS=Homo sapiens]	77.264	37	17	468	17	583	67.3	1209.99	17	PRORP	O15091	MitoCarta3.0	PRORP	Matrix	FALSE	2.49697	-1.14781	0.000139941	0.000288727	TRUE	TRUE
1080	FALSE	High	Master Protein	Q7Z478	ATP-dependent RNA helicase DHX29 [OS=Homo sapiens]	77.159	20	20	221	20	1369	155.1	612.82	20	DHX29	Q7Z478				TRUE	1.24819	-1.43157	0.0667145		FALSE	FALSE	not_mito
1081	FALSE	High	Master Protein	Q14156	Protein EFR3 homolog A [OS=Homo sapiens]	77.031	33	19	249	18	821	92.9	687.38	19	EFR3A	Q14156				TRUE	-0.816872	-0.640474	0.0653251	0.000738098	FALSE	TRUE	not_mito
1082	FALSE	High	Master Protein	A1L390	Pleckstrin homology domain-containing family G member 3 [OS=Homo sapiens]	76.99	23	20	185	20	1219	134.3	488.74	20	PLEKHG3	A1L390				TRUE	-1.14383	0.0576419	0.00129151		TRUE	FALSE	not_mito
1083	FALSE	High	Master Protein	Q9UQ90	Paraplegin [OS=Homo sapiens]	76.978	31	21	305	21	795	88.2	856.27	21	SPG7	Q9UQ90	MitoCarta3.0	SPG7	MIM	FALSE	4.17248	-1.29775		4.05125e-05	FALSE	TRUE
1084	FALSE	High	Master Protein	P09960	Leukotriene A-4 hydrolase [OS=Homo sapiens]	76.971	41	18	231	18	611	69.2	683.36	18	LTA4H	P09960				TRUE	-0.215723	-0.241707	0.263615	0.456476	FALSE	FALSE	not_mito
1085	FALSE	High	Master Protein	Q86Y56	Dynein axonemal assembly factor 5 [OS=Homo sapiens]	76.939	32	21	231	21	855	93.5	592.68	21	DNAAF5	Q86Y56				TRUE	0.37462				FALSE	FALSE	not_mito
1086	FALSE	High	Master Protein	Q8WXI9	Transcriptional repressor p66-beta [OS=Homo sapiens]	76.859	37	15	315	14	593	65.2	919.03	15	GATAD2B	Q8WXI9				TRUE	0.827582	1.1464	0.074348	0.0637443	FALSE	FALSE	not_mito
1087	FALSE	High	Master Protein	O75122	CLIP-associating protein 2 [OS=Homo sapiens]	76.849	24	24	294	21	1294	141	842.33	24	CLASP2	O75122				TRUE	-0.851655	0.343381	2.06372e-07	0.0642517	TRUE	FALSE	not_mito
1088	FALSE	High	Master Protein	O15382	Branched-chain-amino-acid aminotransferase, mitochondrial [OS=Homo sapiens]	76.827	46	13	376	13	392	44.3	1166.88	13	BCAT2	O15382	MitoCarta3.0	BCAT2	Matrix	FALSE	2.29547	-0.862612	0.000779236	1.22777e-05	TRUE	TRUE
1089	FALSE	High	Master Protein	Q9BS26	Endoplasmic reticulum resident protein 44 [OS=Homo sapiens]	76.695	49	16	454	15	406	46.9	1172.16	16	ERP44	Q9BS26				TRUE	-0.205428	0.294392	0.290032	0.0605199	FALSE	FALSE	not_mito
1090	FALSE	High	Master Protein	Q9UPU5	Ubiquitin carboxyl-terminal hydrolase 24 [OS=Homo sapiens]	76.679	13	24	198	24	2620	294.2	495.55	24	USP24	Q9UPU5				TRUE	2.82979	0.402382	3.41711e-07	0.244406	TRUE	FALSE	not_mito
1091	FALSE	High	Master Protein	P62333	26S proteasome regulatory subunit 10B [OS=Homo sapiens]	76.659	54	16	297	16	389	44.1	812.87	16	PSMC6	P62333				TRUE	0.15793	-0.655834	0.616457	0.00341972	FALSE	TRUE	not_mito
1092	FALSE	High	Master Protein	O96005	Putative lipid scramblase CLPTM1 [OS=Homo sapiens]	76.487	36	15	364	15	669	76	1171.61	15	CLPTM1	O96005				TRUE	-0.316662	0.069985	0.508745	0.713617	FALSE	FALSE	not_mito
1093	FALSE	High	Master Protein	Q9Y2Q3	Glutathione S-transferase kappa 1 [OS=Homo sapiens]	76.389	63	12	586	12	226	25.5	1640.52	12	GSTK1	Q9Y2Q3	MitoCarta3.0	GSTK1	Matrix	FALSE	0.976461	-0.936713	0.00332919	0.000282185	TRUE	TRUE
1094	FALSE	High	Master Protein	P22087	rRNA 2'-O-methyltransferase fibrillarin [OS=Homo sapiens]	76.325	64	16	502	16	321	33.8	1314.47	16	FBL	P22087				TRUE	0.596892	0.965141	0.0737564	0.0110915	FALSE	FALSE	not_mito
1095	FALSE	High	Master Protein	A6NJ78	12S rRNA N4-methylcytidine (m4C) methyltransferase [OS=Homo sapiens]	76.236	50	16	287	16	407	46.1	859.88	16	METTL15	A6NJ78	MitoCarta3.0	METTL15	Matrix	FALSE	2.16696	-4.63674	0.00487165	0.0340704	TRUE	FALSE
1096	FALSE	High	Master Protein	Q9BZ29	Dedicator of cytokinesis protein 9 [OS=Homo sapiens]	76.206	15	24	206	23	2069	236.3	504.6	24	DOCK9	Q9BZ29				TRUE	-0.875266	-0.170478	0.303635	0.573194	FALSE	FALSE	not_mito
1097	FALSE	High	Master Protein	Q1KMD3	Heterogeneous nuclear ribonucleoprotein U-like protein 2 [OS=Homo sapiens]	76.182	36	22	190	22	747	85.1	487.97	22	HNRNPUL2	Q1KMD3				TRUE	-1.23518	-0.0926928	0.000480704	0.425462	TRUE	FALSE	not_mito
1098	FALSE	High	Master Protein	Q8TDN6	Ribosome biogenesis protein BRX1 homolog [OS=Homo sapiens]	76.094	57	14	276	14	353	41.4	732.74	14	BRIX1	Q8TDN6				TRUE	0.568503	0.673703	0.141487	0.0195305	FALSE	FALSE	not_mito
1099	FALSE	High	Master Protein	P30040	Endoplasmic reticulum resident protein 29 [OS=Homo sapiens]	76.068	57	13	917	13	261	29	2842.95	13	ERP29	P30040				TRUE	-0.261355	-0.00271544	0.353901	0.980784	FALSE	FALSE	not_mito
1100	FALSE	High	Master Protein	P39656	Dolichyl-diphosphooligosaccharide--protein glycosyltransferase 48 kDa subunit [OS=Homo sapiens]	76.043	55	14	465	14	456	50.8	1421.27	14	DDOST	P39656				TRUE	0.760505	-0.161049	0.0269217	0.326273	FALSE	FALSE	not_mito
1101	FALSE	High	Master Protein	Q13838	Spliceosome RNA helicase DDX39B [OS=Homo sapiens]	75.921	42	15	840	7	428	49	2258.03	15	DDX39B	Q13838				TRUE	0.510332	1.05376	0.287192	0.131784	FALSE	FALSE	not_mito
1102	FALSE	High	Master Protein	P46777	Large ribosomal subunit protein uL18 [OS=Homo sapiens]	75.901	41	13	1046	13	297	34.3	2841.24	13	RPL5	P46777				TRUE	0.671539	-0.0470248	0.00450519	0.731122	TRUE	FALSE	not_mito
1103	FALSE	High	Master Protein	Q99755	Phosphatidylinositol 4-phosphate 5-kinase type-1 alpha [OS=Homo sapiens]	75.82	35	15	622	13	562	62.6	1604.59	15	PIP5K1A	Q99755				TRUE	0.773257	0.608056	0.00926156	0.0222808	TRUE	FALSE	not_mito
1104	FALSE	High	Master Protein	P04179	Superoxide dismutase [Mn], mitochondrial [OS=Homo sapiens]	75.803	72	13	936	13	222	24.7	3010.48	13	SOD2	P04179	MitoCarta3.0	SOD2	Matrix	FALSE	-1.10461	-0.542784	0.19563	0.00482343	FALSE	TRUE
1105	FALSE	High	Master Protein	Q8WVM8	Sec1 family domain-containing protein 1 [OS=Homo sapiens]	75.79	38	16	287	16	642	72.3	903.23	16	SCFD1	Q8WVM8				TRUE	0.781735	-0.646344	0.110247	0.0271377	FALSE	FALSE	not_mito
1106	FALSE	High	Master Protein	Q9UBV2	Protein sel-1 homolog 1 [OS=Homo sapiens]	75.778	29	13	148	13	794	88.7	501.01	13	SEL1L	Q9UBV2				TRUE	-1.58773	-0.862605		0.163595	FALSE	FALSE	not_mito
1107	FALSE	High	Master Protein	Q9H9A6	Leucine-rich repeat-containing protein 40 [OS=Homo sapiens]	75.702	43	21	273	21	602	68.2	659.2	21	LRRC40	Q9H9A6				TRUE	0.533868	0.631227	0.495313		FALSE	FALSE	not_mito
1108	FALSE	High	Master Protein	Q9GZR7	ATP-dependent RNA helicase DDX24 [OS=Homo sapiens]	75.633	29	18	216	18	859	96.3	655.08	18	DDX24	Q9GZR7				TRUE	0.475509	0.208836	0.247567	0.489486	FALSE	FALSE	not_mito
1109	FALSE	High	Master Protein	P43686	26S proteasome regulatory subunit 6B [OS=Homo sapiens]	75.629	65	17	267	17	418	47.3	680.12	17	PSMC4	P43686				TRUE	-0.420757	0.110259	0.169657	0.710722	FALSE	FALSE	not_mito
1110	FALSE	High	Master Protein	P28340	DNA polymerase delta catalytic subunit [OS=Homo sapiens]	75.542	25	23	158	23	1107	123.6	441.33	23	POLD1	P28340				TRUE	-0.0386843	-0.701818			FALSE	FALSE	not_mito
1111	FALSE	High	Master Protein	P05198	Eukaryotic translation initiation factor 2 subunit 1 [OS=Homo sapiens]	75.503	56	17	501	17	315	36.1	1469.69	17	EIF2S1	P05198				TRUE	0.979005	0.356042	6.84422e-05	0.0660572	TRUE	FALSE	not_mito
1112	FALSE	High	Master Protein	P60660	Myosin light polypeptide 6 [OS=Homo sapiens]	75.465	76	10	841	8	151	16.9	2519.82	10	MYL6	P60660				TRUE	0.945068	1.42405	6.54144e-05	0.000794913	TRUE	TRUE	not_mito
1113	FALSE	High	Master Protein	Q9P2B2	Prostaglandin F2 receptor negative regulator [OS=Homo sapiens]	75.442	30	25	409	25	879	98.5	944.22	25	PTGFRN	Q9P2B2				TRUE	1.45999	-0.631749	0.00181836	0.0101008	TRUE	FALSE	not_mito
1114	FALSE	High	Master Protein	Q8IYQ7	Threonine synthase-like 1 [OS=Homo sapiens]	75.426	32	18	301	18	743	83	911.81	18	THNSL1	Q8IYQ7	MitoCarta3.0	THNSL1	Matrix	FALSE		-0.488759		0.00290928	FALSE	TRUE
1115	FALSE	High	Master Protein	Q86SF2	N-acetylgalactosaminyltransferase 7 [OS=Homo sapiens]	75.384	42	22	377	22	657	75.3	1022.56	22	GALNT7	Q86SF2				TRUE	0.907409	-0.726081	0.0244294	0.000176305	FALSE	TRUE	not_mito
1116	FALSE	High	Master Protein	Q9HD20	Endoplasmic reticulum transmembrane helix translocase [OS=Homo sapiens]	75.356	26	25	375	25	1204	132.9	948.74	25	ATP13A1	Q9HD20				TRUE	0.719833	0.231343	0.0646746	0.603582	FALSE	FALSE	not_mito
1117	FALSE	High	Master Protein	Q99543	DnaJ homolog subfamily C member 2 [OS=Homo sapiens]	75.302	39	21	183	21	621	72	480.63	21	DNAJC2	Q99543				TRUE	0.722558	0.662107	0.0310247	0.00436266	FALSE	TRUE	not_mito
1118	FALSE	High	Master Protein	P62191	26S proteasome regulatory subunit 4 [OS=Homo sapiens]	75.25	53	18	256	17	440	49.2	827.64	18	PSMC1	P62191				TRUE	-0.236932	-0.167271	0.514174	0.633238	FALSE	FALSE	not_mito
1119	FALSE	High	Master Protein	P48960	Adhesion G protein-coupled receptor E5 [OS=Homo sapiens]	75.118	22	13	353	13	835	91.8	1063.22	13	ADGRE5	P48960				TRUE	0.0902756	0.207095	0.815283	0.443616	FALSE	FALSE	not_mito
1120	FALSE	High	Master Protein	Q7L1Q6	eIF5-mimic protein 2 [OS=Homo sapiens]	75.111	66	21	714	18	419	48	1799.69	21	BZW1	Q7L1Q6				TRUE	0.502952	0.0126072	0.100155	0.868982	FALSE	FALSE	not_mito
1121	FALSE	High	Master Protein	Q13573	SNW domain-containing protein 1 [OS=Homo sapiens]	75.109	40	17	276	17	536	61.5	743.25	17	SNW1	Q13573				TRUE	0.214487	0.633618	0.300449	0.236579	FALSE	FALSE	not_mito
1122	FALSE	High	Master Protein	A0MZ66	Shootin-1 [OS=Homo sapiens]	75.077	38	21	319	21	631	71.6	864.2	21	SHTN1	A0MZ66				TRUE	-1.34085	-1.06979	0.00192064	1.48094e-05	TRUE	TRUE	not_mito
1123	FALSE	High	Master Protein	Q92597	Protein NDRG1 [OS=Homo sapiens]	75.046	40	9	257	9	394	42.8	829.5	9	NDRG1	Q92597				TRUE	-0.183261	-0.458615	0.492388	0.33752	FALSE	FALSE	not_mito
1124	FALSE	High	Master Protein	Q9UNM6	26S proteasome non-ATPase regulatory subunit 13 [OS=Homo sapiens]	75.046	56	17	339	17	376	42.9	876.76	17	PSMD13	Q9UNM6				TRUE	-3.56138	2.85498	0.361561	0.250925	FALSE	FALSE	not_mito
1125	FALSE	High	Master Protein	P46063	ATP-dependent DNA helicase Q1 [OS=Homo sapiens]	75.028	39	20	445	19	649	73.4	1183.26	20	RECQL	P46063				TRUE	1.06863	0.145369	0.00195665	0.672842	TRUE	FALSE	not_mito
1126	FALSE	High	Master Protein	Q9BTX1	Nucleoporin NDC1 [OS=Homo sapiens]	74.704	36	17	378	17	674	76.3	1179.62	17	NDC1	Q9BTX1				TRUE	-0.858621	0.604041	0.0622069	0.00217024	FALSE	TRUE	not_mito
1127	FALSE	High	Master Protein	O60341	Lysine-specific histone demethylase 1A [OS=Homo sapiens]	74.664	41	20	180	20	852	92.8	500.72	20	KDM1A	O60341				TRUE	-0.0966257	-0.281031	0.823608		FALSE	FALSE	not_mito
1128	FALSE	High	Master Protein	Q9Y4C8	Probable RNA-binding protein 19 [OS=Homo sapiens]	74.508	28	19	175	19	960	107.3	536.56	19	RBM19	Q9Y4C8				TRUE	0.402306	0.131235	0.24858	0.449599	FALSE	FALSE	not_mito
1129	FALSE	High	Master Protein	Q9H4A3	Serine/threonine-protein kinase WNK1 [OS=Homo sapiens]	74.455	14	21	206	19	2382	250.6	602.9	21	WNK1	Q9H4A3				TRUE	0.0989699	-0.108924	0.696725	0.568065	FALSE	FALSE	not_mito
1130	FALSE	High	Master Protein	Q5VT06	Centrosome-associated protein 350 [OS=Homo sapiens]	74.453	12	28	131	28	3117	350.7	326.12	28	CEP350	Q5VT06				TRUE	0.300055	-2.6701	0.600671	0.000351466	FALSE	TRUE	not_mito
1131	FALSE	High	Master Protein	Q9BZL4	Protein phosphatase 1 regulatory subunit 12C [OS=Homo sapiens]	74.437	39	20	219	20	782	84.8	616.38	20	PPP1R12C	Q9BZL4				TRUE	0.429388	0.173202	0.184263	0.133797	FALSE	FALSE	not_mito
1132	FALSE	High	Master Protein	Q9H0B6	Kinesin light chain 2 [OS=Homo sapiens]	74.385	44	22	337	17	622	68.9	919.89	22	KLC2	Q9H0B6				TRUE	-0.805302	1.40396	0.104147	0.00118755	FALSE	TRUE	not_mito
1133	FALSE	High	Master Protein	O14925	Mitochondrial import inner membrane translocase subunit Tim23 [OS=Homo sapiens]	74.371	63	7	280	7	209	21.9	1011	7	TIMM23	O14925	MitoCarta3.0	TIMM23	MIM	FALSE	0.922818	-0.137351	0.0707859	0.320216	FALSE	FALSE
1134	FALSE	High	Master Protein	O00148	ATP-dependent RNA helicase DDX39A [OS=Homo sapiens]	74.29	42	15	776	7	427	49.1	2059.48	15	DDX39A	O00148				TRUE	1.08202	1.50441	0.0188302		FALSE	FALSE	not_mito
1135	FALSE	High	Master Protein	Q96ER9	Mitochondrial potassium channel [OS=Homo sapiens]	74.242	45	16	555	16	411	45.8	1605.27	16	CCDC51	Q96ER9	MitoCarta3.0	CCDC51	MIM	FALSE	1.90001	-0.637603	0.000317258	0.000497704	TRUE	TRUE
1136	FALSE	High	Master Protein	Q14344	Guanine nucleotide-binding protein subunit alpha-13 [OS=Homo sapiens]	74.204	52	16	752	14	377	44	1915.07	16	GNA13	Q14344				TRUE	-0.542874	0.564058	0.110178	0.00161791	FALSE	TRUE	not_mito
1137	FALSE	High	Master Protein	P18669	Phosphoglycerate mutase 1 [OS=Homo sapiens]	74.175	69	13	444	13	254	28.8	1218.37	13	PGAM1	P18669				TRUE	-0.192305	-0.444762	0.44277	0.0446614	FALSE	FALSE	not_mito
1138	FALSE	High	Master Protein	Q4G0N4	NAD kinase 2, mitochondrial [OS=Homo sapiens]	74.171	45	16	590	16	442	49.4	1660.21	16	NADK2	Q4G0N4	MitoCarta3.0	NADK2	Matrix	FALSE	1.99494	-0.589159	0.0183099	0.00735925	FALSE	TRUE
1139	FALSE	High	Master Protein	Q5HYK3	2-methoxy-6-polyprenyl-1,4-benzoquinol methylase, mitochondrial [OS=Homo sapiens]	74.16	58	14	364	14	327	37.1	1063.73	14	COQ5	Q5HYK3	MitoCarta3.0	COQ5	MIM	FALSE	3.68307	-0.783423	5.65397e-05	0.0581861	TRUE	FALSE
1140	FALSE	High	Master Protein	P51648	Aldehyde dehydrogenase family 3 member A2 [OS=Homo sapiens]	74.077	43	15	608	14	485	54.8	1659.39	15	ALDH3A2	P51648	MitoCarta3.0	ALDH3A2	Membrane	FALSE	1.90177	-0.364874	0.000133108	0.0192668	TRUE	FALSE
1141	FALSE	High	Master Protein	P33121	Long-chain-fatty-acid--CoA ligase 1 [OS=Homo sapiens]	74.03	35	22	491	22	698	77.9	1272.9	22	ACSL1	P33121	MitoCarta3.0	ACSL1	MOM	FALSE	-0.424074	0.1518	0.206306	0.187329	FALSE	FALSE
1142	FALSE	High	Master Protein	P04792	Heat shock protein beta-1 [OS=Homo sapiens]	73.922	83	14	660	14	205	22.8	1891.87	14	HSPB1	P04792				TRUE	0.334986	0.027163	0.0285307	0.863436	FALSE	FALSE	not_mito
1143	FALSE	High	Master Protein	Q9Y6M5	Proton-coupled zinc antiporter SLC30A1 [OS=Homo sapiens]	73.857	38	14	471	14	507	55.3	1339.62	14	SLC30A1	Q9Y6M5				TRUE	0.86666	1.21631	0.0309963	5.66241e-05	FALSE	TRUE	not_mito
1144	FALSE	High	Master Protein	Q13347	Eukaryotic translation initiation factor 3 subunit I [OS=Homo sapiens]	73.747	62	14	387	14	325	36.5	1134.35	14	EIF3I	Q13347				TRUE	-0.270205	-0.0446144	0.0650502	0.362567	FALSE	FALSE	not_mito
1145	FALSE	High	Master Protein	Q9UGI8	Testin [OS=Homo sapiens]	73.704	41	18	388	18	421	48	1022.96	18	TES	Q9UGI8				TRUE	0.905179	1.25423	0.0224266	0.0839086	FALSE	FALSE	not_mito
1146	FALSE	High	Master Protein	P45954	Short/branched chain specific acyl-CoA dehydrogenase, mitochondrial [OS=Homo sapiens]	73.618	45	15	380	15	432	47.5	1097.28	15	ACADSB	P45954	MitoCarta3.0	ACADSB	Matrix	FALSE	2.11646	-1.23138	5.48166e-05	0.00392686	TRUE	TRUE
1147	FALSE	High	Master Protein	A5A3E0	POTE ankyrin domain family member F [OS=Homo sapiens]	73.564	23	17	1755	1	1075	121.4	4766.61	17	POTEF	A5A3E0				TRUE	-0.424178		0.0311223		FALSE	FALSE	not_mito
1148	FALSE	High	Master Protein	Q9UG63	ATP-binding cassette sub-family F member 2 [OS=Homo sapiens]	73.547	33	20	524	20	623	71.2	1258.5	20	ABCF2	Q9UG63				TRUE	1.02829	0.222776	0.131159	0.682744	FALSE	FALSE	not_mito
1149	FALSE	High	Master Protein	Q14240	Eukaryotic initiation factor 4A-II [OS=Homo sapiens]	73.446	45	15	1110	6	407	46.4	3079.2	15	EIF4A2	Q14240				TRUE	-0.20493	0.0572824	0.347551	0.537898	FALSE	FALSE	not_mito
1150	FALSE	High	Master Protein	O00203	AP-3 complex subunit beta-1 [OS=Homo sapiens]	73.44	23	23	437	23	1094	121.2	1133.25	23	AP3B1	O00203				TRUE	0.381342	-0.640908	0.0784152	0.0145216	FALSE	FALSE	not_mito
1151	FALSE	High	Master Protein	P11171	Protein 4.1 [OS=Homo sapiens]	73.431	33	22	365	21	864	97	970.49	22	EPB41	P11171				TRUE	-0.98802	0.417927	0.221046	0.170487	FALSE	FALSE	not_mito
1152	FALSE	High	Master Protein	O75947	ATP synthase subunit d, mitochondrial [OS=Homo sapiens]	73.395	81	14	563	14	161	18.5	1594.57	14	ATP5PD	O75947	MitoCarta3.0	ATP5PD	MIM	FALSE	-0.262003	-0.877091	0.527001	0.00266864	FALSE	TRUE
1153	FALSE	High	Master Protein	O15228	Dihydroxyacetone phosphate acyltransferase [OS=Homo sapiens]	73.362	31	16	246	16	680	77.1	685.51	16	GNPAT	O15228				TRUE	0.784172	-0.737126	0.00410138	0.0240305	TRUE	FALSE	not_mito
1154	FALSE	High	Master Protein	P05362	Intercellular adhesion molecule 1 [OS=Homo sapiens]	73.309	39	18	820	18	532	57.8	2250.47	18	ICAM1	P05362				TRUE	0.033867	0.529262	0.920347	0.00422961	FALSE	TRUE	not_mito
1155	FALSE	High	Master Protein	O60306	RNA helicase aquarius [OS=Homo sapiens]	73.301	18	21	132	21	1485	171.2	334.3	21	AQR	O60306				TRUE	0.860476	-0.465706	0.00741098	0.00145545	TRUE	TRUE	not_mito
1156	FALSE	High	Master Protein	Q12907	Vesicular integral-membrane protein VIP36 [OS=Homo sapiens]	73.293	53	14	353	14	356	40.2	1146.29	14	LMAN2	Q12907				TRUE	4.38794	-0.504891	4.50881e-06	0.00149374	TRUE	TRUE	not_mito
1157	FALSE	High	Master Protein	Q9Y613	FH1/FH2 domain-containing protein 1 [OS=Homo sapiens]	73.218	24	19	221	19	1164	126.5	668.5	19	FHOD1	Q9Y613				TRUE	0.345238	2.42592	0.60435	0.0428062	FALSE	FALSE	not_mito
1158	FALSE	High	Master Protein	P50542	Peroxisomal targeting signal 1 receptor [OS=Homo sapiens]	73.142	37	15	110	15	639	70.8	361.7	15	PEX5	P50542				TRUE	-0.962462	0.20454	0.000817954	0.384692	TRUE	FALSE	not_mito
1159	FALSE	High	Master Protein	Q7Z4S6	Kinesin-like protein KIF21A [OS=Homo sapiens]	73.139	14	17	126	17	1674	187.1	390.33	17	KIF21A	Q7Z4S6				TRUE	-0.26449	-1.8218	0.391165	3.59929e-05	FALSE	TRUE	not_mito
1160	FALSE	High	Master Protein	O43663	Protein regulator of cytokinesis 1 [OS=Homo sapiens]	73.128	33	17	298	16	620	71.6	764.66	17	PRC1	O43663				TRUE	0.286241	-1.43179	0.437629	0.000816019	FALSE	TRUE	not_mito
1161	FALSE	High	Master Protein	P21281	V-type proton ATPase subunit B, brain isoform [OS=Homo sapiens]	72.932	43	15	378	15	511	56.5	1012.59	15	ATP6V1B2	P21281				TRUE	-1.41458	0.121233	0.000162479	0.733273	TRUE	FALSE	not_mito
1162	FALSE	High	Master Protein	P48735	Isocitrate dehydrogenase [NADP], mitochondrial [OS=Homo sapiens]	72.922	40	17	461	16	452	50.9	1232.56	17	IDH2	P48735	MitoCarta3.0	IDH2	Matrix	FALSE	3.40258	-1.44338	2.20326e-06	0.000478096	TRUE	TRUE
1163	FALSE	High	Master Protein	Q9UMX0	Ubiquilin-1 [OS=Homo sapiens]	72.888	28	11	291	5	589	62.5	921.07	11	UBQLN1	Q9UMX0				TRUE	-1.90214	-0.737029		0.221554	FALSE	FALSE	not_mito
1164	FALSE	High	Master Protein	P27348	14-3-3 protein theta [OS=Homo sapiens]	72.791	57	15	715	10	245	27.7	2003.34	15	YWHAQ	P27348				TRUE	0.137692	-0.0439692	0.260386	0.879035	FALSE	FALSE	not_mito
1165	FALSE	High	Master Protein	P31150	Rab GDP dissociation inhibitor alpha [OS=Homo sapiens]	72.765	45	16	312	8	447	50.6	841.15	16	GDI1	P31150				TRUE	-0.374525	0.306274			FALSE	FALSE	not_mito
1166	FALSE	High	Master Protein	Q9Y6G9	Cytoplasmic dynein 1 light intermediate chain 1 [OS=Homo sapiens]	72.713	46	16	417	15	523	56.5	1233.22	16	DYNC1LI1	Q9Y6G9				TRUE	0.160764	0.142815	0.477534	0.442346	FALSE	FALSE	not_mito
1167	FALSE	High	Master Protein	Q8IZL8	Proline-, glutamic acid- and leucine-rich protein 1 [OS=Homo sapiens]	72.71	26	16	200	16	1130	119.6	554.51	16	PELP1	Q8IZL8				TRUE	0.628422	2.24955	0.180097		FALSE	FALSE	not_mito
1168	FALSE	High	Master Protein	Q14669	E3 ubiquitin-protein ligase TRIP12 [OS=Homo sapiens]	72.65	14	19	117	19	1992	220.3	305.74	19	TRIP12	Q14669				TRUE	2.06333	-0.0743515	0.00130346	0.704425	TRUE	FALSE	not_mito
1169	FALSE	High	Master Protein	Q13123	Protein Red [OS=Homo sapiens]	72.634	38	17	221	17	557	65.6	598.73	17	IK	Q13123				TRUE	1.61241	0.252654	0.0033952	0.584696	TRUE	FALSE	not_mito
1170	FALSE	High	Master Protein	Q03518	Antigen peptide transporter 1 [OS=Homo sapiens]	72.627	33	14	295	14	748	80.9	1003.95	14	TAP1	Q03518				TRUE	1.28922	-0.354412	0.0490445	0.330351	FALSE	FALSE	not_mito
1171	FALSE	High	Master Protein	Q9UI10	Translation initiation factor eIF2B subunit delta [OS=Homo sapiens]	72.621	48	18	137	18	523	57.5	372.48	18	EIF2B4	Q9UI10				TRUE	0.0630925	1.06272	0.878207	0.000554055	FALSE	TRUE	not_mito
1172	FALSE	High	Master Protein	Q6L8Q7	2',5'-phosphodiesterase 12 [OS=Homo sapiens]	72.607	39	15	319	15	609	67.3	890.37	15	PDE12	Q6L8Q7	MitoCarta3.0	PDE12	Matrix	FALSE	2.00804	-1.08814	1.53139e-05	0.00191276	TRUE	TRUE
1173	FALSE	High	Master Protein	Q6P1M0	Long-chain fatty acid transport protein 4 [OS=Homo sapiens]	72.468	36	20	366	18	643	72	982.54	20	SLC27A4	Q6P1M0				TRUE	-0.635357	-0.0472094	0.270205	0.756165	FALSE	FALSE	not_mito
1174	FALSE	High	Master Protein	Q96J84	Kin of IRRE-like protein 1 [OS=Homo sapiens]	72.433	38	20	258	20	757	83.5	777.49	20	KIRREL1	Q96J84				TRUE	6.6601	0.266391	2.82981e-05	0.211122	TRUE	FALSE	not_mito
1175	FALSE	High	Master Protein	P48047	ATP synthase subunit O, mitochondrial [OS=Homo sapiens]	72.323	67	11	949	11	213	23.3	2773.63	11	ATP5PO	P48047	MitoCarta3.0	ATP5PO	MIM	FALSE	1.06238	-1.34973	0.00959689	1.89431e-06	TRUE	TRUE
1176	FALSE	High	Master Protein	P31946	14-3-3 protein beta/alpha [OS=Homo sapiens]	72.266	56	12	708	6	246	28.1	1794.66	12	YWHAB	P31946				TRUE	0.407373	0.037516	0.00255415	0.787867	TRUE	FALSE	not_mito
1177	FALSE	High	Master Protein	P61160	Actin-related protein 2 [OS=Homo sapiens]	72.239	38	11	495	11	394	44.7	1523.41	11	ACTR2	P61160				TRUE	-0.191575	0.0353524	0.36874	0.791018	FALSE	FALSE	not_mito
1178	FALSE	High	Master Protein	Q53EP0	Fibronectin type III domain-containing protein 3B [OS=Homo sapiens]	72.209	18	15	218	15	1204	132.8	738.46	15	FNDC3B	Q53EP0				TRUE	-0.335381	-0.473525	0.601564	0.581928	FALSE	FALSE	not_mito
1179	FALSE	High	Master Protein	Q9NWH9	SAFB-like transcription modulator [OS=Homo sapiens]	72.173	29	22	179	22	1034	117.1	487.59	22	SLTM	Q9NWH9				TRUE	1.39077	0.731124	0.00147992	0.179457	TRUE	FALSE	not_mito
1180	FALSE	High	Master Protein	Q05209	Tyrosine-protein phosphatase non-receptor type 12 [OS=Homo sapiens]	72.155	41	18	101	18	780	88.1	300.49	18	PTPN12	Q05209				TRUE	0.0104178	0.187118	0.975199		FALSE	FALSE	not_mito
1181	FALSE	High	Master Protein	Q9BTU6	Phosphatidylinositol 4-kinase type 2-alpha [OS=Homo sapiens]	72.101	58	22	350	22	479	54	913.13	22	PI4K2A	Q9BTU6				TRUE	-0.359668	2.11848	0.529891	1.0309e-05	FALSE	TRUE	not_mito
1182	FALSE	High	Master Protein	Q02750	Dual specificity mitogen-activated protein kinase kinase 1 [OS=Homo sapiens]	72.076	39	15	398	10	393	43.4	1102.3	15	MAP2K1	Q02750				TRUE	0.271857	0.952399	0.193247	0.143321	FALSE	FALSE	not_mito
1183	FALSE	High	Master Protein	Q8TAA9	Vang-like protein 1 [OS=Homo sapiens]	72.001	44	17	465	17	524	59.9	1440.61	17	VANGL1	Q8TAA9				TRUE	-0.680562	-0.366178	0.00409881	0.00223283	TRUE	TRUE	not_mito
1184	FALSE	High	Master Protein	O60566	Mitotic checkpoint serine/threonine-protein kinase BUB1 beta [OS=Homo sapiens]	71.872	26	22	136	22	1050	119.5	372.69	22	BUB1B	O60566				TRUE	0.684369	-0.745244	0.0466324	0.0451381	FALSE	FALSE	not_mito
1185	FALSE	High	Master Protein	P30519	Heme oxygenase 2 [OS=Homo sapiens]	71.864	50	12	416	12	316	36	1286.08	12	HMOX2	P30519				TRUE	0.177012	-0.366423	0.67627	0.0173466	FALSE	FALSE	not_mito
1186	FALSE	High	Master Protein	Q8NB90	ATPase family gene 2 protein homolog A [OS=Homo sapiens]	71.854	29	19	139	18	893	97.8	405.75	19	AFG2A	Q8NB90				TRUE	0.785752	-1.22556	0.401568		FALSE	FALSE	not_mito
1187	FALSE	High	Master Protein	Q9H4A4	Aminopeptidase B [OS=Homo sapiens]	71.837	36	18	186	18	650	72.5	514.71	18	RNPEP	Q9H4A4				TRUE	-0.0659243	0.896702	0.777161		FALSE	FALSE	not_mito
1188	FALSE	High	Master Protein	P50336	Protoporphyrinogen oxidase [OS=Homo sapiens]	71.812	45	15	396	15	477	50.7	1127.98	15	PPOX	P50336	MitoCarta3.0	PPOX	MIM	FALSE	1.93515	-0.460652	3.22447e-06	0.00298879	TRUE	TRUE
1189	FALSE	High	Master Protein	P20810	Calpastatin [OS=Homo sapiens]	71.802	32	13	196	13	708	76.5	515.73	13	CAST	P20810				TRUE	0.990377	1.33902	0.189615	1.43627e-05	FALSE	TRUE	not_mito
1190	FALSE	High	Master Protein	Q63ZY3	KN motif and ankyrin repeat domain-containing protein 2 [OS=Homo sapiens]	71.782	29	18	288	17	851	91.1	846.63	18	KANK2	Q63ZY3				TRUE	-0.610036	0.668203	0.187525	0.360253	FALSE	FALSE	not_mito
1191	FALSE	High	Master Protein	Q13425	Beta-2-syntrophin [OS=Homo sapiens]	71.734	40	17	434	17	540	57.9	1255.41	17	SNTB2	Q13425				TRUE	0.121718	0.145088	0.0288464	0.377056	FALSE	FALSE	not_mito
1192	FALSE	High	Master Protein	P62879	Guanine nucleotide-binding protein G(I)/G(S)/G(T) subunit beta-2 [OS=Homo sapiens]	71.721	47	11	634	5	340	37.3	1687.07	11	GNB2	P62879				TRUE	1.8346	-2.39804	0.0697042		FALSE	FALSE	not_mito
1193	FALSE	High	Master Protein	Q9UJU6	Drebrin-like protein [OS=Homo sapiens]	71.685	37	12	219	12	430	48.2	638.67	12	DBNL	Q9UJU6				TRUE	-0.112002	1.64255	0.563728	0.151539	FALSE	FALSE	not_mito
1194	FALSE	High	Master Protein	Q15165	Serum paraoxonase/arylesterase 2 [OS=Homo sapiens]	71.668	51	11	294	11	354	39.4	951.73	11	PON2	Q15165				TRUE	-0.691515	-0.867491		0.130176	FALSE	FALSE	not_mito
1195	FALSE	High	Master Protein	P00390	Glutathione reductase, mitochondrial [OS=Homo sapiens]	71.658	39	12	314	12	522	56.2	956.32	12	GSR	P00390	MitoCarta3.0	GSR	Matrix	FALSE	0.0464217	-0.835555	0.79885	0.000514723	FALSE	TRUE
1196	FALSE	High	Master Protein	Q5TZA2	Rootletin [OS=Homo sapiens]	71.643	14	25	212	24	2017	228.3	535.9	25	CROCC	Q5TZA2				TRUE	0.22168	-0.0768024	0.279921		FALSE	FALSE	not_mito
1197	FALSE	High	Master Protein	O60664	Perilipin-3 [OS=Homo sapiens]	71.583	46	14	368	14	434	47	1147.43	14	PLIN3	O60664				TRUE	-0.0795967	-0.0304001	0.206434	0.769352	FALSE	FALSE	not_mito
1198	FALSE	High	Master Protein	Q9H223	EH domain-containing protein 4 [OS=Homo sapiens]	71.548	47	20	391	15	541	61.1	1136.35	20	EHD4	Q9H223				TRUE	2.37503	-1.08442	0.000138071	0.000244406	TRUE	TRUE	not_mito
1199	FALSE	High	Master Protein	P41091	Eukaryotic translation initiation factor 2 subunit 3 [OS=Homo sapiens]	71.514	45	15	464	15	472	51.1	1187.45	15	EIF2S3	P41091				TRUE	0.975189	0.662021	0.206166	0.0773479	FALSE	FALSE	not_mito
1200	FALSE	High	Master Protein	Q9BZF1	Oxysterol-binding protein-related protein 8 [OS=Homo sapiens]	71.499	34	20	303	18	889	101.1	818.6	20	OSBPL8	Q9BZF1				TRUE	0.147961	1.51969	0.760826	0.333378	FALSE	FALSE	not_mito
1201	FALSE	High	Master Protein	Q15003	Condensin complex subunit 2 [OS=Homo sapiens]	71.479	32	16	249	16	741	82.5	673.65	16	NCAPH	Q15003				TRUE	0.434856	0.825148	0.0935367	0.102387	FALSE	FALSE	not_mito
1202	FALSE	High	Master Protein	A6NHR9	Structural maintenance of chromosomes flexible hinge domain-containing protein 1 [OS=Homo sapiens]	71.43	17	27	222	27	2005	226.2	544.45	27	SMCHD1	A6NHR9				TRUE	2.24966	-0.912197	0.000744663	0.000449608	TRUE	TRUE	not_mito
1203	FALSE	High	Master Protein	Q9UN86	Ras GTPase-activating protein-binding protein 2 [OS=Homo sapiens]	71.371	53	15	292	14	482	54.1	818.59	15	G3BP2	Q9UN86				TRUE	0.359938	-1.32649	0.638844	0.12105	FALSE	FALSE	not_mito
1204	FALSE	High	Master Protein	Q9P015	Large ribosomal subunit protein uL15m [OS=Homo sapiens]	71.321	64	16	320	16	296	33.4	823.9	16	MRPL15	Q9P015	MitoCarta3.0	MRPL15	Matrix	FALSE	-0.0279705	-1.54861	0.929807	7.59336e-06	FALSE	TRUE
1205	FALSE	High	Master Protein	Q99575	Ribonucleases P/MRP protein subunit POP1 [OS=Homo sapiens]	71.281	26	21	185	21	1024	114.6	438.59	21	POP1	Q99575				TRUE	3.76939	0.434628	2.72012e-05	0.0340507	TRUE	FALSE	not_mito
1206	FALSE	High	Master Protein	O75396	Vesicle-trafficking protein SEC22b [OS=Homo sapiens]	71.274	61	12	567	12	215	24.7	1718.85	12	SEC22B	O75396				TRUE	0.16108	-0.319074	0.405508	0.0181734	FALSE	FALSE	not_mito
1207	FALSE	High	Master Protein	Q15181	Inorganic pyrophosphatase [OS=Homo sapiens]	71.26	53	15	366	14	289	32.6	956.02	15	PPA1	Q15181				TRUE	0.136916	-0.0740551	0.41315	0.553019	FALSE	FALSE	not_mito
1208	FALSE	High	Master Protein	Q9H2K8	Serine/threonine-protein kinase TAO3 [OS=Homo sapiens]	71.216	29	22	324	19	898	105.3	892.83	22	TAOK3	Q9H2K8				TRUE	0.61423	-0.305325	0.0480224	0.172546	FALSE	FALSE	not_mito
1209	FALSE	High	Master Protein	Q15751	Probable E3 ubiquitin-protein ligase HERC1 [OS=Homo sapiens]	71.208	7	23	53	23	4861	531.9	142.55	23	HERC1	Q15751				TRUE	0.23158	0.290822	0.107584	0.00216186	FALSE	TRUE	not_mito
1210	FALSE	High	Master Protein	Q96C36	Pyrroline-5-carboxylate reductase 2 [OS=Homo sapiens]	71.16	41	11	667	10	320	33.6	1957.38	11	PYCR2	Q96C36	MitoCarta3.0	PYCR2	Matrix	FALSE	3.21637	-1.63851	3.29425e-05	2.23379e-06	TRUE	TRUE
1211	FALSE	High	Master Protein	P06737	Glycogen phosphorylase, liver form [OS=Homo sapiens]	71.135	30	21	234	18	847	97.1	650.88	21	PYGL	P06737				TRUE	0.297101	-0.287901	0.138398	0.180785	FALSE	FALSE	not_mito
1212	FALSE	High	Master Protein	Q16881	Thioredoxin reductase 1, cytoplasmic [OS=Homo sapiens]	71.102	37	18	341	18	649	70.9	947.88	18	TXNRD1	Q16881	MitoCarta3.0	TXNRD1	unknown	FALSE	2.48229	-1.36787	0.00016219	0.000687035	TRUE	TRUE
1213	FALSE	High	Master Protein	Q9ULF5	Zinc transporter ZIP10 [OS=Homo sapiens]	71.075	24	17	529	17	831	94.1	1382.4	17	SLC39A10	Q9ULF5				TRUE	0.740686	-0.282566	0.003163	0.0323484	TRUE	FALSE	not_mito
1214	FALSE	High	Master Protein	O95340	Bifunctional 3'-phosphoadenosine 5'-phosphosulfate synthase 2 [OS=Homo sapiens]	71.063	35	18	340	18	614	69.5	895.79	18	PAPSS2	O95340				TRUE	1.62073	0.0920999	0.000964512	0.875129	TRUE	FALSE	not_mito
1215	FALSE	High	Master Protein	Q9UPT5	Exocyst complex component 7 [OS=Homo sapiens]	71.013	36	22	294	22	735	83.3	814.22	22	EXOC7	Q9UPT5				TRUE	-1.52783	-0.159983	0.00329397	0.56405	TRUE	FALSE	not_mito
1216	FALSE	High	Master Protein	P27694	Replication protein A 70 kDa DNA-binding subunit [OS=Homo sapiens]	71.007	33	16	314	16	616	68.1	876.14	16	RPA1	P27694				TRUE	0.35284	0.153385	0.0527531	0.0636662	FALSE	FALSE	not_mito
1217	FALSE	High	Master Protein	Q9P2R7	Succinate--CoA ligase [ADP-forming] subunit beta, mitochondrial [OS=Homo sapiens]	70.981	49	20	643	20	463	50.3	1699.73	20	SUCLA2	Q9P2R7	MitoCarta3.0	SUCLA2	Matrix	FALSE	2.47703	-1.07803	1.03062e-05	0.000152828	TRUE	TRUE
1218	FALSE	High	Master Protein	O15460	Prolyl 4-hydroxylase subunit alpha-2 [OS=Homo sapiens]	70.927	38	16	415	16	535	60.9	1169.38	16	P4HA2	O15460				TRUE	1.69046	-0.0379165	0.0209721	0.754105	FALSE	FALSE	not_mito
1219	FALSE	High	Master Protein	P11413	Glucose-6-phosphate 1-dehydrogenase [OS=Homo sapiens]	70.858	42	18	487	18	515	59.2	1200.03	18	G6PD	P11413				TRUE	2.46832	-0.941334	5.03235e-06	0.000498118	TRUE	TRUE	not_mito
1220	FALSE	High	Master Protein	Q9H8Y5	tRNA endonuclease ANKZF1 [OS=Homo sapiens]	70.773	37	19	223	19	726	80.9	626.82	19	ANKZF1	Q9H8Y5				TRUE	0.820848	0.133665	0.000952379	0.651384	TRUE	FALSE	not_mito
1221	FALSE	High	Master Protein	Q9UGM6	Tryptophan--tRNA ligase, mitochondrial [OS=Homo sapiens]	70.76	56	14	283	14	360	40.1	788.14	14	WARS2	Q9UGM6	MitoCarta3.0	WARS2	Matrix	FALSE	-0.108538	-1.00966	0.597856	0.0102403	FALSE	FALSE
1222	FALSE	High	Master Protein	Q96AG4	Leucine-rich repeat-containing protein 59 [OS=Homo sapiens]	70.734	50	14	745	14	307	34.9	2051.3	14	LRRC59	Q96AG4				TRUE	-0.312266	-0.00256826	0.188428	0.968888	FALSE	FALSE	not_mito
1223	FALSE	High	Master Protein	Q6NVY1	3-hydroxyisobutyryl-CoA hydrolase, mitochondrial [OS=Homo sapiens]	70.733	51	18	582	18	386	43.5	1606.85	18	HIBCH	Q6NVY1	MitoCarta3.0	HIBCH	Matrix	FALSE	1.48611	-0.596866	0.0017006	8.7385e-05	TRUE	TRUE
1224	FALSE	High	Master Protein	Q14108	Lysosome membrane protein 2 [OS=Homo sapiens]	70.707	37	13	382	13	478	54.3	1166.72	13	SCARB2	Q14108				TRUE	-0.196201	0.285072	0.436016	0.240855	FALSE	FALSE	not_mito
1225	FALSE	High	Master Protein	Q13206	Probable ATP-dependent RNA helicase DDX10 [OS=Homo sapiens]	70.707	28	20	162	20	875	100.8	432	20	DDX10	Q13206				TRUE	-0.352617	-0.609118	0.550034		FALSE	FALSE	not_mito
1226	FALSE	High	Master Protein	P84077	ADP-ribosylation factor 1 [OS=Homo sapiens]	70.684	60	10	779	5	181	20.7	2237.94	10	ARF1	P84077				TRUE	0.350257	0.246255	0.0246825	0.00689993	FALSE	TRUE	not_mito
1227	FALSE	High	Master Protein	P62820	Ras-related protein Rab-1A [OS=Homo sapiens]	70.682	68	12	1151	5	205	22.7	3310.74	12	RAB1A	P62820				TRUE	0.833794	-0.269671	0.0204393	0.0111691	FALSE	FALSE	not_mito
1228	FALSE	High	Master Protein	Q9P0V3	SH3 domain-binding protein 4 [OS=Homo sapiens]	70.494	29	20	289	20	963	107.4	814.87	20	SH3BP4	Q9P0V3				TRUE	-0.949532	1.01225	0.172833	0.00405027	FALSE	TRUE	not_mito
1229	FALSE	High	Master Protein	O75436	Vacuolar protein sorting-associated protein 26A [OS=Homo sapiens]	70.455	57	14	390	13	327	38.1	1156.55	14	VPS26A	O75436				TRUE	-0.149654	-0.0702251	0.461511	0.652125	FALSE	FALSE	not_mito
1230	FALSE	High	Master Protein	Q68CP9	AT-rich interactive domain-containing protein 2 [OS=Homo sapiens]	70.444	18	18	109	18	1835	197.3	321.95	18	ARID2	Q68CP9				TRUE	1.81725				FALSE	FALSE	not_mito
1231	FALSE	High	Master Protein	Q9UMR2	ATP-dependent RNA helicase DDX19B [OS=Homo sapiens]	70.254	44	17	352	3	479	53.9	974.06	17	DDX19B	Q9UMR2				TRUE	0.32586	0.0843214			FALSE	FALSE	not_mito
1232	FALSE	High	Master Protein	P61011	Signal recognition particle subunit SRP54 [OS=Homo sapiens]	70.241	36	14	263	14	504	55.7	820.64	14	SRP54	P61011				TRUE	0.728913	-0.124073	0.0537991	0.646571	FALSE	FALSE	not_mito
1233	FALSE	High	Master Protein	Q6UXV4	MICOS complex subunit MIC27 [OS=Homo sapiens]	70.195	51	10	298	10	268	29.1	931.06	10	APOOL	Q6UXV4	MitoCarta3.0	APOOL	MIM	FALSE	-3.25196	-0.0676055		0.752276	FALSE	FALSE
1234	FALSE	High	Master Protein	Q6P158	Putative ATP-dependent RNA helicase DHX57 [OS=Homo sapiens]	70.17	17	17	90	16	1386	155.5	288.47	17	DHX57	Q6P158				TRUE	-0.523613	-0.404523			FALSE	FALSE	not_mito
1235	FALSE	High	Master Protein	P53701	Holocytochrome c-type synthase [OS=Homo sapiens]	70.099	58	14	517	14	268	30.6	1493.2	14	HCCS	P53701	MitoCarta3.0	HCCS	IMS	FALSE	0.18328	-0.398585	0.627063	0.0136736	FALSE	FALSE
1236	FALSE	High	Master Protein	P62495	Eukaryotic peptide chain release factor subunit 1 [OS=Homo sapiens]	70.059	45	16	543	16	437	49	1613.89	16	ETF1	P62495				TRUE	0.650862	0.223378	0.000176695	0.011772	TRUE	FALSE	not_mito
1237	FALSE	High	Master Protein	O15042	U2 snRNP-associated SURP motif-containing protein [OS=Homo sapiens]	69.927	25	19	223	19	1029	118.2	602.6	19	U2SURP	O15042				TRUE	0.534911	-0.0408156	0.00106698	0.903163	TRUE	FALSE	not_mito
1238	FALSE	High	Master Protein	O15294	UDP-N-acetylglucosamine--peptide N-acetylglucosaminyltransferase 110 kDa subunit [OS=Homo sapiens]	69.924	27	21	252	21	1046	116.9	644.08	21	OGT	O15294				TRUE	0.910933	-0.982385	0.087207		FALSE	FALSE	not_mito
1239	FALSE	High	Master Protein	P35052	Glypican-1 [OS=Homo sapiens]	69.865	38	14	358	14	558	61.6	1031.95	14	GPC1	P35052				TRUE	0.612571	-0.621664	0.154502	0.451994	FALSE	FALSE	not_mito
1240	FALSE	High	Master Protein	P63104	14-3-3 protein zeta/delta [OS=Homo sapiens]	69.827	67	15	776	11	245	27.7	2076.35	15	YWHAZ	P63104				TRUE	0.311831	0.230624	0.140128	0.0969355	FALSE	FALSE	not_mito
1241	FALSE	High	Master Protein	Q15120	[Pyruvate dehydrogenase (acetyl-transferring)] kinase isozyme 3, mitochondrial [OS=Homo sapiens]	69.822	40	13	349	12	406	46.9	1029.9	13	PDK3	Q15120	MitoCarta3.0	PDK3	Matrix	FALSE	3.12687	-2.24635	0.000140326	1.01727e-06	TRUE	TRUE
1242	FALSE	High	Master Protein	P38159	RNA-binding motif protein, X chromosome [OS=Homo sapiens]	69.807	40	17	859	6	391	42.3	2039.01	17	RBMX	P38159				TRUE	0.790315	0.523159	0.0350262	0.00646291	FALSE	TRUE	not_mito
1243	FALSE	High	Master Protein	Q9Y4P3	Transducin beta-like protein 2 [OS=Homo sapiens]	69.798	51	18	408	18	447	49.8	1207.14	18	TBL2	Q9Y4P3				TRUE	-0.149014	-0.0323289	0.48339	0.7797	FALSE	FALSE	not_mito
1244	FALSE	High	Master Protein	Q12873	Chromodomain-helicase-DNA-binding protein 3 [OS=Homo sapiens]	69.797	15	22	269	11	2000	226.5	702.08	22	CHD3	Q12873				TRUE	0.635549	1.11603	0.102254	0.158777	FALSE	FALSE	not_mito
1245	FALSE	High	Master Protein	Q9HAV7	GrpE protein homolog 1, mitochondrial [OS=Homo sapiens]	69.73	51	11	587	11	217	24.3	1804.78	11	GRPEL1	Q9HAV7	MitoCarta3.0	GRPEL1	Matrix	FALSE	0.405721	-1.04986	0.188242	0.00103313	FALSE	TRUE
1246	FALSE	High	Master Protein	Q6ZRP7	Sulfhydryl oxidase 2 [OS=Homo sapiens]	69.701	34	18	416	18	698	77.5	1213.78	18	QSOX2	Q6ZRP7				TRUE	0.418332	0.763042	0.434293	0.207345	FALSE	FALSE	not_mito
1247	FALSE	High	Master Protein	O60231	Pre-mRNA-splicing factor ATP-dependent RNA helicase DHX16 [OS=Homo sapiens]	69.68	26	19	228	18	1041	119.2	698.87	19	DHX16	O60231				TRUE	0.52697	0.0917456	0.202925	0.484301	FALSE	FALSE	not_mito
1248	FALSE	High	Master Protein	Q0VDF9	Heat shock 70 kDa protein 14 [OS=Homo sapiens]	69.679	50	17	253	17	509	54.8	651.89	17	HSPA14	Q0VDF9				TRUE	0.181873	0.103837	0.431259	0.624985	FALSE	FALSE	not_mito
1249	FALSE	High	Master Protein	Q9HCS7	Pre-mRNA-splicing factor SYF1 [OS=Homo sapiens]	69.595	30	19	180	19	855	99.9	534.47	19	XAB2	Q9HCS7				TRUE	0.38293				FALSE	FALSE	not_mito
1250	FALSE	High	Master Protein	Q13772	Nuclear receptor coactivator 4 [OS=Homo sapiens]	69.552	37	16	209	16	614	69.7	594.76	16	NCOA4	Q13772				TRUE	0.829788	-0.686391	0.161256	0.00997935	FALSE	TRUE	not_mito
1251	FALSE	High	Master Protein	Q9NYK5	Large ribosomal subunit protein mL39 [OS=Homo sapiens]	69.516	52	16	584	16	338	38.7	1558.76	16	MRPL39	Q9NYK5	MitoCarta3.0	MRPL39	Matrix	FALSE	1.42888	-0.810771	2.93649e-05	0.000265814	TRUE	TRUE
1252	FALSE	High	Master Protein	Q16762	Thiosulfate sulfurtransferase [OS=Homo sapiens]	69.509	55	11	421	11	297	33.4	1320.34	11	TST	Q16762	MitoCarta3.0	TST	Matrix	FALSE	2.1779	-1.80213	0.000117736	6.43076e-05	TRUE	TRUE
1253	FALSE	High	Master Protein	P18031	Tyrosine-protein phosphatase non-receptor type 1 [OS=Homo sapiens]	69.473	36	12	490	12	435	49.9	1416.1	12	PTPN1	P18031				TRUE	0.613847	-0.238024	0.130336	0.0056339	FALSE	TRUE	not_mito
1254	FALSE	High	Master Protein	Q8IX01	SURP and G-patch domain-containing protein 2 [OS=Homo sapiens]	69.472	28	21	154	21	1082	120.1	434.9	21	SUGP2	Q8IX01				TRUE	-0.416686	0.226968	0.195513	0.372033	FALSE	FALSE	not_mito
1255	FALSE	High	Master Protein	Q96CS3	FAS-associated factor 2 [OS=Homo sapiens]	69.471	45	12	352	12	445	52.6	1087.11	12	FAF2	Q96CS3				TRUE	-0.35453	-0.467301	0.158651	0.018467	FALSE	FALSE	not_mito
1256	FALSE	High	Master Protein	Q8TCU4	Centrosome-associated protein ALMS1 [OS=Homo sapiens]	69.45	9	23	85	23	4168	460.8	231.58	23	ALMS1	Q8TCU4				TRUE	0.517484	-1.58492	0.115672	0.000218237	FALSE	TRUE	not_mito
1257	FALSE	High	Master Protein	Q9Y487	V-type proton ATPase 116 kDa subunit a 2 [OS=Homo sapiens]	69.444	24	17	377	15	856	98	1020.82	17	ATP6V0A2	Q9Y487				TRUE	-1.49749	1.16119	0.000250208	0.315117	TRUE	FALSE	not_mito
1258	FALSE	High	Master Protein	P40189	Interleukin-6 receptor subunit beta [OS=Homo sapiens]	69.439	25	15	233	15	918	103.5	707.26	15	IL6ST	P40189				TRUE	0.714852	0.951129	0.0341709	0.0266398	FALSE	FALSE	not_mito
1259	FALSE	High	Master Protein	P62136	Serine/threonine-protein phosphatase PP1-alpha catalytic subunit [OS=Homo sapiens]	69.404	60	16	522	3	330	37.5	1527.82	16	PPP1CA	P62136				TRUE	-0.552636	0.26968	0.0829268	0.0596089	FALSE	FALSE	not_mito
1260	FALSE	High	Master Protein	P80303	Nucleobindin-2 [OS=Homo sapiens]	69.33	49	16	219	16	420	50.2	631.84	16	NUCB2	P80303				TRUE	4.0237	-0.860842	1.29444e-05	0.000533476	TRUE	TRUE	not_mito
1261	FALSE	High	Master Protein	P08581	Hepatocyte growth factor receptor [OS=Homo sapiens]	69.29	19	23	363	22	1390	155.4	923.02	23	MET	P08581				TRUE	0.42204	0.116436	0.530146	0.627941	FALSE	FALSE	not_mito
1262	FALSE	High	Master Protein	O43264	Centromere/kinetochore protein zw10 homolog [OS=Homo sapiens]	69.254	33	17	181	17	779	88.8	543	17	ZW10	O43264				TRUE	2.09448	-0.350424	7.66364e-05		TRUE	FALSE	not_mito
1263	FALSE	High	Master Protein	Q9BY77	Polymerase delta-interacting protein 3 [OS=Homo sapiens]	69.215	45	15	319	15	421	46.1	988.12	15	POLDIP3	Q9BY77				TRUE	1.10952	0.234744	0.0281007	0.310455	FALSE	FALSE	not_mito
1264	FALSE	High	Master Protein	O60749	Sorting nexin-2 [OS=Homo sapiens]	69.203	43	19	382	17	519	58.4	1050.62	19	SNX2	O60749				TRUE	0.627215	0.805484	0.172326	0.00076324	FALSE	TRUE	not_mito
1265	FALSE	High	Master Protein	Q96E29	Transcription termination factor 3, mitochondrial [OS=Homo sapiens]	69.169	47	19	374	19	417	47.9	930.65	19	MTERF3	Q96E29	MitoCarta3.0	MTERF3	Matrix	FALSE	1.61604	-0.364506	0.000656402	0.00276648	TRUE	TRUE
1266	FALSE	High	Master Protein	P08574	Cytochrome c1, heme protein, mitochondrial [OS=Homo sapiens]	69.16	56	11	598	11	325	35.4	1743.16	11	CYC1	P08574	MitoCarta3.0	CYC1	MIM	FALSE	0.320576	-0.359872	0.33808	0.0600162	FALSE	FALSE
1267	FALSE	High	Master Protein	Q9NZJ7	Mitochondrial carrier homolog 1 [OS=Homo sapiens]	69.154	48	15	417	15	389	41.5	1076.63	15	MTCH1	Q9NZJ7	MitoCarta3.0	MTCH1	MOM	FALSE	-0.00276314	-0.239083	0.987635	0.23118	FALSE	FALSE
1268	FALSE	High	Master Protein	P30048	Thioredoxin-dependent peroxide reductase, mitochondrial [OS=Homo sapiens]	69.069	53	11	808	11	256	27.7	2324.12	11	PRDX3	P30048	MitoCarta3.0	PRDX3	Matrix	FALSE	0.203877	-0.522171	0.544994	0.00864409	FALSE	TRUE
1269	FALSE	High	Master Protein	P36507	Dual specificity mitogen-activated protein kinase kinase 2 [OS=Homo sapiens]	69.06	45	17	296	12	400	44.4	755.86	17	MAP2K2	P36507				TRUE	0.569027	-1.17377	0.230056		FALSE	FALSE	not_mito
1270	FALSE	High	Master Protein	P29992	Guanine nucleotide-binding protein subunit alpha-11 [OS=Homo sapiens]	69.058	53	16	816	7	359	42.1	2099.22	16	GNA11	P29992				TRUE	-0.0553259	-0.232233	0.774632	0.449312	FALSE	FALSE	not_mito
1271	FALSE	High	Master Protein	O00303	Eukaryotic translation initiation factor 3 subunit F [OS=Homo sapiens]	68.952	58	13	569	13	357	37.5	1658.98	13	EIF3F	O00303				TRUE	0.510704	-0.530731	0.0435683	0.0043933	FALSE	TRUE	not_mito
1272	FALSE	High	Master Protein	Q9Y3B1	PRELI domain containing protein 3B [OS=Homo sapiens]	68.932	82	11	415	11	194	21.5	1219.49	11	PRELID3B	Q9Y3B1	MitoCarta3.0	PRELID3B	IMS	FALSE	4.41624	1.41851		0.00147299	FALSE	TRUE
1273	FALSE	High	Master Protein	Q8IVS2	Malonyl-CoA-acyl carrier protein transacylase, mitochondrial [OS=Homo sapiens]	68.699	45	12	396	12	390	42.9	1103.31	12	MCAT	Q8IVS2	MitoCarta3.0	MCAT	Matrix	FALSE	1.03045	-1.36171	0.000840587	6.72123e-05	TRUE	TRUE
1274	FALSE	High	Master Protein	Q12768	WASH complex subunit 5 [OS=Homo sapiens]	68.516	23	22	167	22	1159	134.2	411.93	22	WASHC5	Q12768				TRUE	-0.178406	0.0111331	0.247223		FALSE	FALSE	not_mito
1275	FALSE	High	Master Protein	P22234	Bifunctional phosphoribosylaminoimidazole carboxylase/phosphoribosylaminoimidazole succinocarboxamide synthetase [OS=Homo sapiens]	68.511	42	16	477	16	425	47	1296.95	16	PAICS	P22234	MitoCarta3.0	PAICS	Matrix	FALSE	0.013891	0.493067	0.863295	0.00376532	FALSE	TRUE
1276	FALSE	High	Master Protein	Q9UHD9	Ubiquilin-2 [OS=Homo sapiens]	68.494	33	12	229	7	624	65.7	729.67	12	UBQLN2	Q9UHD9				TRUE	0.642194	0.449186	0.0467744	0.122915	FALSE	FALSE	not_mito
1277	FALSE	High	Master Protein	Q9H3P7	Golgi resident protein GCP60 [OS=Homo sapiens]	68.488	45	14	269	14	528	60.6	815.51	14	ACBD3	Q9H3P7				TRUE	0.142204	0.632356	0.334406	0.00153513	FALSE	TRUE	not_mito
1278	FALSE	High	Master Protein	Q96ST3	Paired amphipathic helix protein Sin3a [OS=Homo sapiens]	68.367	24	20	164	20	1273	145.1	438.02	20	SIN3A	Q96ST3				TRUE	-2.558	0.655816			FALSE	FALSE	not_mito
1279	FALSE	High	Master Protein	P61619	Protein transport protein Sec61 subunit alpha isoform 1 [OS=Homo sapiens]	68.336	34	11	488	6	476	52.2	1223.2	11	SEC61A1	P61619				TRUE	-0.430178	-0.0829003	0.196798	0.404707	FALSE	FALSE	not_mito
1280	FALSE	High	Master Protein	Q13409	Cytoplasmic dynein 1 intermediate chain 2 [OS=Homo sapiens]	68.299	30	13	311	13	638	71.4	907.39	13	DYNC1I2	Q13409				TRUE	-0.565713	0.397786	0.0325038	0.0238795	FALSE	FALSE	not_mito
1281	FALSE	High	Master Protein	Q6R327	Rapamycin-insensitive companion of mTOR [OS=Homo sapiens]	68.29	16	18	105	18	1708	192.1	321.99	18	RICTOR	Q6R327				TRUE	0.969842	-1.50538		0.0281645	FALSE	FALSE	not_mito
1282	FALSE	High	Master Protein	P45880	Voltage-dependent anion-selective channel protein 2 [OS=Homo sapiens]	68.263	57	14	1828	14	294	31.5	5735.11	14	VDAC2	P45880	MitoCarta3.0	VDAC2	MOM	FALSE	-1.02688	-0.0698749	0.0343704	0.399718	FALSE	FALSE
1283	FALSE	High	Master Protein	Q9BW27	Nuclear pore complex protein Nup85 [OS=Homo sapiens]	68.221	31	16	251	16	656	75	641.85	16	NUP85	Q9BW27				TRUE	0.698325	0.465706	0.0711669	0.43004	FALSE	FALSE	not_mito
1284	FALSE	High	Master Protein	P20839	Inosine-5'-monophosphate dehydrogenase 1 [OS=Homo sapiens]	68.189	42	16	156	15	514	55.4	392.49	16	IMPDH1	P20839				TRUE	1.43324	0.0351688		0.968092	FALSE	FALSE	not_mito
1285	FALSE	High	Master Protein	Q13162	Peroxiredoxin-4 [OS=Homo sapiens]	68.173	62	13	1013	11	271	30.5	2726.6	13	PRDX4	Q13162	MitoCarta3.0	PRDX4	IMS	FALSE	-0.246895	-0.0687893	0.39581	0.454459	FALSE	FALSE
1286	FALSE	High	Master Protein	O00151	PDZ and LIM domain protein 1 [OS=Homo sapiens]	68.163	70	14	268	14	329	36	723.19	14	PDLIM1	O00151				TRUE	-0.585057	-0.122254	0.00945566	0.439784	TRUE	FALSE	not_mito
1287	FALSE	High	Master Protein	P11387	DNA topoisomerase 1 [OS=Homo sapiens]	68.101	31	23	524	19	765	90.7	1297.37	23	TOP1	P11387				TRUE	1.25478	0.588808	0.0247314	0.198009	FALSE	FALSE	not_mito
1288	FALSE	High	Master Protein	Q86YH6	All trans-polyprenyl-diphosphate synthase PDSS2 [OS=Homo sapiens]	68.03	54	16	187	16	399	44.1	539.86	16	PDSS2	Q86YH6	MitoCarta3.0	PDSS2	MIM	FALSE	4.09847	-2.05889	0.000113984	8.40757e-05	TRUE	TRUE
1289	FALSE	High	Master Protein	Q8N122	Regulatory-associated protein of mTOR [OS=Homo sapiens]	67.932	18	16	189	16	1335	148.9	543.16	16	RPTOR	Q8N122				TRUE	1.17015	-1.0829	0.00495612	0.0107223	TRUE	FALSE	not_mito
1290	FALSE	High	Master Protein	Q76FK4	Nucleolar protein 8 [OS=Homo sapiens]	67.913	25	22	116	22	1167	131.5	297.33	22	NOL8	Q76FK4				TRUE	-0.955706	0.387179	0.00630854	0.265316	TRUE	FALSE	not_mito
1291	FALSE	High	Master Protein	Q9NX74	tRNA-dihydrouridine(20) synthase [NAD(P)+]-like [OS=Homo sapiens]	67.872	45	17	311	17	493	55	849.69	17	DUS2	Q9NX74	MitoCarta3.0	DUS2	Matrix	FALSE	0.868393	-1.64202	0.0235821	0.00807325	FALSE	TRUE
1292	FALSE	High	Master Protein	P16070	CD44 antigen [OS=Homo sapiens]	67.865	15	11	911	11	742	81.5	2560.86	11	CD44	P16070				TRUE	0.178248	0.651899	0.200404	0.00021488	FALSE	TRUE	not_mito
1293	FALSE	High	Master Protein	O00468	Agrin [OS=Homo sapiens]	67.861	14	22	281	22	2068	217.2	714.01	22	AGRN	O00468				TRUE	-0.28904	-0.669949		0.117397	FALSE	FALSE	not_mito
1294	FALSE	High	Master Protein	Q96PZ0	Pseudouridylate synthase 7 homolog [OS=Homo sapiens]	67.844	36	15	210	15	661	75	676.45	15	PUS7	Q96PZ0				TRUE	-0.11987	-0.707429	0.699126	0.0200163	FALSE	FALSE	not_mito
1295	FALSE	High	Master Protein	O43399	Tumor protein D54 [OS=Homo sapiens]	67.842	70	12	329	12	206	22.2	1036.79	12	TPD52L2	O43399				TRUE	-0.186039	0.350987		0.0565704	FALSE	FALSE	not_mito
1296	FALSE	High	Master Protein	Q5JPH6	Nondiscriminating glutamyl-tRNA synthetase EARS2, mitochondrial [OS=Homo sapiens]	67.836	38	15	256	15	523	58.7	714.97	15	EARS2	Q5JPH6	MitoCarta3.0	EARS2	Matrix	FALSE	-0.348911	1.20055	0.03482	1.66345e-07	FALSE	TRUE
1297	FALSE	High	Master Protein	Q9UNQ0	Broad substrate specificity ATP-binding cassette transporter ABCG2 [OS=Homo sapiens]	67.762	33	18	545	18	655	72.3	1416.13	18	ABCG2	Q9UNQ0				TRUE	-0.581701	0.802875	0.0015043	0.00632084	TRUE	TRUE	not_mito
1298	FALSE	High	Master Protein	P08582	Melanotransferrin [OS=Homo sapiens]	67.753	32	15	219	15	738	80.2	624.67	15	MELTF	P08582				TRUE	0.000270398	-0.6195	0.999063	0.0846963	FALSE	FALSE	not_mito
1299	FALSE	High	Master Protein	Q16576	Histone-binding protein RBBP7 [OS=Homo sapiens]	67.752	49	14	408	9	425	47.8	1136.62	14	RBBP7	Q16576				TRUE	-0.393623	0.928009	0.107162	0.010482	FALSE	FALSE	not_mito
1300	FALSE	High	Master Protein	O96019	Actin-like protein 6A [OS=Homo sapiens]	67.741	41	14	273	14	429	47.4	737.34	14	ACTL6A	O96019				TRUE	0.919149	1.36012	0.0737101		FALSE	FALSE	not_mito
1301	FALSE	High	Master Protein	Q9NY61	Protein AATF [OS=Homo sapiens]	67.545	36	14	135	14	560	63.1	410.26	14	AATF	Q9NY61				TRUE	0.953342	1.40606	0.0199752		FALSE	FALSE	not_mito
1302	FALSE	High	Master Protein	Q15262	Receptor-type tyrosine-protein phosphatase kappa [OS=Homo sapiens]	67.538	18	19	217	18	1439	162	509.75	19	PTPRK	Q15262				TRUE	0.0169482	-0.172118	0.941131	0.384394	FALSE	FALSE	not_mito
1303	FALSE	High	Master Protein	O14964	Hepatocyte growth factor-regulated tyrosine kinase substrate [OS=Homo sapiens]	67.505	29	17	313	17	777	86.1	809.29	17	HGS	O14964				TRUE	-0.876385	0.207239	0.0198387	0.153004	FALSE	FALSE	not_mito
1304	FALSE	High	Master Protein	Q15437	Protein transport protein Sec23B [OS=Homo sapiens]	67.497	27	15	232	12	767	86.4	610.51	15	SEC23B	Q15437				TRUE	0.259579	-0.105851	0.712064	0.720542	FALSE	FALSE	not_mito
1305	FALSE	High	Master Protein	Q14571	Inositol 1,4,5-trisphosphate receptor type 2 [OS=Homo sapiens]	67.402	11	25	338	17	2701	307.9	880.56	25	ITPR2	Q14571				TRUE	0.119827	-0.123706	0.493051	0.526726	FALSE	FALSE	not_mito
1306	FALSE	High	Master Protein	P62140	Serine/threonine-protein phosphatase PP1-beta catalytic subunit [OS=Homo sapiens]	67.324	52	14	544	4	327	37.2	1614.35	14	PPP1CB	P62140				TRUE	0.613454	0.77685	0.0247383	0.0372018	FALSE	FALSE	not_mito
1307	FALSE	High	Master Protein	Q8N8S7	Protein enabled homolog [OS=Homo sapiens]	67.323	36	16	284	16	591	66.5	873.41	16	ENAH	Q8N8S7				TRUE	1.35944	-0.0523691	0.00341061	0.966981	TRUE	FALSE	not_mito
1308	FALSE	High	Master Protein	Q6PJT7	Zinc finger CCCH domain-containing protein 14 [OS=Homo sapiens]	67.277	36	18	177	18	736	82.8	452.55	18	ZC3H14	Q6PJT7				TRUE	-0.0954342	0.451742	0.89349	0.651555	FALSE	FALSE	not_mito
1309	FALSE	High	Master Protein	Q07812	Apoptosis regulator BAX [OS=Homo sapiens]	67.212	59	9	284	9	192	21.2	954.44	9	BAX	Q07812	MitoCarta3.0	BAX	MOM	FALSE	-0.416424	-0.428952	0.0743299	0.000716001	FALSE	TRUE
1310	FALSE	High	Master Protein	Q9NRG9	Aladin [OS=Homo sapiens]	67.197	41	15	422	15	546	59.5	1293.19	15	AAAS	Q9NRG9				TRUE	0.694209	0.540973	0.00396564	0.027627	TRUE	FALSE	not_mito
1311	FALSE	High	Master Protein	O75844	CAAX prenyl protease 1 homolog [OS=Homo sapiens]	67.189	32	14	655	14	475	54.8	1750.18	14	ZMPSTE24	O75844				TRUE	-0.661114	0.0852469	0.150796	0.292485	FALSE	FALSE	not_mito
1312	FALSE	High	Master Protein	Q9Y2R9	Small ribosomal subunit protein uS7m [OS=Homo sapiens]	67.184	60	14	691	14	242	28.1	1908.04	14	MRPS7	Q9Y2R9	MitoCarta3.0	MRPS7	Matrix	FALSE	2.10714	-2.14054	0.000188263	1.76664e-05	TRUE	TRUE
1313	FALSE	High	Master Protein	Q53R41	FAST kinase domain-containing protein 1, mitochondrial [OS=Homo sapiens]	67.174	30	18	265	18	847	97.3	660.9	18	FASTKD1	Q53R41	MitoCarta3.0	FASTKD1	Matrix	FALSE	7.52946	-1.37465			FALSE	FALSE
1314	FALSE	High	Master Protein	Q32P28	Prolyl 3-hydroxylase 1 [OS=Homo sapiens]	67.166	32	17	466	16	736	83.3	1242.59	17	P3H1	Q32P28				TRUE	-0.302294	0.072548	0.253486	0.807162	FALSE	FALSE	not_mito
1315	FALSE	High	Master Protein	Q86VP1	Tax1-binding protein 1 [OS=Homo sapiens]	67.15	31	22	348	22	789	90.8	938	22	TAX1BP1	Q86VP1				TRUE	0.500437	1.30926	0.106153		FALSE	FALSE	not_mito
1316	FALSE	High	Master Protein	Q15717	ELAV-like protein 1 [OS=Homo sapiens]	67.143	53	15	542	14	326	36.1	1560.17	15	ELAVL1	Q15717				TRUE	2.9533	0.169129	8.47348e-07	0.0946124	TRUE	FALSE	not_mito
1317	FALSE	High	Master Protein	P16278	Beta-galactosidase [OS=Homo sapiens]	67.124	29	15	430	15	677	76	1135.62	15	GLB1	P16278				TRUE	0.386729	-0.18105	0.366712	0.419151	FALSE	FALSE	not_mito
1318	FALSE	High	Master Protein	Q08257	Quinone oxidoreductase [OS=Homo sapiens]	67.083	69	15	511	15	329	35.2	1500.76	15	CRYZ	Q08257	MitoCarta3.0	CRYZ	Matrix	FALSE	1.22549	-0.660446	0.00257679	0.000621717	TRUE	TRUE
1319	FALSE	High	Master Protein	Q9NUJ1	Palmitoyl-protein thioesterase ABHD10, mitochondrial [OS=Homo sapiens]	67.041	53	13	470	13	306	33.9	1430.67	13	ABHD10	Q9NUJ1	MitoCarta3.0	ABHD10	Matrix	FALSE	1.8039	-1.14559	0.00087872	0.0038019	TRUE	TRUE
1320	FALSE	High	Master Protein	Q9NPI6	mRNA-decapping enzyme 1A [OS=Homo sapiens]	67.013	42	15	112	15	582	63.2	307.25	15	DCP1A	Q9NPI6				TRUE	2.30912	-0.3667	0.000368587	0.0202344	TRUE	FALSE	not_mito
1321	FALSE	High	Master Protein	P30041	Peroxiredoxin-6 [OS=Homo sapiens]	67.009	63	13	528	13	224	25	1404.95	13	PRDX6	P30041	MitoCarta3.0	PRDX6	unknown	FALSE	-0.274232	-0.0817506	0.218767	0.703222	FALSE	FALSE
1322	FALSE	High	Master Protein	P53992	Protein transport protein Sec24C [OS=Homo sapiens]	66.987	24	18	444	18	1094	118.2	1168.43	18	SEC24C	P53992				TRUE	0.055368	-0.47932	0.732466	0.00364484	FALSE	TRUE	not_mito
1323	FALSE	High	Master Protein	P09001	Large ribosomal subunit protein uL3m [OS=Homo sapiens]	66.939	60	14	443	14	348	38.6	1125.68	14	MRPL3	P09001	MitoCarta3.0	MRPL3	Matrix	FALSE	3.03502	-1.67409	4.34357e-05	9.91617e-05	TRUE	TRUE
1324	FALSE	High	Master Protein	Q15286	Ras-related protein Rab-35 [OS=Homo sapiens]	66.922	76	13	982	10	201	23	2789.16	13	RAB35	Q15286				TRUE	0.371929	0.31033	0.0599517	0.00524242	FALSE	TRUE	not_mito
1325	FALSE	High	Master Protein	Q9H8H0	Nucleolar protein 11 [OS=Homo sapiens]	66.92	33	18	267	18	719	81.1	710.78	18	NOL11	Q9H8H0				TRUE	0.817428	0.575278	0.0542257		FALSE	FALSE	not_mito
1326	FALSE	High	Master Protein	O00291	Huntingtin-interacting protein 1 [OS=Homo sapiens]	66.889	22	20	256	19	1037	116.1	718.34	20	HIP1	O00291				TRUE	2.32617	-0.761832	0.0364929	0.075415	FALSE	FALSE	not_mito
1327	FALSE	High	Master Protein	Q9H5I5	Piezo-type mechanosensitive ion channel component 2 [OS=Homo sapiens]	66.797	10	19	229	19	2752	317.9	728.48	19	PIEZO2	Q9H5I5				TRUE	-2.69257	-0.133928	0.324145	0.150228	FALSE	FALSE	not_mito
1328	FALSE	High	Master Protein	P49189	4-trimethylaminobutyraldehyde dehydrogenase [OS=Homo sapiens]	66.781	34	13	476	13	494	53.8	1323.73	13	ALDH9A1	P49189	MitoCarta3.0	ALDH9A1	Matrix	FALSE	0.964043	-0.772944	0.0143521	0.000197184	FALSE	TRUE
1329	FALSE	High	Master Protein	P36873	Serine/threonine-protein phosphatase PP1-gamma catalytic subunit [OS=Homo sapiens]	66.766	58	15	507	3	323	37	1489.83	15	PPP1CC	P36873				TRUE	-0.232413	0.161192	0.362124	0.358238	FALSE	FALSE	not_mito
1330	FALSE	High	Master Protein	Q9Y2Z0	Protein SGT1 homolog [OS=Homo sapiens]	66.754	47	14	255	14	365	41	705.05	14	SUGT1	Q9Y2Z0				TRUE	0.420864	-0.19549	0.0631779	0.211809	FALSE	FALSE	not_mito
1331	FALSE	High	Master Protein	Q96T76	MMS19 nucleotide excision repair protein homolog [OS=Homo sapiens]	66.682	24	18	165	18	1030	113.2	357.43	18	MMS19	Q96T76				TRUE	2.04022	1.00909	0.000508413	0.0170269	TRUE	FALSE	not_mito
1332	FALSE	High	Master Protein	P47985	Cytochrome b-c1 complex subunit Rieske, mitochondrial [OS=Homo sapiens]	66.677	58	14	771	14	274	29.6	2178.99	14	UQCRFS1	P47985	MitoCarta3.0	UQCRFS1	MIM	FALSE	1.55439	-1.71449	0.00114785	9.28422e-06	TRUE	TRUE
1333	FALSE	High	Master Protein	Q6NUQ4	Transmembrane protein 214 [OS=Homo sapiens]	66.626	35	19	430	19	689	77.1	940.98	19	TMEM214	Q6NUQ4				TRUE	1.1705	0.0994985	0.000823049	0.717724	TRUE	FALSE	not_mito
1334	FALSE	High	Master Protein	Q8IXB1	DnaJ homolog subfamily C member 10 [OS=Homo sapiens]	66.57	27	16	397	16	793	91	1119.45	16	DNAJC10	Q8IXB1				TRUE	1.49427	-0.895698	0.17004	0.000626807	FALSE	TRUE	not_mito
1335	FALSE	High	Master Protein	P62805	Histone H4 [OS=Homo sapiens]	66.477	61	13	2835	13	103	11.4	7166.74	13	H4C1; H4C11; H4C12; H4C13; H4C14; H4C15; H4C16; H4C2; H4C3; H4C4; H4C5; H4C6; H4C8; H4C9	P62805				TRUE	0.46228	-0.0928968	0.0273581	0.582851	FALSE	FALSE	not_mito
1336	FALSE	High	Master Protein	O75152	Zinc finger CCCH domain-containing protein 11A [OS=Homo sapiens]	66.397	33	18	261	18	810	89.1	703.17	18	ZC3H11A	O75152				TRUE	4.59636	-1.6502	0.000200992	3.45919e-06	TRUE	TRUE	not_mito
1337	FALSE	High	Master Protein	Q9NXH9	tRNA (guanine(26)-N(2))-dimethyltransferase [OS=Homo sapiens]	66.378	35	18	312	18	659	72.2	812.82	18	TRMT1	Q9NXH9	MitoCarta3.0	TRMT1	Matrix	FALSE	2.47591	-1.07696	7.01971e-05	0.006169	TRUE	TRUE
1338	FALSE	High	Master Protein	Q96SB4	SRSF protein kinase 1 [OS=Homo sapiens]	66.361	31	15	229	12	655	74.3	664.28	15	SRPK1	Q96SB4				TRUE	1.51391	1.15796	1.60877e-05	5.92335e-07	TRUE	TRUE	not_mito
1339	FALSE	High	Master Protein	Q9UQB8	Brain-specific angiogenesis inhibitor 1-associated protein 2 [OS=Homo sapiens]	66.303	46	18	283	18	552	60.8	787.14	18	BAIAP2	Q9UQB8				TRUE	-0.199787	0.570385	0.626602	0.174257	FALSE	FALSE	not_mito
1340	FALSE	High	Master Protein	Q9BYD6	Large ribosomal subunit protein uL1m [OS=Homo sapiens]	66.272	52	13	465	13	325	36.9	1428.82	13	MRPL1	Q9BYD6	MitoCarta3.0	MRPL1	Matrix	FALSE	2.45552	-1.36856	0.000124826	9.20566e-05	TRUE	TRUE
1341	FALSE	High	Master Protein	Q8IXI2	Mitochondrial Rho GTPase 1 [OS=Homo sapiens]	66.257	36	17	291	16	618	70.7	751.23	17	RHOT1	Q8IXI2	MitoCarta3.0	RHOT1	MOM	FALSE	0.445914	-0.429894	0.158746	0.0177502	FALSE	FALSE
1342	FALSE	High	Master Protein	Q96SI9	Spermatid perinuclear RNA-binding protein [OS=Homo sapiens]	66.209	35	21	360	16	672	73.6	887.36	21	STRBP	Q96SI9				TRUE	1.46907	-1.02571	0.000888592	0.000144196	TRUE	TRUE	not_mito
1343	FALSE	High	Master Protein	Q99700	Ataxin-2 [OS=Homo sapiens]	66.195	19	19	158	19	1313	140.2	372.19	19	ATXN2	Q99700				TRUE	-1.84527	0.776802	0.0185335	0.419818	FALSE	FALSE	not_mito
1344	FALSE	High	Master Protein	Q9NP92	Large ribosomal subunit protein mL65 [OS=Homo sapiens]	66.193	41	11	326	11	439	50.3	860.64	11	MRPS30	Q9NP92	MitoCarta3.0	MRPS30	Matrix	FALSE	4.07719	-1.75136	5.53891e-05	9.51383e-05	TRUE	TRUE
1345	FALSE	High	Master Protein	Q92797	Symplekin [OS=Homo sapiens]	66.17	25	23	210	23	1274	141.1	534.65	23	SYMPK	Q92797				TRUE	1.32734	-0.913	0.000822722		TRUE	FALSE	not_mito
1346	FALSE	High	Master Protein	Q5VWQ8	Disabled homolog 2-interacting protein [OS=Homo sapiens]	66.165	22	18	109	16	1189	131.5	318.71	18	DAB2IP	Q5VWQ8				TRUE	-0.561274	1.73456	0.0305741	0.000727182	FALSE	TRUE	not_mito
1347	FALSE	High	Master Protein	P05388	Large ribosomal subunit protein uL10 [OS=Homo sapiens]	66.073	57	13	931	13	317	34.3	2736.42	13	RPLP0	P05388				TRUE	0.192714	0.348057	0.0406369	0.0104859	FALSE	FALSE	not_mito
1348	FALSE	High	Master Protein	Q96S66	Chloride channel CLIC-like protein 1 [OS=Homo sapiens]	66.057	36	16	276	16	551	62	782.18	16	CLCC1	Q96S66				TRUE	0.271791	-0.297846	0.43992	0.12222	FALSE	FALSE	not_mito
1349	FALSE	High	Master Protein	Q9NZW5	Protein PALS2 [OS=Homo sapiens]	66.017	41	18	303	18	540	61.1	786.09	18	PALS2	Q9NZW5				TRUE	-1.10635	0.302866	0.0263622	0.118378	FALSE	FALSE	not_mito
1350	FALSE	High	Master Protein	Q96T88	E3 ubiquitin-protein ligase UHRF1 [OS=Homo sapiens]	65.985	29	19	251	19	793	89.8	664.82	19	UHRF1	Q96T88				TRUE	0.589184	0.890553	0.00321037	0.00406063	TRUE	TRUE	not_mito
1351	FALSE	High	Master Protein	O94776	Metastasis-associated protein MTA2 [OS=Homo sapiens]	65.981	32	19	418	16	668	75	1020.19	19	MTA2	O94776				TRUE	0.349542	1.45983	0.187799	0.0375308	FALSE	FALSE	not_mito
1352	FALSE	High	Master Protein	Q9UBU9	Nuclear RNA export factor 1 [OS=Homo sapiens]	65.95	32	15	234	15	619	70.1	699.31	15	NXF1	Q9UBU9				TRUE	0.698054	-0.209306	0.199409	0.303305	FALSE	FALSE	not_mito
1353	FALSE	High	Master Protein	P14735	Insulin-degrading enzyme [OS=Homo sapiens]	65.928	29	24	296	24	1019	117.9	626.08	24	IDE	P14735	MitoCarta3.0	IDE	Matrix	FALSE	-0.265906	-0.229841	0.327545	0.0749994	FALSE	FALSE
1354	FALSE	High	Master Protein	Q9H0P0	Cytosolic 5'-nucleotidase 3A [OS=Homo sapiens]	65.803	49	13	378	13	336	37.9	1089.79	13	NT5C3A	Q9H0P0				TRUE	1.82818	0.293035	0.00336962	0.165707	TRUE	FALSE	not_mito
1355	FALSE	High	Master Protein	O75879	Glutamyl-tRNA(Gln) amidotransferase subunit B, mitochondrial [OS=Homo sapiens]	65.785	42	14	209	14	557	61.8	604.4	14	GATB	O75879	MitoCarta3.0	GATB	Matrix	FALSE	4.17949	-2.08917	0.00129885	7.14865e-06	TRUE	TRUE
1356	FALSE	High	Master Protein	Q9NR28	Diablo IAP-binding mitochondrial protein [OS=Homo sapiens]	65.776	59	10	377	10	239	27.1	1110.34	10	DIABLO	Q9NR28	MitoCarta3.0	DIABLO	IMS	FALSE	-2.17297	-0.153382	0.023167	0.189561	FALSE	FALSE
1357	FALSE	High	Master Protein	P21912	Succinate dehydrogenase [ubiquinone] iron-sulfur subunit, mitochondrial [OS=Homo sapiens]	65.753	43	12	545	12	280	31.6	1584.34	12	SDHB	P21912	MitoCarta3.0	SDHB	MIM	FALSE	1.39817	-1.55368	0.00270369	1.02838e-05	TRUE	TRUE
1358	FALSE	High	Master Protein	Q13596	Sorting nexin-1 [OS=Homo sapiens]	65.748	41	18	277	16	522	59	770.25	18	SNX1	Q13596				TRUE	1.66232	-0.913713	0.0158543	0.00221972	FALSE	TRUE	not_mito
1359	FALSE	High	Master Protein	Q9UHD2	Serine/threonine-protein kinase TBK1 [OS=Homo sapiens]	65.705	34	19	114	19	729	83.6	321.26	19	TBK1	Q9UHD2				TRUE	0.196033	0.0126159	0.552396	0.945714	FALSE	FALSE	not_mito
1360	FALSE	High	Master Protein	Q15397	Pumilio homolog 3 [OS=Homo sapiens]	65.681	35	19	245	19	648	73.5	622.91	19	PUM3	Q15397				TRUE	1.22024	-0.244218	0.000995016	0.134081	TRUE	FALSE	not_mito
1361	FALSE	High	Master Protein	Q9UBS4	DnaJ homolog subfamily B member 11 [OS=Homo sapiens]	65.677	44	16	579	16	358	40.5	1497.8	16	DNAJB11	Q9UBS4				TRUE	-0.339968	-0.154844	0.510878	0.0551077	FALSE	FALSE	not_mito
1362	FALSE	High	Master Protein	Q5ST30	Valine--tRNA ligase, mitochondrial [OS=Homo sapiens]	65.664	27	20	229	20	1063	118.4	574.32	20	VARS2	Q5ST30	MitoCarta3.0	VARS2	Matrix	FALSE	0.556672	-1.93437	0.370987	0.00160038	FALSE	TRUE
1363	FALSE	High	Master Protein	Q8NFC6	Biorientation of chromosomes in cell division protein 1-like 1 [OS=Homo sapiens]	65.626	10	19	85	19	3051	330.3	238.88	19	BOD1L1	Q8NFC6				TRUE	1.76559	-0.211175		0.465531	FALSE	FALSE	not_mito
1364	FALSE	High	Master Protein	Q96EN8	Molybdenum cofactor sulfurase [OS=Homo sapiens]	65.621	35	19	115	19	888	98.1	294.67	19	MOCOS	Q96EN8				TRUE	1.23946	0.887449	0.0520758	0.0642005	FALSE	FALSE	not_mito
1365	FALSE	High	Master Protein	Q969X6	U3 small nucleolar RNA-associated protein 4 homolog [OS=Homo sapiens]	65.616	34	17	242	17	686	76.8	641.87	17	UTP4	Q969X6				TRUE	2.23729	-1.39941	0.000298517	7.98038e-05	TRUE	TRUE	not_mito
1366	FALSE	High	Master Protein	O00161	Synaptosomal-associated protein 23 [OS=Homo sapiens]	65.557	67	10	338	10	211	23.3	1092.5	10	SNAP23	O00161				TRUE	0.0694197	-0.118574	0.786764	0.190552	FALSE	FALSE	not_mito
1367	FALSE	High	Master Protein	P54577	Tyrosine--tRNA ligase, cytoplasmic [OS=Homo sapiens]	65.456	43	19	460	19	528	59.1	1210.49	19	YARS1	P54577				TRUE	-3.17012	1.86459	3.14617e-05	0.000160967	TRUE	TRUE	not_mito
1368	FALSE	High	Master Protein	P42892	Endothelin-converting enzyme 1 [OS=Homo sapiens]	65.439	30	15	212	15	770	87.1	589.82	15	ECE1	P42892				TRUE	0.656819	0.522172	0.237736	0.134822	FALSE	FALSE	not_mito
1369	FALSE	High	Master Protein	Q9Y5J1	U3 small nucleolar RNA-associated protein 18 homolog [OS=Homo sapiens]	65.394	42	16	159	16	556	62	457.12	16	UTP18	Q9Y5J1				TRUE	-0.27881	-0.680464	0.229414	0.165775	FALSE	FALSE	not_mito
1370	FALSE	High	Master Protein	O43747	AP-1 complex subunit gamma-1 [OS=Homo sapiens]	65.392	25	17	393	16	822	91.3	993.29	17	AP1G1	O43747				TRUE	0.427659	0.27296	0.0236021	0.434738	FALSE	FALSE	not_mito
1371	FALSE	High	Master Protein	P0DP23	Calmodulin-1 [OS=Homo sapiens]	65.365	69	9	538	9	149	16.8	1698.13	9	CALM1	P0DP23				TRUE	0.705259	0.837088	0.130533	0.00531778	FALSE	TRUE	not_mito
1372	FALSE	High	Master Protein	O15226	NF-kappa-B-repressing factor [OS=Homo sapiens]	65.361	33	18	220	18	690	77.6	618.69	18	NKRF	O15226				TRUE	0.660168		0.125995		FALSE	FALSE	not_mito
1373	FALSE	High	Master Protein	Q70E73	Ras-associated and pleckstrin homology domains-containing protein 1 [OS=Homo sapiens]	65.34	24	18	182	18	1250	135.2	473.09	18	RAPH1	Q70E73				TRUE	0.701343	0.276514	0.000448208	0.0616342	TRUE	FALSE	not_mito
1374	FALSE	High	Master Protein	Q9NPQ8	Synembryn-A [OS=Homo sapiens]	65.298	39	15	152	14	531	59.7	449.5	15	RIC8A	Q9NPQ8				TRUE	1.23426	-3.74535			FALSE	FALSE	not_mito
1375	FALSE	High	Master Protein	Q09161	Nuclear cap-binding protein subunit 1 [OS=Homo sapiens]	65.233	25	16	244	16	790	91.8	659.25	16	NCBP1	Q09161				TRUE	0.232896	0.14506	0.391596	0.710938	FALSE	FALSE	not_mito
1376	FALSE	High	Master Protein	P52815	Large ribosomal subunit protein bL12m [OS=Homo sapiens]	65.21	62	11	398	11	198	21.3	1243.33	11	MRPL12	P52815	MitoCarta3.0	MRPL12	Matrix	FALSE	-1.1854	-1.92213	0.130181	0.00120856	FALSE	TRUE
1377	FALSE	High	Master Protein	Q9NUL3	Double-stranded RNA-binding protein Staufen homolog 2 [OS=Homo sapiens]	65.146	41	19	180	18	570	62.6	464.41	19	STAU2	Q9NUL3				TRUE	0.35707	-0.188382	0.648608		FALSE	FALSE	not_mito
1378	FALSE	High	Master Protein	Q5D862	Filaggrin-2 [OS=Homo sapiens]	65.076	11	12	187	12	2391	247.9	644.08	12	FLG2	Q5D862				TRUE	-1.69684	0.614919	0.0658911	0.29626	FALSE	FALSE	not_mito
1379	FALSE	High	Master Protein	Q02487	Desmocollin-2 [OS=Homo sapiens]	65.071	22	14	172	14	901	99.9	484	14	DSC2	Q02487				TRUE	0.34458	-0.117047	0.471638	0.52478	FALSE	FALSE	not_mito
1380	FALSE	High	Master Protein	P07686	Beta-hexosaminidase subunit beta [OS=Homo sapiens]	65.06	37	17	507	16	556	63.1	1319.68	17	HEXB	P07686				TRUE	-0.945604	-0.476561	0.315111	0.00493128	FALSE	TRUE	not_mito
1381	FALSE	High	Master Protein	O75051	Plexin-A2 [OS=Homo sapiens]	65.05	14	23	177	19	1894	211	466.48	23	PLXNA2	O75051				TRUE	-0.170062	0.0748878	0.2963	0.739235	FALSE	FALSE	not_mito
1382	FALSE	High	Master Protein	O95299	NADH dehydrogenase [ubiquinone] 1 alpha subcomplex subunit 10, mitochondrial [OS=Homo sapiens]	65.014	45	16	429	16	355	40.7	1179.5	16	NDUFA10	O95299	MitoCarta3.0	NDUFA10	MIM	FALSE	3.26319	-1.63707	4.40246e-05	8.16195e-06	TRUE	TRUE
1383	FALSE	High	Master Protein	Q7Z4H7	HAUS augmin-like complex subunit 6 [OS=Homo sapiens]	65.006	24	17	91	17	955	108.6	262.18	17	HAUS6	Q7Z4H7				TRUE	1.48649	0.172342	0.00394639	0.511372	TRUE	FALSE	not_mito
1384	FALSE	High	Master Protein	Q8NBU5	Outer mitochondrial transmembrane helix translocase [OS=Homo sapiens]	64.978	52	15	497	15	361	40.7	1355.87	15	ATAD1	Q8NBU5	MitoCarta3.0	ATAD1	MOM	FALSE	-1.32051	-0.131161	0.0518308	0.357829	FALSE	FALSE
1385	FALSE	High	Master Protein	P51572	B-cell receptor-associated protein 31 [OS=Homo sapiens]	64.966	44	13	620	13	246	28	1647.38	13	BCAP31	P51572				TRUE	-0.67618	-0.0235305	0.0122314	0.703149	FALSE	FALSE	not_mito
1386	FALSE	High	Master Protein	Q92734	Protein TFG [OS=Homo sapiens]	64.928	32	8	215	8	400	43.4	856.79	8	TFG	Q92734				TRUE	0.485992	-1.03639	0.00772856	0.000169829	TRUE	TRUE	not_mito
1387	FALSE	High	Master Protein	Q13459	Unconventional myosin-IXb [OS=Homo sapiens]	64.923	15	22	82	22	2157	243.2	217.97	22	MYO9B	Q13459				TRUE	0.921197	1.57134	0.0470879		FALSE	FALSE	not_mito
1388	FALSE	High	Master Protein	O15440	ATP-binding cassette sub-family C member 5 [OS=Homo sapiens]	64.873	17	17	223	17	1437	160.6	579.1	17	ABCC5	O15440				TRUE	0.82786	0.940522	0.013174	0.00466863	FALSE	TRUE	not_mito
1389	FALSE	High	Master Protein	Q15654	Thyroid receptor-interacting protein 6 [OS=Homo sapiens]	64.864	54	13	231	13	476	50.3	651.62	13	TRIP6	Q15654				TRUE	0.539866	-0.0889387	0.00229704	0.814637	TRUE	FALSE	not_mito
1390	FALSE	High	Master Protein	Q9ULV4	Coronin-1C [OS=Homo sapiens]	64.851	37	17	372	17	474	53.2	1034.97	17	CORO1C	Q9ULV4				TRUE	-0.941278	-0.172074	0.000418279	0.285049	TRUE	FALSE	not_mito
1391	FALSE	High	Master Protein	Q9NQW6	Anillin [OS=Homo sapiens]	64.737	18	17	225	17	1124	124.1	555.89	17	ANLN	Q9NQW6				TRUE	1.27214	0.0758593	0.012645	0.912158	FALSE	FALSE	not_mito
1392	FALSE	High	Master Protein	Q9Y2G0	Protein EFR3 homolog B [OS=Homo sapiens]	64.734	28	18	220	17	817	92.4	579.89	18	EFR3B	Q9Y2G0				TRUE	-0.0168973	-0.527734	0.951637	0.335481	FALSE	FALSE	not_mito
1393	FALSE	High	Master Protein	Q96GW9	Methionine--tRNA ligase, mitochondrial [OS=Homo sapiens]	64.708	43	18	310	18	593	66.5	816.06	18	MARS2	Q96GW9	MitoCarta3.0	MARS2	Matrix	FALSE	3.01599	-2.12516	0.000179682	0.000254819	TRUE	TRUE
1394	FALSE	High	Master Protein	P54920	Alpha-soluble NSF attachment protein [OS=Homo sapiens]	64.67	55	13	305	13	295	33.2	1019.1	13	NAPA	P54920				TRUE	0.558162	-0.767549	0.00531652	0.0789411	TRUE	FALSE	not_mito
1395	FALSE	High	Master Protein	Q9NUU7	ATP-dependent RNA helicase DDX19A [OS=Homo sapiens]	64.625	36	16	364	2	478	53.9	996.18	16	DDX19A	Q9NUU7				TRUE	0.0973871	1.23032	0.687668	0.000521443	FALSE	TRUE	not_mito
1396	FALSE	High	Master Protein	Q9BZE1	Large ribosomal subunit protein mL37 [OS=Homo sapiens]	64.619	52	17	479	17	423	48.1	1175.15	17	MRPL37	Q9BZE1	MitoCarta3.0	MRPL37	Matrix	FALSE	1.67885	-1.94156	0.000613614	2.40901e-07	TRUE	TRUE
1397	FALSE	High	Master Protein	Q96Q11	CCA tRNA nucleotidyltransferase 1, mitochondrial [OS=Homo sapiens]	64.567	47	16	437	16	434	50.1	1192.75	16	TRNT1	Q96Q11	MitoCarta3.0	TRNT1	Matrix	FALSE	2.96303	-1.13963	9.66391e-05	0.000117639	TRUE	TRUE
1398	FALSE	High	Master Protein	Q9UHX1	Poly(U)-binding-splicing factor PUF60 [OS=Homo sapiens]	64.446	42	16	315	16	559	59.8	868.69	16	PUF60	Q9UHX1				TRUE	0.296529	0.535049	0.720232	0.103691	FALSE	FALSE	not_mito
1399	FALSE	High	Master Protein	O43823	A-kinase anchor protein 8 [OS=Homo sapiens]	64.438	28	11	153	11	692	76.1	631.22	11	AKAP8	O43823				TRUE	0.923164	2.10781	0.0510117		FALSE	FALSE	not_mito
1400	FALSE	High	Master Protein	P36551	Oxygen-dependent coproporphyrinogen-III oxidase, mitochondrial [OS=Homo sapiens]	64.431	39	16	431	16	454	50.1	1080.04	16	CPOX	P36551	MitoCarta3.0	CPOX	MIM	FALSE	1.62607	-0.424438	0.000604345	0.00526444	TRUE	TRUE
1401	FALSE	High	Master Protein	Q99570	Phosphoinositide 3-kinase regulatory subunit 4 [OS=Homo sapiens]	64.367	20	23	181	23	1358	153	455.26	23	PIK3R4	Q99570				TRUE	0.114987	0.199908	0.235685	0.192818	FALSE	FALSE	not_mito
1402	FALSE	High	Master Protein	Q14677	Clathrin interactor 1 [OS=Homo sapiens]	64.329	27	15	431	15	625	68.2	1191	15	CLINT1	Q14677				TRUE	0.207008	0.0425286	0.53221	0.766033	FALSE	FALSE	not_mito
1403	FALSE	High	Master Protein	P50402	Emerin [OS=Homo sapiens]	64.173	77	14	591	14	254	29	1694.5	14	EMD	P50402				TRUE	0.627285	0.199723	0.0266953	0.0911277	FALSE	FALSE	not_mito
1404	FALSE	High	Master Protein	Q53H12	Acylglycerol kinase, mitochondrial [OS=Homo sapiens]	64.15	48	15	363	15	422	47.1	930.43	15	AGK	Q53H12	MitoCarta3.0	AGK	MIM	FALSE	0.294822	-0.395907	0.0785088	0.0527052	FALSE	FALSE
1405	FALSE	High	Master Protein	P22307	Sterol carrier protein 2 [OS=Homo sapiens]	64.101	35	17	443	17	547	59	1221.71	17	SCP2	P22307	MitoCarta3.0	SCP2	MIM	FALSE	-0.682356	-0.858118	0.166628	0.000981214	FALSE	TRUE
1406	FALSE	High	Master Protein	P55795	Heterogeneous nuclear ribonucleoprotein H2 [OS=Homo sapiens]	64.086	36	11	422	7	449	49.2	1366.37	11	HNRNPH2	P55795				TRUE	0.396499	0.943104	0.326793	0.202524	FALSE	FALSE	not_mito
1407	FALSE	High	Master Protein	Q92625	Ankyrin repeat and SAM domain-containing protein 1A [OS=Homo sapiens]	63.996	24	17	96	17	1134	123	248.15	17	ANKS1A	Q92625				TRUE	0.674453	-0.916789	0.0520286		FALSE	FALSE	not_mito
1408	FALSE	High	Master Protein	P09429	High mobility group protein B1 [OS=Homo sapiens]	63.931	43	11	496	8	215	24.9	1443.49	11	HMGB1	P09429				TRUE	0.884782	0.748666	0.00972783	0.0088868	TRUE	TRUE	not_mito
1409	FALSE	High	Master Protein	Q9Y6N7	Roundabout homolog 1 [OS=Homo sapiens]	63.898	16	18	207	18	1651	180.8	612.85	18	ROBO1	Q9Y6N7				TRUE	7.26077	0.492278		0.0623704	FALSE	FALSE	not_mito
1410	FALSE	High	Master Protein	P06899	Histone H2B type 1-J [OS=Homo sapiens]	63.863	53	11	1825	3	126	13.9	5219.54	11	H2BC11	P06899				TRUE	0.683858	0.112904	0.02733	0.498196	FALSE	FALSE	not_mito
1411	FALSE	High	Master Protein	P18085	ADP-ribosylation factor 4 [OS=Homo sapiens]	63.857	61	9	665	5	180	20.5	1892.19	9	ARF4	P18085				TRUE	0.164725	-0.0325051	0.305919	0.779249	FALSE	FALSE	not_mito
1412	FALSE	High	Master Protein	P50148	Guanine nucleotide-binding protein G(q) subunit alpha [OS=Homo sapiens]	63.82	49	15	640	8	359	42.1	1639.61	15	GNAQ	P50148				TRUE	-0.368973	0.266357	0.341769	0.0106111	FALSE	FALSE	not_mito
1413	FALSE	High	Master Protein	P63241	Eukaryotic translation initiation factor 5A-1 [OS=Homo sapiens]	63.801	68	10	673	10	154	16.8	1828.8	10	EIF5A	P63241				TRUE	0.327036	0.166282	0.00444547	0.200967	TRUE	FALSE	not_mito
1414	FALSE	High	Master Protein	Q7KZN9	Cytochrome c oxidase assembly protein COX15 homolog [OS=Homo sapiens]	63.708	30	10	408	10	410	46	1072.44	10	COX15	Q7KZN9	MitoCarta3.0	COX15	MIM	FALSE	0.0252897	-0.928057	0.950032	5.07317e-05	FALSE	TRUE
1415	FALSE	High	Master Protein	Q15599	Na(+)/H(+) exchange regulatory cofactor NHE-RF2 [OS=Homo sapiens]	63.679	42	12	279	12	337	37.4	748.01	12	NHERF2	Q15599				TRUE	0.468867	-0.0554609	0.0692104	0.606838	FALSE	FALSE	not_mito
1416	FALSE	High	Master Protein	Q9H0U4	Ras-related protein Rab-1B [OS=Homo sapiens]	63.628	72	11	943	4	201	22.2	2650.5	11	RAB1B	Q9H0U4				TRUE	-2.61241	-0.445446	1.7541e-07	0.000160845	TRUE	TRUE	not_mito
1417	FALSE	High	Master Protein	Q8IY67	Ribonucleoprotein PTB-binding 1 [OS=Homo sapiens]	63.577	43	14	223	14	606	63.8	603.38	14	RAVER1	Q8IY67				TRUE	-0.304104	0.539814		0.633319	FALSE	FALSE	not_mito
1418	FALSE	High	Master Protein	Q99733	Nucleosome assembly protein 1-like 4 [OS=Homo sapiens]	63.553	41	11	329	10	375	42.8	946.87	11	NAP1L4	Q99733				TRUE	0.247948	-0.166227	0.0687483	0.535206	FALSE	FALSE	not_mito
1419	FALSE	High	Master Protein	Q9NS69	Mitochondrial import receptor subunit TOM22 homolog [OS=Homo sapiens]	63.525	63	6	377	6	142	15.5	1438.19	6	TOMM22	Q9NS69	MitoCarta3.0	TOMM22	MOM	FALSE	-1.70986	-0.429966	0.0861435	0.0541197	FALSE	FALSE
1420	FALSE	High	Master Protein	P61764	Syntaxin-binding protein 1 [OS=Homo sapiens]	63.501	35	16	322	16	594	67.5	864.5	16	STXBP1	P61764				TRUE	-1.99137	-0.82686	0.000192916	9.58316e-05	TRUE	TRUE	not_mito
1421	FALSE	High	Master Protein	P11216	Glycogen phosphorylase, brain form [OS=Homo sapiens]	63.501	29	18	169	14	843	96.6	418.7	18	PYGB	P11216				TRUE	-0.0506845		0.907836		FALSE	FALSE	not_mito
1422	FALSE	High	Master Protein	P20073	Annexin A7 [OS=Homo sapiens]	63.5	32	14	405	14	488	52.7	1152.15	14	ANXA7	P20073				TRUE	0.600827	-0.543389	0.00222759	0.000670414	TRUE	TRUE	not_mito
1423	FALSE	High	Master Protein	P38117	Electron transfer flavoprotein subunit beta [OS=Homo sapiens]	63.42	53	15	1173	15	255	27.8	2901.32	15	ETFB	P38117	MitoCarta3.0	ETFB	Matrix	FALSE	0.114035	-1.11238	0.784121	3.06178e-05	FALSE	TRUE
1424	FALSE	High	Master Protein	Q9HDC9	Adipocyte plasma membrane-associated protein [OS=Homo sapiens]	63.392	47	13	473	13	416	46.5	1207.21	13	APMAP	Q9HDC9				TRUE	0.278999	-0.0399424	0.308772	0.732256	FALSE	FALSE	not_mito
1425	FALSE	High	Master Protein	P18858	DNA ligase 1 [OS=Homo sapiens]	63.362	29	18	201	18	919	101.7	537.59	18	LIG1	P18858				TRUE	0.0103859	-1.77746	0.970167	0.000341898	FALSE	TRUE	not_mito
1426	FALSE	High	Master Protein	Q9Y608	Leucine-rich repeat flightless-interacting protein 2 [OS=Homo sapiens]	63.305	28	13	181	12	721	82.1	586.59	13	LRRFIP2	Q9Y608				TRUE	-0.860768	-1.24833	7.21302e-05		TRUE	FALSE	not_mito
1427	FALSE	High	Master Protein	Q14137	Ribosome biogenesis protein BOP1 [OS=Homo sapiens]	63.285	37	19	228	19	746	83.6	613.52	19	BOP1	Q14137				TRUE	0.457749		0.396282		FALSE	FALSE	not_mito
1428	FALSE	High	Master Protein	Q92820	Gamma-glutamyl hydrolase [OS=Homo sapiens]	63.256	45	13	421	13	318	35.9	1141.08	13	GGH	Q92820				TRUE	1.44899	-0.687804	0.00165638	0.00324259	TRUE	TRUE	not_mito
1429	FALSE	High	Master Protein	O95155	Ubiquitin conjugation factor E4 B [OS=Homo sapiens]	63.213	24	18	145	18	1302	146.1	437.91	18	UBE4B	O95155				TRUE	0.153852		0.68767		FALSE	FALSE	not_mito
1430	FALSE	High	Master Protein	Q6IAA8	Ragulator complex protein LAMTOR1 [OS=Homo sapiens]	63.183	75	8	399	8	161	17.7	1283.38	8	LAMTOR1	Q6IAA8				TRUE	0.259566	0.0269354	0.374222	0.893859	FALSE	FALSE	not_mito
1431	FALSE	High	Master Protein	Q8TBA6	Golgin subfamily A member 5 [OS=Homo sapiens]	63.152	32	15	134	15	731	83	379.57	15	GOLGA5	Q8TBA6				TRUE	7.51488	1.21169		0.000367121	FALSE	TRUE	not_mito
1432	FALSE	High	Master Protein	P19525	Interferon-induced, double-stranded RNA-activated protein kinase [OS=Homo sapiens]	63.147	34	14	347	14	551	62.1	907.29	14	EIF2AK2	P19525				TRUE	-0.471774	0.129187	0.00315344	0.41297	TRUE	FALSE	not_mito
1433	FALSE	High	Master Protein	Q15833	Syntaxin-binding protein 2 [OS=Homo sapiens]	63.068	35	16	304	16	593	66.4	839.86	16	STXBP2	Q15833				TRUE	0.226518	-0.41794	0.618886	0.458131	FALSE	FALSE	not_mito
1434	FALSE	High	Master Protein	Q9H4L5	Oxysterol-binding protein-related protein 3 [OS=Homo sapiens]	63.049	26	16	118	16	887	101.2	335.87	16	OSBPL3	Q9H4L5				TRUE	0.334766	-0.480565			FALSE	FALSE	not_mito
1435	FALSE	High	Master Protein	Q9BRQ6	MICOS complex subunit MIC25 [OS=Homo sapiens]	62.987	50	11	337	11	235	26.4	1061.4	11	CHCHD6	Q9BRQ6	MitoCarta3.0	CHCHD6	MIM	FALSE	-1.09305	-0.464127	0.0510279	7.29477e-05	FALSE	TRUE
1436	FALSE	High	Master Protein	Q15022	Polycomb protein SUZ12 [OS=Homo sapiens]	62.986	34	14	145	14	739	83	453.38	14	SUZ12	Q15022				TRUE	0.349893	-0.989273	0.51849		FALSE	FALSE	not_mito
1437	FALSE	High	Master Protein	Q9Y6M1	Insulin-like growth factor 2 mRNA-binding protein 2 [OS=Homo sapiens]	62.983	40	18	209	16	599	66.1	544.83	18	IGF2BP2	Q9Y6M1				TRUE	0.0365668	0.469678	0.968397	0.309905	FALSE	FALSE	not_mito
1438	FALSE	High	Master Protein	Q06124	Tyrosine-protein phosphatase non-receptor type 11 [OS=Homo sapiens]	62.949	36	15	323	15	593	68	939.55	15	PTPN11	Q06124				TRUE	-0.0691889	0.184402	0.616271	0.0441549	FALSE	FALSE	not_mito
1439	FALSE	High	Master Protein	Q8NFF5	FAD synthase [OS=Homo sapiens]	62.928	43	16	150	16	587	65.2	457.05	16	FLAD1	Q8NFF5	MitoCarta3.0	FLAD1	Matrix	FALSE	1.14887	-0.922516		3.62631e-05	FALSE	TRUE
1440	FALSE	High	Master Protein	Q8IZ21	Phosphatase and actin regulator 4 [OS=Homo sapiens]	62.884	35	15	207	15	702	78.2	574.85	15	PHACTR4	Q8IZ21				TRUE	0.910095	1.25987	0.0148742	0.000194005	FALSE	TRUE	not_mito
1441	FALSE	High	Master Protein	Q8N163	Cell cycle and apoptosis regulator protein 2 [OS=Homo sapiens]	62.881	27	17	217	17	923	102.8	633.32	17	CCAR2	Q8N163				TRUE	-0.0502452	-0.518718	0.801293	0.39645	FALSE	FALSE	not_mito
1442	FALSE	High	Master Protein	Q8IW35	Centrosomal protein of 97 kDa [OS=Homo sapiens]	62.832	25	16	129	16	865	96.9	345.97	16	CEP97	Q8IW35				TRUE	-4.33951		4.1652e-08		TRUE	FALSE	not_mito
1443	FALSE	High	Master Protein	Q9HD23	Magnesium transporter MRS2 homolog, mitochondrial [OS=Homo sapiens]	62.768	44	15	216	15	443	50.3	618.67	15	MRS2	Q9HD23	MitoCarta3.0	MRS2	MIM	FALSE	3.23348	-1.72033	0.000297617	0.0258261	TRUE	FALSE
1444	FALSE	High	Master Protein	P53007	Tricarboxylate transport protein, mitochondrial [OS=Homo sapiens]	62.755	44	11	531	11	311	34	1497.54	11	SLC25A1	P53007	MitoCarta3.0	SLC25A1	MIM	FALSE	-0.348761	-0.835589	0.348729	0.00460436	FALSE	TRUE
1445	FALSE	High	Master Protein	Q96I59	Asparaginyl-tRNA synthetase [OS=Homo sapiens]	62.724	37	10	274	10	477	54.1	818.72	10	NARS2	Q96I59	MitoCarta3.0	NARS2	Matrix	FALSE	3.47816	-1.04405	0.000947693	0.00016314	TRUE	TRUE
1446	FALSE	High	Master Protein	Q08AD1	Calmodulin-regulated spectrin-associated protein 2 [OS=Homo sapiens]	62.683	22	20	91	20	1489	168	252.33	20	CAMSAP2	Q08AD1				TRUE	1.20462	-1.9432			FALSE	FALSE	not_mito
1447	FALSE	High	Master Protein	Q9BQP7	Mitochondrial genome maintenance exonuclease 1 [OS=Homo sapiens]	62.677	55	18	449	18	344	39.4	1203.25	18	MGME1	Q9BQP7	MitoCarta3.0	MGME1	Matrix	FALSE	0.809188	-1.4594	0.00115824	4.30582e-05	TRUE	TRUE
1448	FALSE	High	Master Protein	Q9NZT2	Opioid growth factor receptor [OS=Homo sapiens]	62.658	29	14	108	14	677	73.3	322.92	14	OGFR	Q9NZT2				TRUE	-0.810265	-3.33081	0.196031		FALSE	FALSE	not_mito
1449	FALSE	High	Master Protein	Q96LD4	E3 ubiquitin-protein ligase TRIM47 [OS=Homo sapiens]	62.62	31	15	149	15	638	69.5	440.93	15	TRIM47	Q96LD4				TRUE	-0.24014	-0.176744	0.779738		FALSE	FALSE	not_mito
1450	FALSE	High	Master Protein	P16066	Atrial natriuretic peptide receptor 1 [OS=Homo sapiens]	62.57	21	18	222	18	1061	118.8	601.34	18	NPR1	P16066				TRUE	0.522334	-0.562689	0.0384049	0.000927683	FALSE	TRUE	not_mito
1451	FALSE	High	Master Protein	Q08945	FACT complex subunit SSRP1 [OS=Homo sapiens]	62.532	31	16	233	16	709	81	557.96	16	SSRP1	Q08945				TRUE	0.458085	0.369489	0.136221	0.376238	FALSE	FALSE	not_mito
1452	FALSE	High	Master Protein	Q9NZN5	Rho guanine nucleotide exchange factor 12 [OS=Homo sapiens]	62.522	18	16	102	16	1544	173.1	323.62	16	ARHGEF12	Q9NZN5				TRUE	-1.18372	-0.540112			FALSE	FALSE	not_mito
1453	FALSE	High	Master Protein	Q96T37	RNA-binding protein 15 [OS=Homo sapiens]	62.52	26	19	208	19	977	107.1	597.91	19	RBM15	Q96T37				TRUE	1.31264	-0.373935	0.00717262	0.0983635	TRUE	FALSE	not_mito
1454	FALSE	High	Master Protein	O95900	Pseudouridylate synthase TRUB2, mitochondrial [OS=Homo sapiens]	62.507	56	17	387	17	331	36.7	993.2	17	TRUB2	O95900	MitoCarta3.0	TRUB2	Matrix	FALSE	2.20534	-1.46432	0.0016768	0.000161484	TRUE	TRUE
1455	FALSE	High	Master Protein	P51610	Host cell factor 1 [OS=Homo sapiens]	62.476	13	17	246	17	2035	208.6	681.73	17	HCFC1	P51610				TRUE	0.0472251	0.849424	0.870811	0.102557	FALSE	FALSE	not_mito
1456	FALSE	High	Master Protein	P0CW18	Serine protease 56 [OS=Homo sapiens]	62.439	33	14	278	14	603	64.6	823.09	14	PRSS56	P0CW18				TRUE	-0.543797	-0.939856	0.142294	0.00792369	FALSE	TRUE	not_mito
1457	FALSE	High	Master Protein	Q53GS7	mRNA export factor GLE1 [OS=Homo sapiens]	62.438	32	20	179	20	698	79.8	461.4	20	GLE1	Q53GS7				TRUE	-0.0805896	-0.680567	0.590022	0.0857464	FALSE	FALSE	not_mito
1458	FALSE	High	Master Protein	P40121	Macrophage-capping protein [OS=Homo sapiens]	62.429	45	10	274	10	348	38.5	796.53	10	CAPG	P40121				TRUE	0.2269	0.733869	0.437937	0.207643	FALSE	FALSE	not_mito
1459	FALSE	High	Master Protein	P21359	Neurofibromin [OS=Homo sapiens]	62.391	11	26	199	26	2839	319.2	519.13	26	NF1	P21359				TRUE	1.09758	-0.611833	0.0023613	0.304227	TRUE	FALSE	not_mito
1460	FALSE	High	Master Protein	Q86V81	THO complex subunit 4 [OS=Homo sapiens]	62.33	54	9	350	9	257	26.9	1216.95	9	ALYREF	Q86V81				TRUE	0.938842	0.624744	0.0471647	0.0247271	FALSE	FALSE	not_mito
1461	FALSE	High	Master Protein	Q96D71	RalBP1-associated Eps domain-containing protein 1 [OS=Homo sapiens]	62.323	33	18	253	17	796	86.6	690.57	18	REPS1	Q96D71				TRUE	-0.828505	-0.530485	0.0612814	0.0071768	FALSE	TRUE	not_mito
1462	FALSE	High	Master Protein	O60832	H/ACA ribonucleoprotein complex subunit DKC1 [OS=Homo sapiens]	62.279	40	16	272	16	514	57.6	705.78	16	DKC1	O60832				TRUE	0.606384	1.72532	0.150757	0.0200768	FALSE	FALSE	not_mito
1463	FALSE	High	Master Protein	Q8NCA5	Protein FAM98A [OS=Homo sapiens]	62.27	38	11	261	8	518	55.2	934.43	11	FAM98A	Q8NCA5				TRUE	-0.640748	-0.318875	0.0099134	0.0206463	TRUE	FALSE	not_mito
1464	FALSE	High	Master Protein	Q12846	Syntaxin-4 [OS=Homo sapiens]	62.155	55	13	337	13	297	34.2	1004.26	13	STX4	Q12846				TRUE	-1.33082	0.624212	0.00225266	0.00315848	TRUE	TRUE	not_mito
1465	FALSE	High	Master Protein	Q9Y6D5	Brefeldin A-inhibited guanine nucleotide-exchange protein 2 [OS=Homo sapiens]	62.115	15	19	90	15	1785	201.9	236.63	19	ARFGEF2	Q9Y6D5				TRUE	-0.18676	-0.794448	0.391463	0.0082298	FALSE	TRUE	not_mito
1466	FALSE	High	Master Protein	Q2M2I8	AP2-associated protein kinase 1 [OS=Homo sapiens]	62.102	23	14	174	14	961	103.8	552.09	14	AAK1	Q2M2I8				TRUE	-0.0568191	0.196436	0.698876	0.484694	FALSE	FALSE	not_mito
1467	FALSE	High	Master Protein	Q9NSD9	Phenylalanine--tRNA ligase beta subunit [OS=Homo sapiens]	62.052	35	19	401	19	589	66.1	1017.78	19	FARSB	Q9NSD9				TRUE	1.40026	0.628955	0.00316785	0.127173	TRUE	FALSE	not_mito
1468	FALSE	High	Master Protein	Q13488	V-type proton ATPase 116 kDa subunit a 3 [OS=Homo sapiens]	62.007	28	18	187	17	830	92.9	468.36	18	TCIRG1	Q13488				TRUE	1.59037	0.800629	0.00252073	0.00503268	TRUE	TRUE	not_mito
1469	FALSE	High	Master Protein	Q9Y5M8	Signal recognition particle receptor subunit beta [OS=Homo sapiens]	62.005	57	12	360	12	271	29.7	1158.22	12	SRPRB	Q9Y5M8				TRUE	-0.497123	-0.0671291	0.134074	0.606095	FALSE	FALSE	not_mito
1470	FALSE	High	Master Protein	Q96HS1	Serine/threonine-protein phosphatase PGAM5, mitochondrial [OS=Homo sapiens]	61.984	52	15	860	15	289	32	2333.19	15	PGAM5	Q96HS1	MitoCarta3.0	PGAM5	MOM	FALSE	-0.35169	-0.250556	0.0143773	0.0344332	FALSE	FALSE
1471	FALSE	High	Master Protein	O14981	TATA-binding protein-associated factor 172 [OS=Homo sapiens]	61.922	14	20	152	20	1849	206.8	399.87	20	BTAF1	O14981				TRUE	-0.00412637	0.34366	0.974653	0.241172	FALSE	FALSE	not_mito
1472	FALSE	High	Master Protein	Q9UBB4	Ataxin-10 [OS=Homo sapiens]	61.897	37	13	259	13	475	53.5	805	13	ATXN10	Q9UBB4				TRUE	-2.20916	-0.317911	0.005399	0.179334	TRUE	FALSE	not_mito
1473	FALSE	High	Master Protein	Q12774	Rho guanine nucleotide exchange factor 5 [OS=Homo sapiens]	61.884	17	19	54	18	1597	176.7	146.83	19	ARHGEF5	Q12774				TRUE	2.97497				FALSE	FALSE	not_mito
1474	FALSE	High	Master Protein	Q8WWV3	Reticulon-4-interacting protein 1, mitochondrial [OS=Homo sapiens]	61.819	48	13	318	13	396	43.6	920.46	13	RTN4IP1	Q8WWV3	MitoCarta3.0	RTN4IP1	Matrix	FALSE	0.543605	-0.693581	0.00244139	0.00225073	TRUE	TRUE
1475	FALSE	High	Master Protein	Q8IYU8	Calcium uptake protein 2, mitochondrial [OS=Homo sapiens]	61.818	40	13	265	13	434	49.6	805.74	13	MICU2	Q8IYU8	MitoCarta3.0	MICU2	MIM	FALSE	-0.368516	-0.993571	0.101558	0.000121593	FALSE	TRUE
1476	FALSE	High	Master Protein	O43815	Striatin [OS=Homo sapiens]	61.816	28	14	112	14	780	86.1	314.58	14	STRN	O43815				TRUE	0.480483	0.095891		0.760812	FALSE	FALSE	not_mito
1477	FALSE	High	Master Protein	P78310	Coxsackievirus and adenovirus receptor [OS=Homo sapiens]	61.781	44	14	308	14	365	40	904.39	14	CXADR	P78310				TRUE	-0.0648409	0.396345	0.935727	0.0798433	FALSE	FALSE	not_mito
1478	FALSE	High	Master Protein	Q4KMQ2	Anoctamin-6 [OS=Homo sapiens]	61.778	26	19	168	19	910	106.1	433.92	19	ANO6	Q4KMQ2				TRUE	-0.194237	-0.201514	0.404735	0.341854	FALSE	FALSE	not_mito
1479	FALSE	High	Master Protein	Q9H6S3	Epidermal growth factor receptor kinase substrate 8-like protein 2 [OS=Homo sapiens]	61.776	32	17	183	17	715	80.6	497.74	17	EPS8L2	Q9H6S3				TRUE	0.0336154	-0.293647	0.890428	0.201405	FALSE	FALSE	not_mito
1480	FALSE	High	Master Protein	O95363	Phenylalanine--tRNA ligase, mitochondrial [OS=Homo sapiens]	61.709	43	14	296	14	451	52.3	792.05	14	FARS2	O95363	MitoCarta3.0	FARS2	Matrix	FALSE	0.397328	-1.13924	0.00229491	0.000278761	TRUE	TRUE
1481	FALSE	High	Master Protein	O00443	Phosphatidylinositol 4-phosphate 3-kinase C2 domain-containing subunit alpha [OS=Homo sapiens]	61.677	14	20	212	20	1686	190.6	530.02	20	PIK3C2A	O00443				TRUE	-0.502104	0.225868	0.636148	0.186051	FALSE	FALSE	not_mito
1482	FALSE	High	Master Protein	P37268	Squalene synthase [OS=Homo sapiens]	61.602	42	15	141	15	417	48.1	421.11	15	FDFT1	P37268				TRUE	-0.725237	-0.598587	0.00558294	0.000533633	TRUE	TRUE	not_mito
1483	FALSE	High	Master Protein	O43824	Putative GTP-binding protein 6 [OS=Homo sapiens]	61.6	40	15	199	15	516	56.9	583.81	15	GTPBP6	O43824	MitoCarta3.0	GTPBP6	Matrix	FALSE	-0.43681	-0.23607	4.20661e-05	0.31668	TRUE	FALSE
1484	FALSE	High	Master Protein	Q14146	Unhealthy ribosome biogenesis protein 2 homolog [OS=Homo sapiens]	61.596	18	21	145	21	1524	170.4	367.63	21	URB2	Q14146				TRUE	1.53895	-0.234913	0.000795392	0.295445	TRUE	FALSE	not_mito
1485	FALSE	High	Master Protein	O14979	Heterogeneous nuclear ribonucleoprotein D-like [OS=Homo sapiens]	61.588	33	12	365	10	420	46.4	1052.67	12	HNRNPDL	O14979				TRUE	0.876293	0.400703	0.0220603	0.0726661	FALSE	FALSE	not_mito
1486	FALSE	High	Master Protein	P61981	14-3-3 protein gamma [OS=Homo sapiens]	61.54	55	12	671	8	247	28.3	1748.24	12	YWHAG	P61981				TRUE	0.0385496	-0.273103	0.744342	0.0302578	FALSE	FALSE	not_mito
1487	FALSE	High	Master Protein	P53634	Dipeptidyl peptidase 1 [OS=Homo sapiens]	61.529	49	13	345	13	463	51.8	1046.92	13	CTSC	P53634				TRUE	-0.453897	-0.840057	0.1969	0.00367897	FALSE	TRUE	not_mito
1488	FALSE	High	Master Protein	Q92783	Signal transducing adapter molecule 1 [OS=Homo sapiens]	61.512	29	10	226	8	540	59.1	673.04	10	STAM	Q92783				TRUE	-0.494798	1.16425			FALSE	FALSE	not_mito
1489	FALSE	High	Master Protein	O60814	Histone H2B type 1-K [OS=Homo sapiens]	61.508	53	10	2029	2	126	13.9	5734.03	10	H2BC12	O60814				TRUE	0.654242	-0.467836	0.00715986	0.0802424	TRUE	FALSE	not_mito
1490	FALSE	High	Master Protein	Q9Y2L1	Exosome complex exonuclease RRP44 [OS=Homo sapiens]	61.477	23	18	259	18	958	108.9	707.9	18	DIS3	Q9Y2L1				TRUE	-1.47219	0.44184	0.000287024	0.0122865	TRUE	FALSE	not_mito
1491	FALSE	High	Master Protein	Q9UNZ2	NSFL1 cofactor p47 [OS=Homo sapiens]	61.471	48	13	224	13	370	40.5	717.29	13	NSFL1C	Q9UNZ2				TRUE	-0.291678	0.159914	0.194268	0.76466	FALSE	FALSE	not_mito
1492	FALSE	High	Master Protein	Q9H3K2	Growth hormone-inducible transmembrane protein [OS=Homo sapiens]	61.467	24	8	704	8	345	37.2	1900.29	8	GHITM	Q9H3K2	MitoCarta3.0	GHITM	MIM	FALSE	2.06711	0.0264106	8.96114e-05	0.808414	TRUE	FALSE
1493	FALSE	High	Master Protein	Q9BXS5	AP-1 complex subunit mu-1 [OS=Homo sapiens]	61.463	56	18	383	18	423	48.6	978.24	18	AP1M1	Q9BXS5				TRUE	1.21529	-0.0604728	0.0743852	0.656162	FALSE	FALSE	not_mito
1494	FALSE	High	Master Protein	P23284	Peptidyl-prolyl cis-trans isomerase B [OS=Homo sapiens]	61.429	50	13	1653	13	216	23.7	4132.69	13	PPIB	P23284				TRUE	-0.0527598	0.037582	0.609372	0.674378	FALSE	FALSE	not_mito
1495	FALSE	High	Master Protein	Q8N1F8	Serine/threonine-protein kinase 11-interacting protein [OS=Homo sapiens]	61.398	23	17	245	17	1088	120.2	695.34	17	STK11IP	Q8N1F8				TRUE	-0.41743	-0.170561			FALSE	FALSE	not_mito
1496	FALSE	High	Master Protein	Q6ZXV5	Protein O-mannosyl-transferase TMTC3 [OS=Homo sapiens]	61.388	24	17	168	17	915	103.9	438.02	17	TMTC3	Q6ZXV5				TRUE		-0.327243		0.124225	FALSE	FALSE	not_mito
1497	FALSE	High	Master Protein	Q14847	LIM and SH3 domain protein 1 [OS=Homo sapiens]	61.388	47	12	528	12	261	29.7	1405.91	12	LASP1	Q14847				TRUE	0.501768	0.395569	0.0152651	0.00697469	FALSE	TRUE	not_mito
1498	FALSE	High	Master Protein	P23526	Adenosylhomocysteinase [OS=Homo sapiens]	61.383	37	15	418	14	432	47.7	1064.86	15	AHCY	P23526				TRUE	0.13357	-0.122387	0.609596	0.346719	FALSE	FALSE	not_mito
1499	FALSE	High	Master Protein	O15061	Synemin [OS=Homo sapiens]	61.362	16	19	62	19	1565	172.8	188.23	19	SYNM	O15061				TRUE	0.983428	-1.09484	0.0567802	0.00815073	FALSE	TRUE	not_mito
1500	FALSE	High	Master Protein	Q9Y2W6	Tudor and KH domain-containing protein [OS=Homo sapiens]	61.35	34	14	289	14	561	62	851.21	14	TDRKH	Q9Y2W6	MitoCarta3.0	TDRKH	Membrane	FALSE	-1.17881	-1.42345	0.00119052	0.000199248	TRUE	TRUE
1501	FALSE	High	Master Protein	Q9NRL2	Bromodomain adjacent to zinc finger domain protein 1A [OS=Homo sapiens]	61.347	17	21	145	21	1556	178.6	421.79	21	BAZ1A	Q9NRL2				TRUE	-1.47219	-1.16235	0.000467444	0.000201296	TRUE	TRUE	not_mito
1502	FALSE	High	Master Protein	Q9H6X2	Anthrax toxin receptor 1 [OS=Homo sapiens]	61.318	27	13	411	13	564	62.7	1192.19	13	ANTXR1	Q9H6X2				TRUE	-0.542796	0.349802	0.311004	0.420139	FALSE	FALSE	not_mito
1503	FALSE	High	Master Protein	Q9NYH9	U3 small nucleolar RNA-associated protein 6 homolog [OS=Homo sapiens]	61.308	32	17	182	17	597	70.1	554.27	17	UTP6	Q9NYH9				TRUE	1.47073	0.29376	0.001393	0.414706	TRUE	FALSE	not_mito
1504	FALSE	High	Master Protein	Q13616	Cullin-1 [OS=Homo sapiens]	61.247	29	18	286	18	776	89.6	756.33	18	CUL1	Q13616				TRUE	0.0818615	-0.0739604	0.939498	0.933075	FALSE	FALSE	not_mito
1505	FALSE	High	Master Protein	O95747	Serine/threonine-protein kinase OSR1 [OS=Homo sapiens]	61.233	37	13	264	13	527	58	802.28	13	OXSR1	O95747				TRUE	0.140301	0.545651	0.51899	0.114368	FALSE	FALSE	not_mito
1506	FALSE	High	Master Protein	Q6NYC8	Phostensin [OS=Homo sapiens]	61.2	39	16	202	16	613	67.9	560.57	16	PPP1R18	Q6NYC8				TRUE	0.128941	0.445492	0.535878	0.468797	FALSE	FALSE	not_mito
1507	FALSE	High	Master Protein	P55209	Nucleosome assembly protein 1-like 1 [OS=Homo sapiens]	61.192	44	10	271	9	391	45.3	871.75	10	NAP1L1	P55209				TRUE	0.267843	0.00750895	0.204828		FALSE	FALSE	not_mito
1508	FALSE	High	Master Protein	Q9UNF1	Melanoma-associated antigen D2 [OS=Homo sapiens]	61.146	34	14	240	14	606	64.9	782.57	14	MAGED2	Q9UNF1				TRUE	0.0672231	-0.172639	0.557683	0.482385	FALSE	FALSE	not_mito
1509	FALSE	High	Master Protein	Q9P2F8	Signal-induced proliferation-associated 1-like protein 2 [OS=Homo sapiens]	61.112	14	20	133	18	1722	190.3	342.43	20	SIPA1L2	Q9P2F8				TRUE	-1.03584	-0.222126	0.0970551		FALSE	FALSE	not_mito
1510	FALSE	High	Master Protein	P55010	Eukaryotic translation initiation factor 5 [OS=Homo sapiens]	61.036	41	16	211	16	431	49.2	479.37	16	EIF5	P55010				TRUE	0.108451	0.424415	0.442284	0.41687	FALSE	FALSE	not_mito
1511	FALSE	High	Master Protein	Q9BPW8	Protein NipSnap homolog 1 [OS=Homo sapiens]	61.018	63	13	386	13	284	33.3	1143.72	13	NIPSNAP1	Q9BPW8	MitoCarta3.0	NIPSNAP1	Matrix	FALSE	1.93905	-1.13939	0.00201783	0.00204788	TRUE	TRUE
1512	FALSE	High	Master Protein	P24844	Myosin regulatory light polypeptide 9 [OS=Homo sapiens]	61.011	45	7	689	1	172	19.8	2169.11	7	MYL9	P24844				TRUE	1.16237		0.00140341		TRUE	FALSE	not_mito
1513	FALSE	High	Master Protein	Q9H4K7	Mitochondrial ribosome-associated GTPase 2 [OS=Homo sapiens]	60.986	35	12	210	12	406	43.9	605.61	12	MTG2	Q9H4K7	MitoCarta3.0	MTG2	Matrix	FALSE	4.22717	-1.44156	3.46332e-05	9.56357e-05	TRUE	TRUE
1514	FALSE	High	Master Protein	Q92576	PHD finger protein 3 [OS=Homo sapiens]	60.949	12	19	115	19	2039	229.3	327.59	19	PHF3	Q92576				TRUE	1.15564	-2.22976		3.54661e-06	FALSE	TRUE	not_mito
1515	FALSE	High	Master Protein	Q9UKX7	Nuclear pore complex protein Nup50 [OS=Homo sapiens]	60.933	40	13	213	13	468	50.1	641.3	13	NUP50	Q9UKX7				TRUE	1.0541	1.80474	0.00389541	0.00356903	TRUE	TRUE	not_mito
1516	FALSE	High	Master Protein	Q7Z5J4	Retinoic acid-induced protein 1 [OS=Homo sapiens]	60.905	15	16	94	16	1906	203.2	315.32	16	RAI1	Q7Z5J4				TRUE	0.933063				FALSE	FALSE	not_mito
1517	FALSE	High	Master Protein	O15173	Membrane-associated progesterone receptor component 2 [OS=Homo sapiens]	60.748	46	10	302	9	223	23.8	951.83	10	PGRMC2	O15173				TRUE	0.0709039	0.305776	0.828014	0.00735873	FALSE	TRUE	not_mito
1518	FALSE	High	Master Protein	P20339	Ras-related protein Rab-5A [OS=Homo sapiens]	60.698	78	11	528	8	215	23.6	1422.7	11	RAB5A	P20339				TRUE	0.113874	0.0741713	0.697675	0.702312	FALSE	FALSE	not_mito
1519	FALSE	High	Master Protein	Q10570	Cleavage and polyadenylation specificity factor subunit 1 [OS=Homo sapiens]	60.587	16	20	171	20	1443	160.8	435.05	20	CPSF1	Q10570				TRUE	-0.345865	0.691028	0.159579	0.205892	FALSE	FALSE	not_mito
1520	FALSE	High	Master Protein	Q02878	Large ribosomal subunit protein eL6 [OS=Homo sapiens]	60.52	48	15	1051	15	288	32.7	2512.37	15	RPL6	Q02878				TRUE	0.165304	0.261026	0.213011	0.00573478	FALSE	TRUE	not_mito
1521	FALSE	High	Master Protein	O75815	Breast cancer anti-estrogen resistance protein 3 [OS=Homo sapiens]	60.516	28	16	98	16	825	92.5	256.32	16	BCAR3	O75815				TRUE		-1.54925			FALSE	FALSE	not_mito
1522	FALSE	High	Master Protein	Q9Y6C9	Mitochondrial carrier homolog 2 [OS=Homo sapiens]	60.502	43	11	675	11	303	33.3	1826.53	11	MTCH2	Q9Y6C9	MitoCarta3.0	MTCH2	MOM	FALSE	-1.1728	-0.111694	0.0381483	0.510351	FALSE	FALSE
1523	FALSE	High	Master Protein	Q9Y277	Voltage-dependent anion-selective channel protein 3 [OS=Homo sapiens]	60.49	53	11	1070	10	283	30.6	3334.48	11	VDAC3	Q9Y277	MitoCarta3.0	VDAC3	MOM	FALSE	-1.87723	-0.157086	0.0394936	0.262565	FALSE	FALSE
1524	FALSE	High	Master Protein	Q8TCG1	Protein CIP2A [OS=Homo sapiens]	60.439	29	24	157	24	905	102.1	352.46	24	CIP2A	Q8TCG1				TRUE	-1.27973	-0.924439	0.0269401	0.13679	FALSE	FALSE	not_mito
1525	FALSE	High	Master Protein	Q2M389	WASH complex subunit 4 [OS=Homo sapiens]	60.254	21	19	117	19	1173	136.3	324.9	19	WASHC4	Q2M389				TRUE	0.30142	0.877311	0.400964		FALSE	FALSE	not_mito
1526	FALSE	High	Master Protein	Q9BRJ2	Large ribosomal subunit protein mL45 [OS=Homo sapiens]	60.166	54	15	578	15	306	35.3	1415.46	15	MRPL45	Q9BRJ2	MitoCarta3.0	MRPL45	Matrix	FALSE	2.64771	-1.68183	5.12107e-05	1.4393e-05	TRUE	TRUE
1527	FALSE	High	Master Protein	Q9UBX3	Mitochondrial dicarboxylate carrier [OS=Homo sapiens]	60.132	57	13	609	13	287	31.3	1541.22	13	SLC25A10	Q9UBX3	MitoCarta3.0	SLC25A10	MIM	FALSE	0.559686	-0.735471	0.15962	0.00424895	FALSE	TRUE
1528	FALSE	High	Master Protein	Q14498	RNA-binding protein 39 [OS=Homo sapiens]	60.115	29	11	391	11	530	59.3	1208.07	11	RBM39	Q14498				TRUE	0.116053	0.444097	0.593027	0.00206261	FALSE	TRUE	not_mito
1529	FALSE	High	Master Protein	Q15276	Rab GTPase-binding effector protein 1 [OS=Homo sapiens]	60.089	24	16	74	16	862	99.2	206.4	16	RABEP1	Q15276				TRUE	-0.104887	-0.373922	0.802374	0.134736	FALSE	FALSE	not_mito
1530	FALSE	High	Master Protein	Q2NL82	Pre-rRNA-processing protein TSR1 homolog [OS=Homo sapiens]	60.062	29	18	305	18	804	91.8	852.46	18	TSR1	Q2NL82				TRUE	0.74381	0.559519	0.00511023	0.0050043	TRUE	TRUE	not_mito
1531	FALSE	High	Master Protein	P26006	Integrin alpha-3 [OS=Homo sapiens]	60.033	19	15	253	15	1051	116.5	667.78	15	ITGA3	P26006				TRUE	-0.224499	0.673889	0.436876	0.00904933	FALSE	TRUE	not_mito
1532	FALSE	High	Master Protein	Q641Q2	WASH complex subunit 2A [OS=Homo sapiens]	60.001	21	19	112	2	1341	147.1	362.11	19	WASHC2A	Q641Q2				TRUE	0.821398	-0.174728			FALSE	FALSE	not_mito
1533	FALSE	High	Master Protein	Q9H089	Large subunit GTPase 1 homolog [OS=Homo sapiens]	59.964	41	21	288	21	658	75.2	705.82	21	LSG1	Q9H089				TRUE	0.917172	-0.138418	0.0377081	0.103245	FALSE	FALSE	not_mito
1534	FALSE	High	Master Protein	Q99567	Nuclear pore complex protein Nup88 [OS=Homo sapiens]	59.941	29	14	218	14	741	83.5	692.98	14	NUP88	Q99567				TRUE	0.271212	0.93525	0.214972	0.0283826	FALSE	FALSE	not_mito
1535	FALSE	High	Master Protein	Q8TAT6	Nuclear protein localization protein 4 homolog [OS=Homo sapiens]	59.872	33	16	288	16	608	68.1	883.05	16	NPLOC4	Q8TAT6				TRUE	-1.58475	-0.349526	0.00940912	0.0278071	TRUE	FALSE	not_mito
1536	FALSE	High	Master Protein	Q32NB8	CDP-diacylglycerol--glycerol-3-phosphate 3-phosphatidyltransferase, mitochondrial [OS=Homo sapiens]	59.857	37	14	249	14	556	62.7	672.06	14	PGS1	Q32NB8	MitoCarta3.0	PGS1	MIM	FALSE	3.569	-0.520094	1.2552e-05	0.0166393	TRUE	FALSE
1537	FALSE	High	Master Protein	O60503	Adenylate cyclase type 9 [OS=Homo sapiens]	59.849	18	19	242	19	1353	150.6	647.05	19	ADCY9	O60503				TRUE	-2.07721	-0.515732	0.00178111	0.01478	TRUE	FALSE	not_mito
1538	FALSE	High	Master Protein	Q92738	USP6 N-terminal-like protein [OS=Homo sapiens]	59.828	33	16	133	16	828	94	351.8	16	USP6NL	Q92738				TRUE	-0.960288	0.366667	0.103072	0.266946	FALSE	FALSE	not_mito
1539	FALSE	High	Master Protein	O00592	Podocalyxin [OS=Homo sapiens]	59.823	27	11	383	11	558	58.6	1098.22	11	PODXL	O00592				TRUE	-0.0992261	0.731548	0.782376	0.00827655	FALSE	TRUE	not_mito
1540	FALSE	High	Master Protein	Q99536	Synaptic vesicle membrane protein VAT-1 homolog [OS=Homo sapiens]	59.811	45	11	311	11	393	41.9	1108.93	11	VAT1	Q99536				TRUE	0.315431	0.0098052	0.233985	0.960091	FALSE	FALSE	not_mito
1541	FALSE	High	Master Protein	O00507	Probable ubiquitin carboxyl-terminal hydrolase FAF-Y [OS=Homo sapiens]	59.78	9	22	244	1	2555	290.9	580.36	22	USP9Y	O00507				TRUE					FALSE	FALSE	not_mito
1542	FALSE	High	Master Protein	Q14596	Next to BRCA1 gene 1 protein [OS=Homo sapiens]	59.719	23	14	156	14	966	107.3	397.94	14	NBR1	Q14596	MitoCarta3.0	NBR1	IMS	FALSE	0.850937	0.90802	0.0164552		FALSE	FALSE
1543	FALSE	High	Master Protein	Q8TED0	U3 small nucleolar RNA-associated protein 15 homolog [OS=Homo sapiens]	59.656	42	15	188	15	518	58.4	544.77	15	UTP15	Q8TED0				TRUE	0.865373	4.40072	0.060917		FALSE	FALSE	not_mito
1544	FALSE	High	Master Protein	Q9HCD6	Protein TANC2 [OS=Homo sapiens]	59.574	13	19	132	19	1990	219.5	354.79	19	TANC2	Q9HCD6				TRUE	1.65826	-0.580568	0.0004561	0.0693726	TRUE	FALSE	not_mito
1545	FALSE	High	Master Protein	Q9H2D1	Solute carrier family 25 member 32 [OS=Homo sapiens]	59.541	45	10	303	10	315	35.4	831.75	10	SLC25A32	Q9H2D1	MitoCarta3.0	SLC25A32	MIM	FALSE	2.54776	0.181195	0.000106364	0.321806	TRUE	FALSE
1546	FALSE	High	Master Protein	P33981	Dual specificity protein kinase TTK [OS=Homo sapiens]	59.486	26	16	128	16	857	97	347.09	16	TTK	P33981				TRUE	-1.08003				FALSE	FALSE	not_mito
1547	FALSE	High	Master Protein	Q9NS87	Kinesin-like protein KIF15 [OS=Homo sapiens]	59.469	16	16	91	16	1388	160.1	242.77	16	KIF15	Q9NS87				TRUE	-0.405081				FALSE	FALSE	not_mito
1548	FALSE	High	Master Protein	P49756	RNA-binding protein 25 [OS=Homo sapiens]	59.404	23	18	270	18	843	100.1	715.51	18	RBM25	P49756				TRUE	0.30983	0.292362	0.264821	0.351216	FALSE	FALSE	not_mito
1549	FALSE	High	Master Protein	Q9ULU4	MYND-type zinc finger-containing chromatin reader ZMYND8 [OS=Homo sapiens]	59.4	17	13	108	13	1186	131.6	373.72	13	ZMYND8	Q9ULU4				TRUE	1.45166		0.0211392		FALSE	FALSE	not_mito
1550	FALSE	High	Master Protein	Q8N2F6	Armadillo repeat-containing protein 10 [OS=Homo sapiens]	59.385	46	10	221	10	343	37.5	728.08	10	ARMC10	Q8N2F6	MitoCarta3.0	ARMC10	MOM	FALSE	-0.623095	0.0308216	0.00259638	0.849192	TRUE	FALSE
1551	FALSE	High	Master Protein	P30085	UMP-CMP kinase [OS=Homo sapiens]	59.383	61	10	306	10	196	22.2	863.36	10	CMPK1	P30085				TRUE	-0.59521	-0.708458	0.0287915	0.0333709	FALSE	FALSE	not_mito
1552	FALSE	High	Master Protein	Q9P0L0	Vesicle-associated membrane protein-associated protein A [OS=Homo sapiens]	59.325	41	9	714	8	249	27.9	2113.72	9	VAPA	Q9P0L0				TRUE	0.110261	-0.252021	0.753818	0.291013	FALSE	FALSE	not_mito
1553	FALSE	High	Master Protein	O94905	Erlin-2 [OS=Homo sapiens]	59.314	55	15	309	13	339	37.8	945.24	15	ERLIN2	O94905				TRUE	-0.222524	-0.0496784	0.611252	0.686751	FALSE	FALSE	not_mito
1554	FALSE	High	Master Protein	Q9BUJ2	Heterogeneous nuclear ribonucleoprotein U-like protein 1 [OS=Homo sapiens]	59.296	24	15	299	15	856	95.7	754.9	15	HNRNPUL1	Q9BUJ2				TRUE	0.172882	1.0562	0.492282	0.00070918	FALSE	TRUE	not_mito
1555	FALSE	High	Master Protein	Q15061	WD repeat-containing protein 43 [OS=Homo sapiens]	59.291	28	13	235	13	677	74.8	633.13	13	WDR43	Q15061				TRUE	0.871587	1.3585	0.0585661	0.0391517	FALSE	FALSE	not_mito
1556	FALSE	High	Master Protein	Q9Y4D7	Plexin-D1 [OS=Homo sapiens]	59.273	15	20	179	19	1925	211.9	497.79	20	PLXND1	Q9Y4D7				TRUE	0.54655	-0.728234	0.290667	0.0248469	FALSE	FALSE	not_mito
1557	FALSE	High	Master Protein	O75044	SLIT-ROBO Rho GTPase-activating protein 2 [OS=Homo sapiens]	59.218	22	17	217	16	1071	120.8	663.04	17	SRGAP2	O75044				TRUE	-1.06323	-1.01416		0.181809	FALSE	FALSE	not_mito
1558	FALSE	High	Master Protein	Q01650	Large neutral amino acids transporter small subunit 1 [OS=Homo sapiens]	59.197	27	10	609	10	507	55	1818.74	10	SLC7A5	Q01650				TRUE	0.276232	1.05053	0.491415	5.39286e-05	FALSE	TRUE	not_mito
1559	FALSE	High	Master Protein	Q96E39	RNA binding motif protein, X-linked-like-1 [OS=Homo sapiens]	59.165	37	15	570	4	390	42.1	1352.85	15	RBMXL1	Q96E39				TRUE	-0.446245		0.159502		FALSE	FALSE	not_mito
1560	FALSE	High	Master Protein	O43464	Serine protease HTRA2, mitochondrial [OS=Homo sapiens]	59.126	51	14	294	14	458	48.8	776.33	14	HTRA2	O43464	MitoCarta3.0	HTRA2	MIM	FALSE	-1.20928	-0.692249	0.0108613	0.0152113	FALSE	FALSE
1561	FALSE	High	Master Protein	Q9Y295	Developmentally-regulated GTP-binding protein 1 [OS=Homo sapiens]	59.108	53	14	308	14	367	40.5	871.35	14	DRG1	Q9Y295				TRUE	0.519771	0.460945	0.121172	0.384493	FALSE	FALSE	not_mito
1562	FALSE	High	Master Protein	Q9Y224	RNA transcription, translation and transport factor protein [OS=Homo sapiens]	59.026	64	13	315	13	244	28.1	911.37	13	RTRAF	Q9Y224				TRUE	-0.947434	0.263416	0.0252743	0.375711	FALSE	FALSE	not_mito
1563	FALSE	High	Master Protein	Q9UIW2	Plexin-A1 [OS=Homo sapiens]	59.025	13	19	162	15	1896	210.9	438.16	19	PLXNA1	Q9UIW2				TRUE	0.350357	0.385725	0.450971	0.256693	FALSE	FALSE	not_mito
1564	FALSE	High	Master Protein	Q6Q0C0	E3 ubiquitin-protein ligase TRAF7 [OS=Homo sapiens]	58.992	35	17	150	17	670	74.6	380.43	17	TRAF7	Q6Q0C0				TRUE	-0.363732	0.495028	0.239075	0.0203907	FALSE	FALSE	not_mito
1565	FALSE	High	Master Protein	Q9UHD1	Cysteine and histidine-rich domain-containing protein 1 [OS=Homo sapiens]	58.896	56	13	305	13	332	37.5	778.16	13	CHORDC1	Q9UHD1				TRUE	-0.0246291	0.579443	0.881657	0.0287685	FALSE	FALSE	not_mito
1566	FALSE	High	Master Protein	P25325	3-mercaptopyruvate sulfurtransferase [OS=Homo sapiens]	58.853	61	12	270	12	297	33.2	909.65	12	MPST	P25325	MitoCarta3.0	MPST	MIM	FALSE	0.591382	-1.02096	0.31492	0.00876583	FALSE	TRUE
1567	FALSE	High	Master Protein	P15586	N-acetylglucosamine-6-sulfatase [OS=Homo sapiens]	58.848	32	13	272	13	552	62	756.85	13	GNS	P15586				TRUE	-1.09689	-0.862733		0.0120892	FALSE	FALSE	not_mito
1568	FALSE	High	Master Protein	P08865	Small ribosomal subunit protein uS2 [OS=Homo sapiens]	58.822	48	10	436	10	295	32.8	1466.97	10	RPSA	P08865				TRUE	0.201855	-0.0331111	0.383653	0.765111	FALSE	FALSE	not_mito
1569	FALSE	High	Master Protein	Q9HC35	Echinoderm microtubule-associated protein-like 4 [OS=Homo sapiens]	58.818	24	17	278	17	981	108.8	666.13	17	EML4	Q9HC35				TRUE	-0.767336	-0.313092	0.153614	0.0530783	FALSE	FALSE	not_mito
1570	FALSE	High	Master Protein	Q8N4C8	Misshapen-like kinase 1 [OS=Homo sapiens]	58.791	19	20	325	12	1332	149.7	860.75	20	MINK1	Q8N4C8				TRUE	1.04871	0.409845	0.00193796	6.31593e-05	TRUE	TRUE	not_mito
1571	FALSE	High	Master Protein	Q07960	Rho GTPase-activating protein 1 [OS=Homo sapiens]	58.777	49	15	212	15	439	50.4	591.02	15	ARHGAP1	Q07960				TRUE	2.34133	-0.273246	7.3079e-06	0.378622	TRUE	FALSE	not_mito
1572	FALSE	High	Master Protein	Q9NVA2	Septin-11 [OS=Homo sapiens]	58.767	36	13	407	8	429	49.4	1159.69	13	SEPTIN11	Q9NVA2				TRUE	0.44885	0.819098	0.344217	0.00156967	FALSE	TRUE	not_mito
1573	FALSE	High	Master Protein	P18124	Large ribosomal subunit protein uL30 [OS=Homo sapiens]	58.732	48	17	785	17	248	29.2	2042.09	17	RPL7	P18124				TRUE	0.31085	0.169036	0.0190205	0.0199092	FALSE	FALSE	not_mito
1574	FALSE	High	Master Protein	O43395	U4/U6 small nuclear ribonucleoprotein Prp3 [OS=Homo sapiens]	58.714	34	17	170	17	683	77.5	461.06	17	PRPF3	O43395				TRUE	0.378558	0.210774	0.378223	0.718064	FALSE	FALSE	not_mito
1575	FALSE	High	Master Protein	Q9NWU1	3-oxoacyl-[acyl-carrier-protein] synthase, mitochondrial [OS=Homo sapiens]	58.697	49	11	239	11	459	48.8	804.41	11	OXSM	Q9NWU1	MitoCarta3.0	OXSM	Matrix	FALSE	1.04806	-1.51724	0.0347202	0.000503626	FALSE	TRUE
1576	FALSE	High	Master Protein	Q9NYU1	UDP-glucose:glycoprotein glucosyltransferase 2 [OS=Homo sapiens]	58.679	18	23	230	20	1516	174.6	543	23	UGGT2	Q9NYU1				TRUE	-2.70281	-0.244905			FALSE	FALSE	not_mito
1577	FALSE	High	Master Protein	P39748	Flap endonuclease 1 [OS=Homo sapiens]	58.651	41	12	358	12	380	42.6	1072.56	12	FEN1	P39748				TRUE	-0.0925631	-0.205555	0.276508	0.122727	FALSE	FALSE	not_mito
1578	FALSE	High	Master Protein	P22061	Protein-L-isoaspartate(D-aspartate) O-methyltransferase [OS=Homo sapiens]	58.634	53	9	300	9	227	24.6	819.23	9	PCMT1	P22061				TRUE	1.15118	-0.85764	0.00218289	0.00569626	TRUE	TRUE	not_mito
1579	FALSE	High	Master Protein	Q14CZ7	FAST kinase domain-containing protein 3, mitochondrial [OS=Homo sapiens]	58.597	31	16	270	16	662	75.6	671.31	16	FASTKD3	Q14CZ7	MitoCarta3.0	FASTKD3	Matrix	FALSE	5.38603	-1.69825	4.92658e-05	2.99902e-05	TRUE	TRUE
1580	FALSE	High	Master Protein	P01130	Low-density lipoprotein receptor [OS=Homo sapiens]	58.588	21	13	303	13	860	95.3	927.24	13	LDLR	P01130				TRUE	0.514775	-1.0042	0.0668592	0.00181872	FALSE	TRUE	not_mito
1581	FALSE	High	Master Protein	Q12874	Splicing factor 3A subunit 3 [OS=Homo sapiens]	58.554	31	12	270	12	501	58.8	866.53	12	SF3A3	Q12874				TRUE	0.599463	0.142321	0.167861	0.604289	FALSE	FALSE	not_mito
1582	FALSE	High	Master Protein	P61604	10 kDa heat shock protein, mitochondrial [OS=Homo sapiens]	58.533	88	15	2392	15	102	10.9	6476.91	15	HSPE1	P61604	MitoCarta3.0	HSPE1	Matrix	FALSE	-1.25147	-0.0592065	0.0909393	0.41823	FALSE	FALSE
1583	FALSE	High	Master Protein	Q13505	Metaxin-1 [OS=Homo sapiens]	58.518	26	10	294	10	466	51.4	757.92	10	MTX1	Q13505	MitoCarta3.0	MTX1	MOM	FALSE	-0.402382	-0.248895	0.368703	0.209806	FALSE	FALSE
1584	FALSE	High	Master Protein	P43034	Platelet-activating factor acetylhydrolase IB subunit beta [OS=Homo sapiens]	58.509	43	14	282	13	410	46.6	762.37	14	PAFAH1B1	P43034				TRUE	0.0799904	0.533675	0.482358	0.00248816	FALSE	TRUE	not_mito
1585	FALSE	High	Master Protein	P50895	Basal cell adhesion molecule [OS=Homo sapiens]	58.498	30	12	182	12	628	67.4	566.02	12	BCAM	P50895				TRUE	-0.380622	-0.0991063	0.00516655	0.458046	TRUE	FALSE	not_mito
1586	FALSE	High	Master Protein	Q9UI12	V-type proton ATPase subunit H [OS=Homo sapiens]	58.453	35	14	230	14	483	55.8	650.27	14	ATP6V1H	Q9UI12				TRUE	1.30129	0.0672717	0.0252255	0.784623	FALSE	FALSE	not_mito
1587	FALSE	High	Master Protein	P24534	Elongation factor 1-beta [OS=Homo sapiens]	58.453	72	10	229	9	225	24.7	805.64	10	EEF1B2	P24534				TRUE	0.657938	0.263599	0.00300958	0.224954	TRUE	FALSE	not_mito
1588	FALSE	High	Master Protein	Q9H3H1	tRNA dimethylallyltransferase [OS=Homo sapiens]	58.334	39	14	197	14	467	52.7	578.22	14	TRIT1	Q9H3H1	MitoCarta3.0	TRIT1	Matrix	FALSE	-1.56736	2.13096	0.00644392	0.0364306	TRUE	FALSE
1589	FALSE	High	Master Protein	O94887	FERM, ARHGEF and pleckstrin domain-containing protein 2 [OS=Homo sapiens]	58.302	19	12	241	12	1054	119.8	754.04	12	FARP2	O94887				TRUE	-0.140106	-0.726121	0.511189	0.00963674	FALSE	TRUE	not_mito
1590	FALSE	High	Master Protein	P61221	ATP-binding cassette sub-family E member 1 [OS=Homo sapiens]	58.261	29	14	331	14	599	67.3	1002.42	14	ABCE1	P61221				TRUE	0.456272	-0.191292	0.0671948	0.392937	FALSE	FALSE	not_mito
1591	FALSE	High	Master Protein	P26440	Isovaleryl-CoA dehydrogenase, mitochondrial [OS=Homo sapiens]	58.247	44	14	283	14	426	46.6	768.46	14	IVD	P26440	MitoCarta3.0	IVD	Matrix	FALSE	1.94248	-1.28471	0.000244791	3.29009e-05	TRUE	TRUE
1592	FALSE	High	Master Protein	Q9GZY8	Mitochondrial fission factor [OS=Homo sapiens]	58.238	56	11	219	11	342	38.4	618.37	11	MFF	Q9GZY8	MitoCarta3.0	MFF	MOM	FALSE	1.21368	-0.145262	0.00253032	0.827909	TRUE	FALSE
1593	FALSE	High	Master Protein	P43007	Neutral amino acid transporter A [OS=Homo sapiens]	58.217	36	12	187	11	532	55.7	609.45	12	SLC1A4	P43007				TRUE	1.8377	1.87942	0.00969393	2.4535e-05	TRUE	TRUE	not_mito
1594	FALSE	High	Master Protein	P30038	Delta-1-pyrroline-5-carboxylate dehydrogenase, mitochondrial [OS=Homo sapiens]	58.183	43	18	154	18	563	61.7	432.87	18	ALDH4A1	P30038	MitoCarta3.0	ALDH4A1	Matrix	FALSE	2.91701	-0.599611	2.68467e-07	0.00029269	TRUE	TRUE
1595	FALSE	High	Master Protein	P16152	Carbonyl reductase [NADPH] 1 [OS=Homo sapiens]	58.181	57	12	442	12	277	30.4	1340.94	12	CBR1	P16152				TRUE	0.0956308	-0.410855	0.479759	0.0177058	FALSE	FALSE	not_mito
1596	FALSE	High	Master Protein	P27144	Adenylate kinase 4, mitochondrial [OS=Homo sapiens]	58.145	68	12	807	12	223	25.3	1863.3	12	AK4	P27144	MitoCarta3.0	AK4	Matrix	FALSE	-0.910732	-0.0801247	0.0153389	0.815726	FALSE	FALSE
1597	FALSE	High	Master Protein	P30530	Tyrosine-protein kinase receptor UFO [OS=Homo sapiens]	58.045	23	16	279	16	894	98.3	755.99	16	AXL	P30530				TRUE	0.111634	0.513712		0.0731363	FALSE	FALSE	not_mito
1598	FALSE	High	Master Protein	P12081	Histidine--tRNA ligase, cytoplasmic [OS=Homo sapiens]	58.039	31	14	567	8	509	57.4	1583.72	14	HARS1	P12081				TRUE	0.382374	0.263374	0.0400556	0.0933169	FALSE	FALSE	not_mito
1599	FALSE	High	Master Protein	Q13618	Cullin-3 [OS=Homo sapiens]	57.943	29	17	209	17	768	88.9	639.59	17	CUL3	Q13618				TRUE	0.155477	0.385469	0.792595	0.352721	FALSE	FALSE	not_mito
1600	FALSE	High	Master Protein	Q9NPL8	Complex I assembly factor TIMMDC1, mitochondrial [OS=Homo sapiens]	57.935	44	12	294	12	285	32.2	903.21	12	TIMMDC1	Q9NPL8	MitoCarta3.0	TIMMDC1	MIM	FALSE	3.93794	-0.535285	9.09172e-07	0.0699435	TRUE	FALSE
1601	FALSE	High	Master Protein	Q8N6R0	eEF1A lysine and N-terminal methyltransferase [OS=Homo sapiens]	57.925	35	18	106	18	699	78.7	269.74	18	METTL13	Q8N6R0				TRUE	-0.331627	0.634189			FALSE	FALSE	not_mito
1602	FALSE	High	Master Protein	P23381	Tryptophan--tRNA ligase, cytoplasmic [OS=Homo sapiens]	57.91	36	13	255	13	471	53.1	763.48	13	WARS1	P23381				TRUE	1.04153	1.00475	0.015304		FALSE	FALSE	not_mito
1603	FALSE	High	Master Protein	P04062	Lysosomal acid glucosylceramidase [OS=Homo sapiens]	57.862	35	13	309	13	536	59.7	733.21	13	GBA1	P04062				TRUE	0.404449	-1.10318	0.435106	0.00209463	FALSE	TRUE	not_mito
1604	FALSE	High	Master Protein	Q9H1A4	Anaphase-promoting complex subunit 1 [OS=Homo sapiens]	57.83	14	20	75	20	1944	216.4	203.72	20	ANAPC1	Q9H1A4				TRUE	-1.18284	0.539562	0.0991278		FALSE	FALSE	not_mito
1605	FALSE	High	Master Protein	Q9Y399	Small ribosomal subunit protein uS2m [OS=Homo sapiens]	57.807	60	16	589	16	296	33.2	1387.98	16	MRPS2	Q9Y399	MitoCarta3.0	MRPS2	Matrix	FALSE	3.60381	-1.61595	1.7623e-05	1.37551e-05	TRUE	TRUE
1606	FALSE	High	Master Protein	Q96D53	Atypical kinase COQ8B, mitochondrial [OS=Homo sapiens]	57.805	36	12	186	12	544	60	561.8	12	COQ8B	Q96D53	MitoCarta3.0	COQ8B	MIM	FALSE	3.00382	-1.47021	4.05208e-05	0.00133336	TRUE	TRUE
1607	FALSE	High	Master Protein	Q9UKY7	Protein CDV3 homolog [OS=Homo sapiens]	57.751	63	10	186	10	258	27.3	650.8	10	CDV3	Q9UKY7				TRUE	1.25913	0.39581		0.00771167	FALSE	TRUE	not_mito
1608	FALSE	High	Master Protein	Q15738	Sterol-4-alpha-carboxylate 3-dehydrogenase, decarboxylating [OS=Homo sapiens]	57.735	51	14	372	14	373	41.9	1004.62	14	NSDHL	Q15738				TRUE	3.40911	-0.302864	8.56117e-06	0.104533	TRUE	FALSE	not_mito
1609	FALSE	High	Master Protein	Q9NZM3	Intersectin-2 [OS=Homo sapiens]	57.723	15	19	162	18	1697	193.3	427.39	19	ITSN2	Q9NZM3				TRUE	-0.132069	-1.39993	0.796339	0.0230098	FALSE	FALSE	not_mito
1610	FALSE	High	Master Protein	Q15020	Squamous cell carcinoma antigen recognized by T-cells 3 [OS=Homo sapiens]	57.702	21	15	100	15	963	109.9	314.19	15	SART3	Q15020				TRUE	-0.897424	-0.163775	0.301588	0.558217	FALSE	FALSE	not_mito
1611	FALSE	High	Master Protein	Q14165	Malectin [OS=Homo sapiens]	57.685	43	14	402	14	292	32.2	1136.88	14	MLEC	Q14165				TRUE	-0.0291014	-0.24148	0.931879	0.0850644	FALSE	FALSE	not_mito
1612	FALSE	High	Master Protein	Q96GA3	Protein LTV1 homolog [OS=Homo sapiens]	57.626	38	15	86	15	475	54.8	231.58	15	LTV1	Q96GA3				TRUE	0.74831	0.0836373	0.43886	0.840012	FALSE	FALSE	not_mito
1613	FALSE	High	Master Protein	Q9Y6Y8	SEC23-interacting protein [OS=Homo sapiens]	57.621	21	17	206	17	1000	111	523.26	17	SEC23IP	Q9Y6Y8				TRUE	-0.313954		0.419045		FALSE	FALSE	not_mito
1614	FALSE	High	Master Protein	Q14141	Septin-6 [OS=Homo sapiens]	57.618	35	11	383	6	434	49.7	1194.21	11	SEPTIN6	Q14141				TRUE	0.102431	0.527773	0.484561	0.00344986	FALSE	TRUE	not_mito
1615	FALSE	High	Master Protein	Q92769	Histone deacetylase 2 [OS=Homo sapiens]	57.591	34	11	310	7	488	55.3	890.01	11	HDAC2	Q92769				TRUE	0.721924	0.486588	0.0342466	0.413445	FALSE	FALSE	not_mito
1616	FALSE	High	Master Protein	Q96JJ7	Protein disulfide-isomerase TMX3 [OS=Homo sapiens]	57.541	34	15	266	15	454	51.8	760.17	15	TMX3	Q96JJ7				TRUE	-0.497894	0.82164	0.384038	0.0110138	FALSE	FALSE	not_mito
1617	FALSE	High	Master Protein	O76094	Signal recognition particle subunit SRP72 [OS=Homo sapiens]	57.498	27	15	304	15	671	74.6	892.45	15	SRP72	O76094				TRUE	-1.47059	0.269273	0.0228428	0.537741	FALSE	FALSE	not_mito
1618	FALSE	High	Master Protein	Q8NHH9	Atlastin-2 [OS=Homo sapiens]	57.483	32	12	188	11	583	66.2	563.21	12	ATL2	Q8NHH9				TRUE	0.546522	0.501205	0.0123875	0.0114087	FALSE	FALSE	not_mito
1619	FALSE	High	Master Protein	Q9BTE3	Mini-chromosome maintenance complex-binding protein [OS=Homo sapiens]	57.464	26	13	190	13	642	72.9	484.98	13	MCMBP	Q9BTE3				TRUE	0.926209	1.7013	0.00854641	0.0743192	TRUE	FALSE	not_mito
1620	FALSE	High	Master Protein	Q5VZ89	DENN domain-containing protein 4C [OS=Homo sapiens]	57.456	13	17	63	17	1909	212.6	183.79	17	DENND4C	Q5VZ89				TRUE	0.57952	-2.10634			FALSE	FALSE	not_mito
1621	FALSE	High	Master Protein	Q8WVM7	Cohesin subunit SA-1 [OS=Homo sapiens]	57.427	18	19	193	13	1258	144.3	501.09	19	STAG1	Q8WVM7				TRUE	1.35378	0.288634	0.00240371	0.213561	TRUE	FALSE	not_mito
1622	FALSE	High	Master Protein	Q7Z4W1	L-xylulose reductase [OS=Homo sapiens]	57.327	62	11	529	11	244	25.9	1358.72	11	DCXR	Q7Z4W1	MitoCarta3.0	DCXR	Matrix	FALSE	2.99318	-1.30061	3.24587e-05	1.61911e-05	TRUE	TRUE
1623	FALSE	High	Master Protein	P32969	Large ribosomal subunit protein uL6 [OS=Homo sapiens]	57.27	62	9	471	9	192	21.9	1594.46	9	RPL9; RPL9P7; RPL9P8; RPL9P9	P32969				TRUE	0.307325	0.292344	0.00109403	0.0170876	TRUE	FALSE	not_mito
1624	FALSE	High	Master Protein	Q9GZL7	Ribosome biogenesis protein WDR12 [OS=Homo sapiens]	57.261	42	12	219	12	423	47.7	649.26	12	WDR12	Q9GZL7				TRUE	0.367226	0.712618	0.427298	0.0734472	FALSE	FALSE	not_mito
1625	FALSE	High	Master Protein	Q00059	Transcription factor A, mitochondrial [OS=Homo sapiens]	57.242	53	16	896	16	246	29.1	2329.21	16	TFAM	Q00059	MitoCarta3.0	TFAM	Matrix	FALSE	-0.167542	-1.50493	0.330893	0.00010135	FALSE	TRUE
1626	FALSE	High	Master Protein	Q8IVL5	Prolyl 3-hydroxylase 2 [OS=Homo sapiens]	57.191	32	17	303	16	708	80.9	843.31	17	P3H2	Q8IVL5				TRUE	-1.43503	0.462905	0.0802747	0.274129	FALSE	FALSE	not_mito
1627	FALSE	High	Master Protein	Q8IWA0	WD repeat-containing protein 75 [OS=Homo sapiens]	57.187	26	18	226	18	830	94.4	573.46	18	WDR75	Q8IWA0				TRUE	0.263971	0.929574	0.462153		FALSE	FALSE	not_mito
1628	FALSE	High	Master Protein	Q969G3	SWI/SNF-related matrix-associated actin-dependent regulator of chromatin subfamily E member 1 [OS=Homo sapiens]	57.14	47	16	204	16	411	46.6	607.46	16	SMARCE1	Q969G3				TRUE	1.01506	1.79027	0.0211939	0.032214	FALSE	FALSE	not_mito
1629	FALSE	High	Master Protein	P09543	2',3'-cyclic-nucleotide 3'-phosphodiesterase [OS=Homo sapiens]	57.12	39	16	571	16	421	47.5	1458.81	16	CNP	P09543				TRUE	0.855249	-0.259914	3.09303e-05	0.0181155	TRUE	FALSE	not_mito
1630	FALSE	High	Master Protein	P13073	Cytochrome c oxidase subunit 4 isoform 1, mitochondrial [OS=Homo sapiens]	57.098	51	11	926	11	169	19.6	2382.02	11	COX4I1	P13073	MitoCarta3.0	COX4I1	MIM	FALSE	1.73032	-1.0139	0.000248796	0.000441153	TRUE	TRUE
1631	FALSE	High	Master Protein	Q13084	Large ribosomal subunit protein bL28m [OS=Homo sapiens]	57.092	63	13	341	13	256	30.1	829.01	13	MRPL28	Q13084	MitoCarta3.0	MRPL28	Matrix	FALSE	3.5858	-1.75243	0.000234765	7.92727e-05	TRUE	TRUE
1632	FALSE	High	Master Protein	P27448	MAP/microtubule affinity-regulating kinase 3 [OS=Homo sapiens]	57.068	32	17	126	12	753	84.4	303.8	17	MARK3	P27448				TRUE	0.391299	-0.540283	0.348517	0.744068	FALSE	FALSE	not_mito
1633	FALSE	High	Master Protein	Q7Z406	Myosin-14 [OS=Homo sapiens]	57.013	6	12	850	2	1995	227.7	2404.12	12	MYH14	Q7Z406				TRUE	-1.63016	0.240117	0.00441322	0.126686	TRUE	FALSE	not_mito
1634	FALSE	High	Master Protein	Q05397	Focal adhesion kinase 1 [OS=Homo sapiens]	56.97	21	15	235	14	1052	119.2	592.68	15	PTK2	Q05397				TRUE	-0.174271	-0.894738	0.542329		FALSE	FALSE	not_mito
1635	FALSE	High	Master Protein	Q9UPN7	Serine/threonine-protein phosphatase 6 regulatory subunit 1 [OS=Homo sapiens]	56.969	35	17	172	17	881	96.7	425.67	17	PPP6R1	Q9UPN7				TRUE	4.46161	0.285942	8.77117e-06		TRUE	FALSE	not_mito
1636	FALSE	High	Master Protein	O14908	PDZ domain-containing protein GIPC1 [OS=Homo sapiens]	56.968	49	12	322	11	333	36	950.37	12	GIPC1	O14908				TRUE	1.39473	-0.0712401	1.33575e-05	0.624362	TRUE	FALSE	not_mito
1637	FALSE	High	Master Protein	Q6P1N0	Coiled-coil and C2 domain-containing protein 1A [OS=Homo sapiens]	56.965	20	16	131	16	951	104	363.59	16	CC2D1A	Q6P1N0				TRUE	-1.94622	-0.0961826	0.00200495	0.187418	TRUE	FALSE	not_mito
1638	FALSE	High	Master Protein	Q562E7	WD repeat-containing protein 81 [OS=Homo sapiens]	56.921	13	15	77	15	1941	211.6	204.82	15	WDR81	Q562E7				TRUE	-0.0431925				FALSE	FALSE	not_mito
1639	FALSE	High	Master Protein	Q9H9J2	Large ribosomal subunit protein mL44 [OS=Homo sapiens]	56.912	40	14	433	14	332	37.5	1144.75	14	MRPL44	Q9H9J2	MitoCarta3.0	MRPL44	Matrix	FALSE	3.34237	-1.91375	6.34975e-05	4.50693e-05	TRUE	TRUE
1640	FALSE	High	Master Protein	Q5T6F2	Ubiquitin-associated protein 2 [OS=Homo sapiens]	56.885	19	14	233	14	1119	117	654.05	14	UBAP2	Q5T6F2				TRUE	1.63905	0.281788	0.0330391	0.523212	FALSE	FALSE	not_mito
1641	FALSE	High	Master Protein	O43776	Asparagine--tRNA ligase, cytoplasmic [OS=Homo sapiens]	56.867	33	14	338	14	548	62.9	1020.19	14	NARS1	O43776				TRUE	0.713045	0.443405	0.00543254	0.0548834	TRUE	FALSE	not_mito
1642	FALSE	High	Master Protein	P05455	Lupus La protein [OS=Homo sapiens]	56.865	50	19	294	19	408	46.8	727.1	19	SSB	P05455				TRUE	-0.615815	-0.751427	0.0485349	0.376762	FALSE	FALSE	not_mito
1643	FALSE	High	Master Protein	Q96FS4	Signal-induced proliferation-associated protein 1 [OS=Homo sapiens]	56.845	24	16	97	16	1042	112.1	261	16	SIPA1	Q96FS4				TRUE	-0.114595	-0.716595	0.82306	0.0175243	FALSE	FALSE	not_mito
1644	FALSE	High	Master Protein	O15213	WD repeat-containing protein 46 [OS=Homo sapiens]	56.837	27	12	142	12	610	68	468.05	12	WDR46	O15213				TRUE	0.973651	0.592871		0.0158256	FALSE	FALSE	not_mito
1645	FALSE	High	Master Protein	P30154	Serine/threonine-protein phosphatase 2A 65 kDa regulatory subunit A beta isoform [OS=Homo sapiens]	56.833	29	14	178	11	601	66.2	449.39	14	PPP2R1B	P30154				TRUE	0.220145	0.834191	0.366102	0.00135497	FALSE	TRUE	not_mito
1646	FALSE	High	Master Protein	P54727	UV excision repair protein RAD23 homolog B [OS=Homo sapiens]	56.689	47	11	256	9	409	43.1	783.69	11	RAD23B	P54727				TRUE	-0.629229	-0.337633	0.0524814	0.210228	FALSE	FALSE	not_mito
1647	FALSE	High	Master Protein	Q86UY8	5'-nucleotidase domain-containing protein 3 [OS=Homo sapiens]	56.64	38	14	221	14	548	63.4	611.42	14	NT5DC3	Q86UY8	MitoCarta3.0	NT5DC3	Matrix	FALSE	3.28264	-2.0963		0.00180414	FALSE	TRUE
1648	FALSE	High	Master Protein	O14641	Segment polarity protein dishevelled homolog DVL-2 [OS=Homo sapiens]	56.598	24	12	137	9	736	78.9	408.73	12	DVL2	O14641				TRUE	0.528821	0.176772		0.585008	FALSE	FALSE	not_mito
1649	FALSE	High	Master Protein	P49821	NADH dehydrogenase [ubiquinone] flavoprotein 1, mitochondrial [OS=Homo sapiens]	56.582	42	15	452	15	464	50.8	1221.07	15	NDUFV1	P49821	MitoCarta3.0	NDUFV1	MIM	FALSE	2.30924	-2.00876	0.0028777	5.52596e-06	TRUE	TRUE
1650	FALSE	High	Master Protein	P30740	Leukocyte elastase inhibitor [OS=Homo sapiens]	56.529	44	15	287	14	379	42.7	784.72	15	SERPINB1	P30740				TRUE	-3.01149	-0.149164	0.00248364	0.801937	TRUE	FALSE	not_mito
1651	FALSE	High	Master Protein	Q9UHQ9	NADH-cytochrome b5 reductase 1 [OS=Homo sapiens]	56.526	53	13	378	13	305	34.1	983.68	13	CYB5R1	Q9UHQ9				TRUE	-1.36768	-0.460404	0.0568363	0.0132255	FALSE	FALSE	not_mito
1652	FALSE	High	Master Protein	P41214	Eukaryotic translation initiation factor 2D [OS=Homo sapiens]	56.521	38	14	122	14	584	64.7	332.15	14	EIF2D	P41214				TRUE	0.60342	0.0479227			FALSE	FALSE	not_mito
1653	FALSE	High	Master Protein	Q9NW13	RNA-binding protein 28 [OS=Homo sapiens]	56.52	27	18	217	18	759	85.7	587.47	18	RBM28	Q9NW13				TRUE	0.156792	-1.05486	0.447344	0.000831435	FALSE	TRUE	not_mito
1654	FALSE	High	Master Protein	Q13895	Bystin [OS=Homo sapiens]	56.498	40	13	228	13	437	49.6	539.17	13	BYSL	Q13895				TRUE	0.948291	-1.24961	0.00602622	8.32087e-05	TRUE	TRUE	not_mito
1655	FALSE	High	Master Protein	O15372	Eukaryotic translation initiation factor 3 subunit H [OS=Homo sapiens]	56.44	42	13	305	13	352	39.9	881	13	EIF3H	O15372				TRUE	0.146898	0.0580201	0.421396	0.652258	FALSE	FALSE	not_mito
1656	FALSE	High	Master Protein	Q9HC36	rRNA methyltransferase 3, mitochondrial [OS=Homo sapiens]	56.392	35	12	349	12	420	47	1093.29	12	MRM3	Q9HC36	MitoCarta3.0	MRM3	Matrix	FALSE	0.490064	-1.97209	0.00997867	0.000615052	TRUE	TRUE
1657	FALSE	High	Master Protein	Q6WKZ4	Rab11 family-interacting protein 1 [OS=Homo sapiens]	56.391	20	16	131	14	1283	137.1	345.3	16	RAB11FIP1	Q6WKZ4				TRUE	0.671862	0.116297	0.0999004	0.698298	FALSE	FALSE	not_mito
1658	FALSE	High	Master Protein	P22830	Ferrochelatase, mitochondrial [OS=Homo sapiens]	56.374	37	10	263	10	423	47.8	750.22	10	FECH	P22830	MitoCarta3.0	FECH	MIM	FALSE	3.20336	-1.97724	0.000569887	0.000455453	TRUE	TRUE
1659	FALSE	High	Master Protein	Q92575	UBX domain-containing protein 4 [OS=Homo sapiens]	56.245	38	9	228	9	508	56.7	816.9	9	UBXN4	Q92575				TRUE	0.511289	-0.600544	0.459739	1.67902e-05	FALSE	TRUE	not_mito
1660	FALSE	High	Master Protein	Q9NRF8	CTP synthase 2 [OS=Homo sapiens]	56.237	37	17	321	15	586	65.6	864.58	17	CTPS2	Q9NRF8				TRUE	-0.548059	-0.32859	0.0648699	0.0113646	FALSE	FALSE	not_mito
1661	FALSE	High	Master Protein	Q9HCL2	Glycerol-3-phosphate acyltransferase 1, mitochondrial [OS=Homo sapiens]	56.237	24	13	98	13	828	93.7	279.63	13	GPAM	Q9HCL2	MitoCarta3.0	GPAM	Membrane	FALSE	-0.823517	1.18154		0.162453	FALSE	FALSE
1662	FALSE	High	Master Protein	O43684	Mitotic checkpoint protein BUB3 [OS=Homo sapiens]	56.185	53	12	431	12	328	37.1	1172.36	12	BUB3	O43684				TRUE	0.296749	0.557796	0.0652693	0.00923827	FALSE	TRUE	not_mito
1663	FALSE	High	Master Protein	O43172	U4/U6 small nuclear ribonucleoprotein Prp4 [OS=Homo sapiens]	56.164	36	14	222	14	522	58.4	643.93	14	PRPF4	O43172				TRUE	2.81854	-0.109122	2.74385e-05	0.370243	TRUE	FALSE	not_mito
1664	FALSE	High	Master Protein	O95466	Formin-like protein 1 [OS=Homo sapiens]	56.149	19	15	177	15	1100	121.8	538.89	15	FMNL1	O95466				TRUE	-0.386262	0.582558	0.382195	0.007763	FALSE	TRUE	not_mito
1665	FALSE	High	Master Protein	Q9BZQ8	Protein Niban 1 [OS=Homo sapiens]	56.087	27	16	208	16	928	103.1	577.73	16	NIBAN1	Q9BZQ8				TRUE		-0.09847			FALSE	FALSE	not_mito
1666	FALSE	High	Master Protein	Q9BTE6	Alanyl-tRNA editing protein Aarsd1 [OS=Homo sapiens]	56.081	45	13	96	13	412	45.5	260.42	13	AARSD1	Q9BTE6				TRUE	-0.442555		0.475628		FALSE	FALSE	not_mito
1667	FALSE	High	Master Protein	Q8NBJ4	Golgi membrane protein 1 [OS=Homo sapiens]	56.043	32	13	302	13	401	45.3	898.24	13	GOLM1	Q8NBJ4				TRUE	1.50829	-0.552205		0.0659342	FALSE	FALSE	not_mito
1668	FALSE	High	Master Protein	P53597	Succinate--CoA ligase [ADP/GDP-forming] subunit alpha, mitochondrial [OS=Homo sapiens]	55.96	34	9	346	9	346	36.2	953.53	9	SUCLG1	P53597	MitoCarta3.0	SUCLG1	Matrix	FALSE	1.17422	-1.2863	0.0121147	0.000966695	FALSE	TRUE
1669	FALSE	High	Master Protein	P62424	Large ribosomal subunit protein eL8 [OS=Homo sapiens]	55.943	37	13	932	13	266	30	2561.63	13	RPL7A	P62424				TRUE	0.539724	0.112665	0.0204212	0.493384	FALSE	FALSE	not_mito
1670	FALSE	High	Master Protein	P62906	Large ribosomal subunit protein uL1 [OS=Homo sapiens]	55.941	47	12	722	12	217	24.8	1827.31	12	RPL10A	P62906				TRUE	0.53733	0.258405	0.00116558	0.00212814	TRUE	TRUE	not_mito
1671	FALSE	High	Master Protein	Q3ZCQ8	Mitochondrial import inner membrane translocase subunit TIM50 [OS=Homo sapiens]	55.895	34	10	538	10	353	39.6	1670.72	10	TIMM50	Q3ZCQ8	MitoCarta3.0	TIMM50	MIM	FALSE	0.06148	-0.454669	0.859665	0.0106252	FALSE	FALSE
1672	FALSE	High	Master Protein	P19784	Casein kinase II subunit alpha' [OS=Homo sapiens]	55.845	61	15	167	14	350	41.2	419.29	15	CSNK2A2	P19784				TRUE	1.13066	0.0552886	0.175193	0.957977	FALSE	FALSE	not_mito
1673	FALSE	High	Master Protein	O00764	Pyridoxal kinase [OS=Homo sapiens]	55.807	56	11	139	11	312	35.1	340.63	11	PDXK	O00764				TRUE	-0.125138	-0.203132	0.752149	0.718383	FALSE	FALSE	not_mito
1674	FALSE	High	Master Protein	Q6PIU2	Neutral cholesterol ester hydrolase 1 [OS=Homo sapiens]	55.795	42	14	394	14	408	45.8	983.68	14	NCEH1	Q6PIU2				TRUE	-0.491618	-0.215203	0.055072	0.0796638	FALSE	FALSE	not_mito
1675	FALSE	High	Master Protein	P50897	Palmitoyl-protein thioesterase 1 [OS=Homo sapiens]	55.788	32	9	376	9	306	34.2	1152.71	9	PPT1	P50897				TRUE	-0.421171	-0.31507	0.523685	0.0960847	FALSE	FALSE	not_mito
1676	FALSE	High	Master Protein	O00487	26S proteasome non-ATPase regulatory subunit 14 [OS=Homo sapiens]	55.766	53	9	103	9	310	34.6	300.45	9	PSMD14	O00487				TRUE	-1.14424	0.187989	0.0105199	0.27458	FALSE	FALSE	not_mito
1677	FALSE	High	Master Protein	Q99805	Transmembrane 9 superfamily member 2 [OS=Homo sapiens]	55.749	18	9	346	9	663	75.7	1102.46	9	TM9SF2	Q99805				TRUE	0.638147	0.480917	0.0669927	0.00684111	FALSE	TRUE	not_mito
1678	FALSE	High	Master Protein	P68400	Casein kinase II subunit alpha [OS=Homo sapiens]	55.722	42	12	210	11	391	45.1	594.51	12	CSNK2A1	P68400				TRUE	0.029968	0.350904	0.848688	0.682008	FALSE	FALSE	not_mito
1679	FALSE	High	Master Protein	Q8N442	Translation factor GUF1, mitochondrial [OS=Homo sapiens]	55.699	34	16	117	16	669	74.3	339.24	16	GUF1	Q8N442	MitoCarta3.0	GUF1	Matrix	FALSE	3.7832	-0.505137	0.000281037	0.365757	TRUE	FALSE
1680	FALSE	High	Master Protein	P61026	Ras-related protein Rab-10 [OS=Homo sapiens]	55.655	61	12	827	9	200	22.5	2214.67	12	RAB10	P61026				TRUE	0.217438	0.126963	0.303797	0.371734	FALSE	FALSE	not_mito
1681	FALSE	High	Master Protein	P22570	NADPH:adrenodoxin oxidoreductase, mitochondrial [OS=Homo sapiens]	55.634	35	14	314	14	491	53.8	805.77	14	FDXR	P22570	MitoCarta3.0	FDXR	Matrix	FALSE	0.485904	-1.81357	0.00281297	0.00402515	TRUE	TRUE
1682	FALSE	High	Master Protein	P11166	Solute carrier family 2, facilitated glucose transporter member 1 [OS=Homo sapiens]	55.627	20	9	541	9	492	54	1648.91	9	SLC2A1	P11166				TRUE	0.211572	1.10517	0.11517	0.000157102	FALSE	TRUE	not_mito
1683	FALSE	High	Master Protein	Q9GZZ9	Ubiquitin-like modifier-activating enzyme 5 [OS=Homo sapiens]	55.602	39	12	174	12	404	44.8	495.66	12	UBA5	Q9GZZ9				TRUE	1.06285	0.366193	0.0177049		FALSE	FALSE	not_mito
1684	FALSE	High	Master Protein	Q8N1G4	Leucine-rich repeat-containing protein 47 [OS=Homo sapiens]	55.575	30	13	186	13	583	63.4	467.77	13	LRRC47	Q8N1G4				TRUE	2.10846	-0.726511		0.0173532	FALSE	FALSE	not_mito
1685	FALSE	High	Master Protein	Q9Y3T9	Nucleolar complex protein 2 homolog [OS=Homo sapiens]	55.526	26	16	259	16	749	84.9	659.27	16	NOC2L	Q9Y3T9				TRUE	0.509838	0.327861	0.0646071	0.0391572	FALSE	FALSE	not_mito
1686	FALSE	High	Master Protein	Q9NY93	Probable ATP-dependent RNA helicase DDX56 [OS=Homo sapiens]	55.505	30	13	185	13	547	61.6	526.37	13	DDX56	Q9NY93				TRUE	1.15968	0.692914	0.00414051	0.0438852	TRUE	FALSE	not_mito
1687	FALSE	High	Master Protein	Q16654	[Pyruvate dehydrogenase (acetyl-transferring)] kinase isozyme 4, mitochondrial [OS=Homo sapiens]	55.462	41	11	67	11	411	46.4	216.97	11	PDK4	Q16654	MitoCarta3.0	PDK4	MIM	FALSE	2.6158	-0.110086	0.00163096		TRUE	FALSE
1688	FALSE	High	Master Protein	Q687X5	Metalloreductase STEAP4 [OS=Homo sapiens]	55.426	30	10	320	10	459	51.9	837.22	10	STEAP4	Q687X5				TRUE	-2.52339	-1.11842	8.14579e-05	0.0069128	TRUE	TRUE	not_mito
1689	FALSE	High	Master Protein	Q7KZI7	Serine/threonine-protein kinase MARK2 [OS=Homo sapiens]	55.414	27	15	189	13	788	87.9	491.54	15	MARK2	Q7KZI7				TRUE	1.03353	0.694928	0.0645421	0.0311425	FALSE	FALSE	not_mito
1690	FALSE	High	Master Protein	P47755	F-actin-capping protein subunit alpha-2 [OS=Homo sapiens]	55.374	52	9	284	7	286	32.9	868.23	9	CAPZA2	P47755				TRUE	0.0263865	0.500809	0.895949		FALSE	FALSE	not_mito
1691	FALSE	High	Master Protein	Q16720	Plasma membrane calcium-transporting ATPase 3 [OS=Homo sapiens]	55.368	9	11	312	1	1220	134.1	849.46	11	ATP2B3	Q16720				TRUE	0.0557073	0.0297836		0.884626	FALSE	FALSE	not_mito
1692	FALSE	High	Master Protein	Q6P3X3	Tetratricopeptide repeat protein 27 [OS=Homo sapiens]	55.362	23	15	143	15	843	96.6	383.95	15	TTC27	Q6P3X3				TRUE	1.09878	-5.35605	0.00996014		TRUE	FALSE	not_mito
1693	FALSE	High	Master Protein	Q96KP1	Exocyst complex component 2 [OS=Homo sapiens]	55.355	25	20	328	20	924	104	824.46	20	EXOC2	Q96KP1				TRUE	3.62642	-0.202613	2.57717e-06	0.141884	TRUE	FALSE	not_mito
1694	FALSE	High	Master Protein	P30086	Phosphatidylethanolamine-binding protein 1 [OS=Homo sapiens]	55.34	79	10	559	10	187	21	1837.65	10	PEBP1	P30086				TRUE	0.204441	0.335336	0.605722	0.148575	FALSE	FALSE	not_mito
1695	FALSE	High	Master Protein	Q8TDI0	Chromodomain-helicase-DNA-binding protein 5 [OS=Homo sapiens]	55.28	10	16	322	2	1954	222.9	885.06	16	CHD5	Q8TDI0				TRUE	1.53824				FALSE	FALSE	not_mito
1696	FALSE	High	Master Protein	P23588	Eukaryotic translation initiation factor 4B [OS=Homo sapiens]	55.225	24	13	261	13	611	69.1	869.04	13	EIF4B	P23588				TRUE	0.682539	0.225287	0.0710281	0.0797454	FALSE	FALSE	not_mito
1697	FALSE	High	Master Protein	P35637	RNA-binding protein FUS [OS=Homo sapiens]	55.185	22	10	505	8	526	53.4	1429.79	10	FUS	P35637				TRUE	1.0155	0.185394	0.0631403	0.397352	FALSE	FALSE	not_mito
1698	FALSE	High	Master Protein	O15371	Eukaryotic translation initiation factor 3 subunit D [OS=Homo sapiens]	55.179	39	16	316	16	548	63.9	888.34	16	EIF3D	O15371				TRUE	-0.0209896	-0.696524	0.907447	0.00199328	FALSE	TRUE	not_mito
1699	FALSE	High	Master Protein	Q96E11	Ribosome-recycling factor, mitochondrial [OS=Homo sapiens]	55.17	35	8	517	8	262	29.3	1427.48	8	MRRF	Q96E11	MitoCarta3.0	MRRF	Matrix	FALSE	0.624777	-0.983836	0.0252836	5.65711e-05	FALSE	TRUE
1700	FALSE	High	Master Protein	O15085	Rho guanine nucleotide exchange factor 11 [OS=Homo sapiens]	55.137	14	13	58	13	1522	167.6	169.02	13	ARHGEF11	O15085				TRUE	-0.190087		0.690322		FALSE	FALSE	not_mito
1701	FALSE	High	Master Protein	Q9NPE2	Neugrin [OS=Homo sapiens]	55.043	63	16	211	16	291	32.4	531.83	16	NGRN	Q9NPE2	MitoCarta3.0	NGRN	Matrix	FALSE	-0.14632	-1.88833	0.606336	0.00188658	FALSE	TRUE
1702	FALSE	High	Master Protein	O95816	BAG family molecular chaperone regulator 2 [OS=Homo sapiens]	54.985	65	12	545	12	211	23.8	1466.83	12	BAG2	O95816				TRUE	-0.520843	-0.278434	0.086715	0.425248	FALSE	FALSE	not_mito
1703	FALSE	High	Master Protein	O43237	Cytoplasmic dynein 1 light intermediate chain 2 [OS=Homo sapiens]	54.97	38	13	217	12	492	54.1	615.33	13	DYNC1LI2	O43237				TRUE	0.46422	0.165341	0.156832	0.604632	FALSE	FALSE	not_mito
1704	FALSE	High	Master Protein	P55268	Laminin subunit beta-2 [OS=Homo sapiens]	54.927	11	15	119	15	1798	195.9	368.57	15	LAMB2	P55268				TRUE	1.00968	-0.760338	0.000286446	0.00776536	TRUE	TRUE	not_mito
1705	FALSE	High	Master Protein	O95292	Vesicle-associated membrane protein-associated protein B/C [OS=Homo sapiens]	54.917	51	11	456	10	243	27.2	1428.27	11	VAPB	O95292				TRUE	-0.108755	-0.290881	0.607768	0.0149232	FALSE	FALSE	not_mito
1706	FALSE	High	Master Protein	Q96R06	Sperm-associated antigen 5 [OS=Homo sapiens]	54.905	17	13	52	13	1193	134.3	160.06	13	SPAG5	Q96R06				TRUE	0.540289	0.289675		0.229626	FALSE	FALSE	not_mito
1707	FALSE	High	Master Protein	Q9NYF8	Bcl-2-associated transcription factor 1 [OS=Homo sapiens]	54.874	20	13	287	12	920	106.1	770.81	13	BCLAF1	Q9NYF8				TRUE	0.540556	-0.0246488	0.306457	0.948524	FALSE	FALSE	not_mito
1708	FALSE	High	Master Protein	Q9Y6M4	Casein kinase I isoform gamma-3 [OS=Homo sapiens]	54.864	33	13	301	4	447	51.4	721.43	13	CSNK1G3	Q9Y6M4				TRUE	0.383072	1.19052	0.141986	0.0745054	FALSE	FALSE	not_mito
1709	FALSE	High	Master Protein	P21291	Cysteine and glycine-rich protein 1 [OS=Homo sapiens]	54.836	60	9	485	9	193	20.6	1370.03	9	CSRP1	P21291				TRUE	0.463118	0.696806	0.124087	0.00344537	FALSE	TRUE	not_mito
1710	FALSE	High	Master Protein	Q9BSJ2	Gamma-tubulin complex component 2 [OS=Homo sapiens]	54.834	24	16	78	16	902	102.5	179.08	16	TUBGCP2	Q9BSJ2				TRUE	0.905014	0.290611	0.0246808	0.147717	FALSE	FALSE	not_mito
1711	FALSE	High	Master Protein	P32189	Glycerol kinase [OS=Homo sapiens]	54.704	30	14	318	14	559	61.2	854.59	14	GK	P32189				TRUE	-3.56558	-0.991304	0.0147823	0.0353982	FALSE	FALSE	not_mito
1712	FALSE	High	Master Protein	Q15813	Tubulin-specific chaperone E [OS=Homo sapiens]	54.696	37	14	135	14	527	59.3	391.27	14	TBCE	Q15813				TRUE	0.47904	1.02454	0.114242		FALSE	FALSE	not_mito
1713	FALSE	High	Master Protein	Q96SU4	Oxysterol-binding protein-related protein 9 [OS=Homo sapiens]	54.673	23	13	300	13	736	83.1	812.59	13	OSBPL9	Q96SU4				TRUE	1.0256	0.763521	0.344603	0.0309261	FALSE	FALSE	not_mito
1714	FALSE	High	Master Protein	Q96BW9	Phosphatidate cytidylyltransferase, mitochondrial [OS=Homo sapiens]	54.663	33	11	288	11	452	51	831.19	11	TAMM41	Q96BW9	MitoCarta3.0	TAMM41	MIM	FALSE	4.02947	-1.0363	9.18365e-05	0.0604111	TRUE	FALSE
1715	FALSE	High	Master Protein	O15084	Serine/threonine-protein phosphatase 6 regulatory ankyrin repeat subunit A [OS=Homo sapiens]	54.658	20	15	74	14	1053	112.9	195.78	15	ANKRD28	O15084				TRUE	0.619018	1.40739	0.329997		FALSE	FALSE	not_mito
1716	FALSE	High	Master Protein	Q96DI7	U5 small nuclear ribonucleoprotein 40 kDa protein [OS=Homo sapiens]	54.657	54	11	201	11	357	39.3	648.74	11	SNRNP40	Q96DI7				TRUE	-0.165232	-1.04456	0.335067	0.594177	FALSE	FALSE	not_mito
1717	FALSE	High	Master Protein	Q14914	Prostaglandin reductase 1 [OS=Homo sapiens]	54.643	47	12	229	12	329	35.8	676.25	12	PTGR1	Q14914				TRUE	0.331015	0.67045	0.35719	0.0211818	FALSE	FALSE	not_mito
1718	FALSE	High	Master Protein	Q92615	La-related protein 4B [OS=Homo sapiens]	54.607	31	15	120	15	738	80.5	289.87	15	LARP4B	Q92615				TRUE	-1.36431	0.0361847	0.0130806	0.926721	FALSE	FALSE	not_mito
1719	FALSE	High	Master Protein	P18084	Integrin beta-5 [OS=Homo sapiens]	54.568	21	14	230	14	799	88	673.57	14	ITGB5	P18084				TRUE	-3.81813	-0.157443		0.497481	FALSE	FALSE	not_mito
1720	FALSE	High	Master Protein	Q8NBN7	Retinol dehydrogenase 13 [OS=Homo sapiens]	54.567	44	13	406	13	331	35.9	1089.19	13	RDH13	Q8NBN7	MitoCarta3.0	RDH13	MIM	FALSE	0.438408	-0.803346	0.107204	0.000289259	FALSE	TRUE
1721	FALSE	High	Master Protein	P50579	Methionine aminopeptidase 2 [OS=Homo sapiens]	54.557	25	11	229	11	478	52.9	710.13	11	METAP2	P50579				TRUE	0.237513	0.808527	0.162881	0.0271133	FALSE	FALSE	not_mito
1722	FALSE	High	Master Protein	Q96T23	Remodeling and spacing factor 1 [OS=Homo sapiens]	54.555	14	14	117	14	1441	163.7	321.99	14	RSF1	Q96T23				TRUE	2.89083	-0.323497	3.9154e-05	0.150739	TRUE	FALSE	not_mito
1723	FALSE	High	Master Protein	P82664	Small ribosomal subunit protein uS10m [OS=Homo sapiens]	54.52	55	11	300	11	201	23	905.98	11	MRPS10	P82664	MitoCarta3.0	MRPS10	Matrix	FALSE	3.9968	-2.08074	1.08541e-05	1.69293e-05	TRUE	TRUE
1724	FALSE	High	Master Protein	P61224	Ras-related protein Rap-1b [OS=Homo sapiens]	54.514	67	10	487	3	184	20.8	1427.49	10	RAP1B	P61224				TRUE	0.452648	0.0519181	0.508559	0.602115	FALSE	FALSE	not_mito
1725	FALSE	High	Master Protein	Q6P5Z2	Serine/threonine-protein kinase N3 [OS=Homo sapiens]	54.505	24	15	250	14	889	99.4	738.08	15	PKN3	Q6P5Z2				TRUE	0.722606	-0.359302	0.121398	0.635581	FALSE	FALSE	not_mito
1726	FALSE	High	Master Protein	Q8NFV4	sn-1-specific diacylglycerol lipase ABHD11 [OS=Homo sapiens]	54.504	64	13	226	13	306	33.7	610.06	13	ABHD11	Q8NFV4	MitoCarta3.0	ABHD11	Matrix	FALSE	2.64563	-1.22746	0.000308958	8.11884e-05	TRUE	TRUE
1727	FALSE	High	Master Protein	Q9NUQ9	CYFIP-related Rac1 interactor B [OS=Homo sapiens]	54.477	42	10	246	10	324	36.7	780.86	10	CYRIB	Q9NUQ9				TRUE	0.321875	0.325954	0.0226929	0.0394114	FALSE	FALSE	not_mito
1728	FALSE	High	Master Protein	P27695	DNA-(apurinic or apyrimidinic site) endonuclease [OS=Homo sapiens]	54.466	42	11	264	11	318	35.5	868.98	11	APEX1	P27695	MitoCarta3.0	APEX1	Matrix	FALSE	0.857544	0.171501	0.214189	0.529767	FALSE	FALSE
1729	FALSE	High	Master Protein	P49959	Double-strand break repair protein MRE11 [OS=Homo sapiens]	54.389	33	19	267	19	708	80.5	592.36	19	MRE11	P49959				TRUE	-0.136505	-0.20723	0.580219	0.155537	FALSE	FALSE	not_mito
1730	FALSE	High	Master Protein	Q99551	Transcription termination factor 1, mitochondrial [OS=Homo sapiens]	54.363	44	15	154	15	399	45.7	405.78	15	MTERF1	Q99551	MitoCarta3.0	MTERF1	Matrix	FALSE	3.66437	-0.0438301	1.79341e-05	0.915448	TRUE	FALSE
1731	FALSE	High	Master Protein	Q49A26	Cytokine-like nuclear factor N-PAC [OS=Homo sapiens]	54.354	32	12	153	12	553	60.5	481.06	12	GLYR1	Q49A26				TRUE	1.28003	0.625936	0.00246869	0.265326	TRUE	FALSE	not_mito
1732	FALSE	High	Master Protein	Q9BYG3	MKI67 FHA domain-interacting nucleolar phosphoprotein [OS=Homo sapiens]	54.352	45	13	224	13	293	34.2	647.27	13	NIFK	Q9BYG3				TRUE	0.268061	0.533992	0.40849	0.00593155	FALSE	TRUE	not_mito
1733	FALSE	High	Master Protein	Q9P0V9	Septin-10 [OS=Homo sapiens]	54.289	34	10	245	10	454	52.6	751.01	10	SEPTIN10	Q9P0V9				TRUE	-1.64738	0.516381	0.00958135	0.00834203	TRUE	TRUE	not_mito
1734	FALSE	High	Master Protein	P08758	Annexin A5 [OS=Homo sapiens]	54.284	65	16	293	16	320	35.9	736.79	16	ANXA5	P08758				TRUE	-0.448602	0.248279	0.0259329	0.222831	FALSE	FALSE	not_mito
1735	FALSE	High	Master Protein	P13929	Beta-enolase [OS=Homo sapiens]	54.273	38	10	428	6	434	47	1418.41	10	ENO3	P13929				TRUE	-0.488792	-0.484328	0.278137	0.350674	FALSE	FALSE	not_mito
1736	FALSE	High	Master Protein	Q9Y4E1	WASH complex subunit 2C [OS=Homo sapiens]	54.261	20	18	94	1	1341	147.1	283.09	18	WASHC2C	Q9Y4E1				TRUE					FALSE	FALSE	not_mito
1737	FALSE	High	Master Protein	Q15008	26S proteasome non-ATPase regulatory subunit 6 [OS=Homo sapiens]	54.2	50	18	199	18	389	45.5	465.53	18	PSMD6	Q15008				TRUE	-0.622246	0.120437	0.20851	0.834256	FALSE	FALSE	not_mito
1738	FALSE	High	Master Protein	Q8TEU7	Rap guanine nucleotide exchange factor 6 [OS=Homo sapiens]	54.192	13	13	56	12	1601	179.3	163.72	13	RAPGEF6	Q8TEU7				TRUE	0.278757				FALSE	FALSE	not_mito
1739	FALSE	High	Master Protein	P04150	Glucocorticoid receptor [OS=Homo sapiens]	54.183	25	13	130	13	777	85.6	418.18	13	NR3C1	P04150				TRUE	-0.227967		0.45501		FALSE	FALSE	not_mito
1740	FALSE	High	Master Protein	P23229	Integrin alpha-6 [OS=Homo sapiens]	54.179	18	16	164	16	1130	126.5	501.98	16	ITGA6	P23229				TRUE	-0.699682	-0.568531	0.0169483	0.0428918	FALSE	FALSE	not_mito
1741	FALSE	High	Master Protein	P40937	Replication factor C subunit 5 [OS=Homo sapiens]	54.114	49	13	189	13	340	38.5	512.69	13	RFC5	P40937				TRUE	0.00772877	0.923435	0.993748	0.227592	FALSE	FALSE	not_mito
1742	FALSE	High	Master Protein	Q92542	Nicastrin [OS=Homo sapiens]	54.109	22	12	377	12	709	78.4	1120.2	12	NCSTN	Q92542				TRUE	-0.11709	0.276707	0.671322	0.0109281	FALSE	FALSE	not_mito
1743	FALSE	High	Master Protein	Q96A35	Large ribosomal subunit protein uL24m [OS=Homo sapiens]	54.066	48	10	499	10	216	24.9	1294.75	10	MRPL24	Q96A35	MitoCarta3.0	MRPL24	Matrix	FALSE	2.52096	-1.64961	0.00951244	0.000283786	TRUE	TRUE
1744	FALSE	High	Master Protein	P49589	Cysteine--tRNA ligase, cytoplasmic [OS=Homo sapiens]	54.046	26	16	224	16	748	85.4	610.79	16	CARS1	P49589				TRUE	0.796799	4.11083	0.0121898		FALSE	FALSE	not_mito
1745	FALSE	High	Master Protein	Q8NE86	Calcium uniporter protein, mitochondrial [OS=Homo sapiens]	54.042	41	14	394	14	351	39.8	1005.56	14	MCU	Q8NE86	MitoCarta3.0	MCU	MIM	FALSE	2.67631	-1.28127	0.000245752	0.000435018	TRUE	TRUE
1746	FALSE	High	Master Protein	P42126	Enoyl-CoA delta isomerase 1, mitochondrial [OS=Homo sapiens]	54.04	36	8	763	8	302	32.8	1928.8	8	ECI1	P42126	MitoCarta3.0	ECI1	Matrix	FALSE	2.5189	-0.868902	9.83442e-05	0.000373556	TRUE	TRUE
1747	FALSE	High	Master Protein	Q9P219	Protein Daple [OS=Homo sapiens]	54.039	16	22	46	22	2028	228.1	121.61	22	CCDC88C	Q9P219				TRUE	0.337965				FALSE	FALSE	not_mito
1748	FALSE	High	Master Protein	P05387	Large ribosomal subunit protein P2 [OS=Homo sapiens]	54.032	93	9	483	8	115	11.7	1673.44	9	RPLP2	P05387				TRUE	1.69902	1.71513	0.00542637	3.30386e-05	TRUE	TRUE	not_mito
1749	FALSE	High	Master Protein	Q9Y696	Chloride intracellular channel protein 4 [OS=Homo sapiens]	53.991	65	11	229	11	253	28.8	734.84	11	CLIC4	Q9Y696				TRUE	0.744732	1.27359	0.0435486	0.012576	FALSE	FALSE	not_mito
1750	FALSE	High	Master Protein	O00541	Pescadillo homolog [OS=Homo sapiens]	53.945	36	17	323	17	588	68	783.37	17	PES1	O00541				TRUE	0.854544	0.557914	0.0119404	0.00161011	FALSE	TRUE	not_mito
1751	FALSE	High	Master Protein	P13051	Uracil-DNA glycosylase [OS=Homo sapiens]	53.933	48	10	180	10	313	34.6	426.06	10	UNG	P13051	MitoCarta3.0	UNG	Matrix	FALSE	-2.10332	-2.68191	0.00526499	9.65521e-07	TRUE	TRUE
1752	FALSE	High	Master Protein	Q8NBP7	Proprotein convertase subtilisin/kexin type 9 [OS=Homo sapiens]	53.931	30	14	153	14	692	74.2	450.5	14	PCSK9	Q8NBP7				TRUE	-0.36607	-0.0120402		0.985283	FALSE	FALSE	not_mito
1753	FALSE	High	Master Protein	O15078	Centrosomal protein of 290 kDa [OS=Homo sapiens]	53.928	9	19	45	19	2479	290.2	119.32	19	CEP290	O15078				TRUE	-1.45836	0.451128	0.242847	0.633737	FALSE	FALSE	not_mito
1754	FALSE	High	Master Protein	Q13148	TAR DNA-binding protein 43 [OS=Homo sapiens]	53.914	26	9	347	9	414	44.7	1077.55	9	TARDBP	Q13148				TRUE	0.512854	0.401003	0.092031	0.105752	FALSE	FALSE	not_mito
1755	FALSE	High	Master Protein	Q96BY6	Dedicator of cytokinesis protein 10 [OS=Homo sapiens]	53.833	11	19	133	18	2186	249.4	364.18	19	DOCK10	Q96BY6				TRUE	2.1265	-0.832333	0.00112146	0.000500467	TRUE	TRUE	not_mito
1756	FALSE	High	Master Protein	P23434	Glycine cleavage system H protein, mitochondrial [OS=Homo sapiens]	53.813	69	7	244	7	173	18.9	1101.26	7	GCSH	P23434	MitoCarta3.0	GCSH	Matrix	FALSE	2.90339	-0.471984	0.000101417	0.00594735	TRUE	TRUE
1757	FALSE	High	Master Protein	O15144	Actin-related protein 2/3 complex subunit 2 [OS=Homo sapiens]	53.775	55	13	390	13	300	34.3	968.26	13	ARPC2	O15144				TRUE	-0.793531	0.27852	0.000585406	0.0399845	TRUE	FALSE	not_mito
1758	FALSE	High	Master Protein	Q8WWY3	U4/U6 small nuclear ribonucleoprotein Prp31 [OS=Homo sapiens]	53.72	39	12	211	12	499	55.4	574.29	12	PRPF31	Q8WWY3				TRUE	0.584544	-0.682753	0.212071	0.0272382	FALSE	FALSE	not_mito
1759	FALSE	High	Master Protein	Q9BSH4	Translational activator of cytochrome c oxidase 1 [OS=Homo sapiens]	53.695	48	11	365	11	297	32.5	1092.36	11	TACO1	Q9BSH4	MitoCarta3.0	TACO1	Matrix	FALSE	-0.236004	-0.12822	0.596068	0.277746	FALSE	FALSE
1760	FALSE	High	Master Protein	Q8WXG6	MAP kinase-activating death domain protein [OS=Homo sapiens]	53.683	13	14	61	14	1647	183.2	175.29	14	MADD	Q8WXG6				TRUE	-0.240269	-0.408123		0.058005	FALSE	FALSE	not_mito
1761	FALSE	High	Master Protein	Q8WXX5	DnaJ homolog subfamily C member 9 [OS=Homo sapiens]	53.667	50	13	449	13	260	29.9	1344.2	13	DNAJC9	Q8WXX5				TRUE	3.4105	0.326223	3.50662e-06	0.0485737	TRUE	FALSE	not_mito
1762	FALSE	High	Master Protein	Q92887	ATP-binding cassette sub-family C member 2 [OS=Homo sapiens]	53.645	14	16	228	16	1545	174.1	617.88	16	ABCC2	Q92887				TRUE	-0.726083	0.406674	0.0106643	0.0539723	FALSE	FALSE	not_mito
1763	FALSE	High	Master Protein	Q14103	Heterogeneous nuclear ribonucleoprotein D0 [OS=Homo sapiens]	53.55	32	10	407	8	355	38.4	1286.69	10	HNRNPD	Q14103				TRUE	1.20732	0.949634	0.0189908	0.000262932	FALSE	TRUE	not_mito
1764	FALSE	High	Master Protein	P62070	Ras-related protein R-Ras2 [OS=Homo sapiens]	53.515	47	9	591	7	204	23.4	1624.21	9	RRAS2	P62070				TRUE	0.380832	0.310129	0.0887118	0.0115455	FALSE	FALSE	not_mito
1765	FALSE	High	Master Protein	Q9UFN0	Protein NipSnap homolog 3A [OS=Homo sapiens]	53.474	60	12	272	12	247	28.4	748.15	12	NIPSNAP3A	Q9UFN0	MitoCarta3.0	NIPSNAP3A	Matrix	FALSE	2.70577	-1.16637		1.37967e-05	FALSE	TRUE
1766	FALSE	High	Master Protein	Q8WXE0	Caskin-2 [OS=Homo sapiens]	53.456	19	15	99	15	1202	126.7	254.49	15	CASKIN2	Q8WXE0				TRUE	-0.364173	0.0819872	0.146159	0.845212	FALSE	FALSE	not_mito
1767	FALSE	High	Master Protein	Q9BQ95	Evolutionarily conserved signaling intermediate in Toll pathway, mitochondrial [OS=Homo sapiens]	53.416	39	11	233	11	431	49.1	715.33	11	ECSIT	Q9BQ95	MitoCarta3.0	ECSIT	MIM	FALSE	3.28885	-1.40775	2.50211e-06	6.67245e-06	TRUE	TRUE
1768	FALSE	High	Master Protein	Q86YP4	Transcriptional repressor p66-alpha [OS=Homo sapiens]	53.38	38	17	185	16	633	68	526.89	17	GATAD2A	Q86YP4				TRUE	1.84429	0.336606	0.00827948	0.473728	TRUE	FALSE	not_mito
1769	FALSE	High	Master Protein	Q96CM3	Pseudouridylate synthase RPUSD4, mitochondrial [OS=Homo sapiens]	53.363	39	12	250	12	377	42.2	609.41	12	RPUSD4	Q96CM3	MitoCarta3.0	RPUSD4	Matrix	FALSE	2.60078	-1.44539	0.000537264	0.000320814	TRUE	TRUE
1770	FALSE	High	Master Protein	Q6NUM9	All-trans-retinol 13,14-reductase [OS=Homo sapiens]	53.352	30	14	228	14	610	66.8	657.32	14	RETSAT	Q6NUM9				TRUE	-0.556946	0.382818	0.0415098	0.343367	FALSE	FALSE	not_mito
1771	FALSE	High	Master Protein	O75381	Peroxisomal membrane protein PEX14 [OS=Homo sapiens]	53.252	46	10	320	10	377	41.2	1024.95	10	PEX14	O75381				TRUE	-1.00813	-0.470305	0.00562039	0.00811467	TRUE	TRUE	not_mito
1772	FALSE	High	Master Protein	O00566	U3 small nucleolar ribonucleoprotein protein MPP10 [OS=Homo sapiens]	53.228	26	15	141	15	681	78.8	346.65	15	MPHOSPH10	O00566				TRUE	0.907246		0.0186053		FALSE	FALSE	not_mito
1773	FALSE	High	Master Protein	Q70UQ0	Inhibitor of nuclear factor kappa-B kinase-interacting protein [OS=Homo sapiens]	53.153	50	17	386	17	350	39.3	1044.15	17	IKBIP	Q70UQ0				TRUE	2.82335	-0.163075	3.19663e-08	0.0472339	TRUE	FALSE	not_mito
1774	FALSE	High	Master Protein	Q99848	Probable rRNA-processing protein EBP2 [OS=Homo sapiens]	53.128	41	12	513	12	306	34.8	1372.87	12	EBNA1BP2	Q99848				TRUE	0.812786	2.14204	0.00976248	0.00420707	TRUE	TRUE	not_mito
1775	FALSE	High	Master Protein	O60333	Kinesin-like protein KIF1B [OS=Homo sapiens]	53.057	12	16	55	13	1816	204.3	152.57	16	KIF1B	O60333				TRUE	-0.106248	-0.00522527		0.973819	FALSE	FALSE	not_mito
1776	FALSE	High	Master Protein	P43003	Excitatory amino acid transporter 1 [OS=Homo sapiens]	53.056	23	9	209	8	542	59.5	660.7	9	SLC1A3	P43003				TRUE	-1.55146	-0.360006	0.038425	0.0529934	FALSE	FALSE	not_mito
1777	FALSE	High	Master Protein	Q96SZ6	Mitochondrial tRNA methylthiotransferase CDK5RAP1 [OS=Homo sapiens]	53.039	24	13	257	13	601	67.6	694.62	13	CDK5RAP1	Q96SZ6	MitoCarta3.0	CDK5RAP1	Matrix	FALSE	2.03336	-1.40305	1.23293e-05	3.53336e-05	TRUE	TRUE
1778	FALSE	High	Master Protein	Q9UIJ7	GTP:AMP phosphotransferase AK3, mitochondrial [OS=Homo sapiens]	53.023	68	14	318	14	227	25.6	877.02	14	AK3	Q9UIJ7	MitoCarta3.0	AK3	Matrix	FALSE	-0.18313	-0.700584	0.748938	0.128485	FALSE	FALSE
1779	FALSE	High	Master Protein	O75323	Protein NipSnap homolog 2 [OS=Homo sapiens]	52.918	51	10	336	10	286	33.7	961.19	10	NIPSNAP2	O75323	MitoCarta3.0	NIPSNAP2	Matrix	FALSE	2.76953	-0.898208	7.24394e-05	0.000547184	TRUE	TRUE
1780	FALSE	High	Master Protein	Q9BZG1	Ras-related protein Rab-34 [OS=Homo sapiens]	52.91	63	13	451	13	259	29	1263.2	13	RAB34	Q9BZG1				TRUE	0.763937	0.0698108	0.0485546	0.412934	FALSE	FALSE	not_mito
1781	FALSE	High	Master Protein	O60784	Target of Myb1 membrane trafficking protein [OS=Homo sapiens]	52.904	39	12	89	12	492	53.8	257.09	12	TOM1	O60784				TRUE	0.373269	0.033216	0.0988248	0.85152	FALSE	FALSE	not_mito
1782	FALSE	High	Master Protein	P35250	Replication factor C subunit 2 [OS=Homo sapiens]	52.899	44	11	227	11	354	39.1	658.45	11	RFC2	P35250				TRUE	0.170972	-0.368838	0.575098	0.0528408	FALSE	FALSE	not_mito
1783	FALSE	High	Master Protein	Q9BYD1	Large ribosomal subunit protein uL13m [OS=Homo sapiens]	52.898	64	13	705	13	178	20.7	1792.21	13	MRPL13	Q9BYD1	MitoCarta3.0	MRPL13	Matrix	FALSE	1.86673	-1.04285	3.22774e-05	4.45519e-06	TRUE	TRUE
1784	FALSE	High	Master Protein	P61247	Small ribosomal subunit protein eS1 [OS=Homo sapiens]	52.767	57	14	668	14	264	29.9	1645.52	14	RPS3A	P61247				TRUE	-0.264244	0.368595	0.0902317	0.335597	FALSE	FALSE	not_mito
1785	FALSE	High	Master Protein	Q15119	[Pyruvate dehydrogenase (acetyl-transferring)] kinase isozyme 2, mitochondrial [OS=Homo sapiens]	52.754	42	11	170	9	407	46.1	541.73	11	PDK2	Q15119	MitoCarta3.0	PDK2	Matrix	FALSE	4.82214	-0.327902	0.000550978	0.148808	TRUE	FALSE
1786	FALSE	High	Master Protein	P62873	Guanine nucleotide-binding protein G(I)/G(S)/G(T) subunit beta-1 [OS=Homo sapiens]	52.737	34	8	558	3	340	37.4	1432.61	8	GNB1	P62873				TRUE	2.74506		0.087642		FALSE	FALSE	not_mito
1787	FALSE	High	Master Protein	P62829	Large ribosomal subunit protein uL14 [OS=Homo sapiens]	52.726	71	9	797	9	140	14.9	2483.62	9	RPL23	P62829				TRUE	0.79329	-0.0222886	0.000216295	0.857794	TRUE	FALSE	not_mito
1788	FALSE	High	Master Protein	P00491	Purine nucleoside phosphorylase [OS=Homo sapiens]	52.691	52	11	191	11	289	32.1	579.17	11	PNP	P00491				TRUE	0.827012	0.434845	0.0898835		FALSE	FALSE	not_mito
1789	FALSE	High	Master Protein	Q13948	Protein CASP [OS=Homo sapiens]	52.678	29	17	168	3	678	77.4	451.06	17	CUX1	Q13948				TRUE		0.365119		0.0631423	FALSE	FALSE	not_mito
1790	FALSE	High	Master Protein	Q00536	Cyclin-dependent kinase 16 [OS=Homo sapiens]	52.675	40	15	224	12	496	55.7	533.12	15	CDK16	Q00536				TRUE	1.84425	-0.0777784	3.63248e-05	0.630104	TRUE	FALSE	not_mito
1791	FALSE	High	Master Protein	P48729	Casein kinase I isoform alpha [OS=Homo sapiens]	52.604	40	11	312	11	337	38.9	881.24	11	CSNK1A1	P48729				TRUE	-1.10668	0.692229	0.0205375	0.00625341	FALSE	TRUE	not_mito
1792	FALSE	High	Master Protein	P17480	Nucleolar transcription factor 1 [OS=Homo sapiens]	52.601	24	16	172	16	764	89.4	449.21	16	UBTF	P17480				TRUE	0.723925	0.204306	0.0661839		FALSE	FALSE	not_mito
1793	FALSE	High	Master Protein	A2RRP1	NBAS subunit of NRZ tethering complex [OS=Homo sapiens]	52.588	11	19	122	19	2371	268.4	347.38	19	NBAS	A2RRP1				TRUE	1.59154	-2.08892	0.000216455	1.1835e-05	TRUE	TRUE	not_mito
1794	FALSE	High	Master Protein	Q53EL6	Programmed cell death protein 4 [OS=Homo sapiens]	52.546	41	14	214	14	469	51.7	560.96	14	PDCD4	Q53EL6				TRUE	-1.56761	0.413565	0.126056		FALSE	FALSE	not_mito
1795	FALSE	High	Master Protein	Q14154	DAP3-binding cell death enhancer 1 [OS=Homo sapiens]	52.519	46	15	62	15	515	55.9	170.12	15	DELE1	Q14154	MitoCarta3.0	DELE1	MIM	FALSE	6.52886	0.172666	0.000846279	0.34898	TRUE	FALSE
1796	FALSE	High	Master Protein	O15013	Rho guanine nucleotide exchange factor 10 [OS=Homo sapiens]	52.512	18	15	87	15	1369	151.5	229.04	15	ARHGEF10	O15013				TRUE	1.27806				FALSE	FALSE	not_mito
1797	FALSE	High	Master Protein	O14828	Secretory carrier-associated membrane protein 3 [OS=Homo sapiens]	52.49	39	8	307	8	347	38.3	1096.78	8	SCAMP3	O14828				TRUE	-0.0485651	0.117044	0.868337	0.133441	FALSE	FALSE	not_mito
1798	FALSE	High	Master Protein	Q6ZU80	Centrosomal protein of 128 kDa [OS=Homo sapiens]	52.454	18	19	115	19	1094	127.9	301.07	19	CEP128	Q6ZU80				TRUE	3.62616	-0.103867	2.06552e-05	0.545962	TRUE	FALSE	not_mito
1799	FALSE	High	Master Protein	Q9NZQ3	NCK-interacting protein with SH3 domain [OS=Homo sapiens]	52.448	27	15	73	15	722	78.9	190.8	15	NCKIPSD	Q9NZQ3				TRUE	-1.54553	-1.58303	0.0393712		FALSE	FALSE	not_mito
1800	FALSE	High	Master Protein	Q8TD16	Protein bicaudal D homolog 2 [OS=Homo sapiens]	52.424	24	17	208	14	824	93.5	620.23	17	BICD2	Q8TD16				TRUE	1.85438	-0.980212	0.00668904	0.00121153	TRUE	TRUE	not_mito
1801	FALSE	High	Master Protein	Q02252	Methylmalonate-semialdehyde/malonate-semialdehyde dehydrogenase [acylating], mitochondrial [OS=Homo sapiens]	52.414	34	16	247	16	535	57.8	657.2	16	ALDH6A1	Q02252	MitoCarta3.0	ALDH6A1	MIM	FALSE	-1.53955	-2.42827	0.00839456	5.29921e-06	TRUE	TRUE
1802	FALSE	High	Master Protein	Q9P0I2	ER membrane protein complex subunit 3 [OS=Homo sapiens]	52.404	51	10	202	10	261	29.9	623.96	10	EMC3	Q9P0I2				TRUE	0.442269	0.285062	0.18869	0.0101306	FALSE	FALSE	not_mito
1803	FALSE	High	Master Protein	O43493	Trans-Golgi network integral membrane protein 2 [OS=Homo sapiens]	52.356	32	12	240	12	437	45.9	707.28	12	TGOLN2	O43493				TRUE	-0.103266	0.58195	0.755524	0.00189517	FALSE	TRUE	not_mito
1804	FALSE	High	Master Protein	Q9BRZ2	E3 ubiquitin-protein ligase TRIM56 [OS=Homo sapiens]	52.354	21	11	91	11	755	81.4	254.38	11	TRIM56	Q9BRZ2				TRUE	-0.237513	-0.472767	0.573656	0.506585	FALSE	FALSE	not_mito
1805	FALSE	High	Master Protein	Q9NVJ2	ADP-ribosylation factor-like protein 8B [OS=Homo sapiens]	52.292	70	11	388	5	186	21.5	1044.5	11	ARL8B	Q9NVJ2				TRUE	-1.30541	0.0857922	0.00213531	0.499813	TRUE	FALSE	not_mito
1806	FALSE	High	Master Protein	Q16851	UTP--glucose-1-phosphate uridylyltransferase [OS=Homo sapiens]	52.286	36	15	276	15	508	56.9	719.78	15	UGP2	Q16851				TRUE	-1.97341	-0.092601	0.0125356	0.593497	FALSE	FALSE	not_mito
1807	FALSE	High	Master Protein	P42696	RNA-binding protein 34 [OS=Homo sapiens]	52.27	44	16	217	16	430	48.5	568.71	16	RBM34	P42696				TRUE	4.22523	0.178512	2.76829e-07	0.0497494	TRUE	FALSE	not_mito
1808	FALSE	High	Master Protein	P20340	Ras-related protein Rab-6A [OS=Homo sapiens]	52.254	61	10	682	4	208	23.6	1925.4	10	RAB6A	P20340				TRUE	0.148684	0.176303	0.373094	0.109485	FALSE	FALSE	not_mito
1809	FALSE	High	Master Protein	P43155	Carnitine O-acetyltransferase [OS=Homo sapiens]	52.229	28	15	251	15	626	70.8	674.75	15	CRAT	P43155	MitoCarta3.0	CRAT	MIM	FALSE	5.434	-2.31111	8.41993e-06	8.90081e-05	TRUE	TRUE
1810	FALSE	High	Master Protein	Q8N8A6	ATP-dependent RNA helicase DDX51 [OS=Homo sapiens]	52.185	30	16	155	16	666	72.4	416.12	16	DDX51	Q8N8A6				TRUE	-1.12002	-0.587161	0.186119	0.347071	FALSE	FALSE	not_mito
1811	FALSE	High	Master Protein	Q96JJ3	Engulfment and cell motility protein 2 [OS=Homo sapiens]	52.164	30	15	130	15	720	82.6	391.89	15	ELMO2	Q96JJ3				TRUE	3.03737	-0.781906	0.000707589	0.284	TRUE	FALSE	not_mito
1812	FALSE	High	Master Protein	O94966	Ubiquitin carboxyl-terminal hydrolase 19 [OS=Homo sapiens]	52.132	19	14	82	14	1318	145.6	226.47	14	USP19	O94966				TRUE	-3.31504	-0.204622	1.47713e-05	0.178279	TRUE	FALSE	not_mito
1813	FALSE	High	Master Protein	P30520	Adenylosuccinate synthetase isozyme 2 [OS=Homo sapiens]	52.122	40	14	251	14	456	50.1	707.49	14	ADSS2	P30520				TRUE	1.64542	-0.347886	0.000283946	0.01778	TRUE	FALSE	not_mito
1814	FALSE	High	Master Protein	Q9BYJ9	YTH domain-containing family protein 1 [OS=Homo sapiens]	52.117	36	12	193	7	559	60.8	597.21	12	YTHDF1	Q9BYJ9				TRUE	1.18074	1.70555		0.0122418	FALSE	FALSE	not_mito
1815	FALSE	High	Master Protein	Q86UU1	Pleckstrin homology-like domain family B member 1 [OS=Homo sapiens]	52.097	15	15	56	15	1377	151.1	157.31	15	PHLDB1	Q86UU1				TRUE	-6.37748	-2.46808			FALSE	FALSE	not_mito
1816	FALSE	High	Master Protein	Q9HAV0	Guanine nucleotide-binding protein subunit beta-4 [OS=Homo sapiens]	52.054	49	11	459	7	340	37.5	1172.46	11	GNB4	Q9HAV0				TRUE	-0.252384	-0.183988	0.317225	0.22147	FALSE	FALSE	not_mito
1817	FALSE	High	Master Protein	Q8TCT9	Minor histocompatibility antigen H13 [OS=Homo sapiens]	52.047	21	9	415	9	377	41.5	1274.46	9	HM13	Q8TCT9				TRUE	-1.1664	0.0204785	0.0125424	0.777838	FALSE	FALSE	not_mito
1818	FALSE	High	Master Protein	Q9NTX5	Ethylmalonyl-CoA decarboxylase [OS=Homo sapiens]	52.038	47	11	355	11	307	33.7	1088.11	11	ECHDC1	Q9NTX5	MitoCarta3.0	ECHDC1	unknown	FALSE	1.99987	-0.63429	0.00106672	0.00116341	TRUE	TRUE
1819	FALSE	High	Master Protein	O14776	Transcription elongation regulator 1 [OS=Homo sapiens]	52.002	20	20	254	20	1098	123.8	642.36	20	TCERG1	O14776				TRUE	0.795593	1.33541	0.182697	0.000279463	FALSE	TRUE	not_mito
1820	FALSE	High	Master Protein	P35249	Replication factor C subunit 4 [OS=Homo sapiens]	51.993	41	11	294	11	363	39.7	877.71	11	RFC4	P35249				TRUE	-0.919583	0.189309	0.0692585	0.476229	FALSE	FALSE	not_mito
1821	FALSE	High	Master Protein	Q2TAL8	Transcriptional regulator QRICH1 [OS=Homo sapiens]	51.971	21	12	141	12	776	86.4	373.73	12	QRICH1	Q2TAL8				TRUE	-0.548989	-0.557626	0.152506	0.0205884	FALSE	FALSE	not_mito
1822	FALSE	High	Master Protein	P46937	Transcriptional coactivator YAP1 [OS=Homo sapiens]	51.897	39	11	146	11	504	54.4	402.74	11	YAP1	P46937				TRUE	0.375052	-0.0715283	0.0436146	0.71369	FALSE	FALSE	not_mito
1823	FALSE	High	Master Protein	Q9BSC4	Nucleolar protein 10 [OS=Homo sapiens]	51.893	25	15	174	15	688	80.3	458.38	15	NOL10	Q9BSC4				TRUE	2.49759	1.29264	0.0032851		TRUE	FALSE	not_mito
1824	FALSE	High	Master Protein	Q5T3I0	G patch domain-containing protein 4 [OS=Homo sapiens]	51.886	33	13	222	13	446	50.4	671.46	13	GPATCH4	Q5T3I0				TRUE	0.698088	-1.32277	0.102071	0.000387065	FALSE	TRUE	not_mito
1825	FALSE	High	Master Protein	P62701	Small ribosomal subunit protein eS4, X isoform [OS=Homo sapiens]	51.88	45	11	728	11	263	29.6	1890.4	11	RPS4X	P62701				TRUE	-0.130881	0.434346	0.0533116	0.351347	FALSE	FALSE	not_mito
1826	FALSE	High	Master Protein	P61006	Ras-related protein Rab-8A [OS=Homo sapiens]	51.838	56	11	726	5	207	23.7	1995.75	11	RAB8A	P61006				TRUE	0.519238	0.0947547	0.0386082	0.0714783	FALSE	FALSE	not_mito
1827	FALSE	High	Master Protein	P49755	Transmembrane emp24 domain-containing protein 10 [OS=Homo sapiens]	51.827	37	8	371	8	219	25	1188.37	8	TMED10	P49755				TRUE	-0.437095	-0.0813157	0.278861	0.384872	FALSE	FALSE	not_mito
1828	FALSE	High	Master Protein	O15118	NPC intracellular cholesterol transporter 1 [OS=Homo sapiens]	51.824	12	11	198	10	1278	142.1	544.61	11	NPC1	O15118				TRUE	0.730271	0.28192	0.14939	0.0674188	FALSE	FALSE	not_mito
1829	FALSE	High	Master Protein	P50552	Vasodilator-stimulated phosphoprotein [OS=Homo sapiens]	51.788	41	13	300	13	380	39.8	836.67	13	VASP	P50552				TRUE	0.35104	0.283785	0.161066	0.182116	FALSE	FALSE	not_mito
1830	FALSE	High	Master Protein	P84085	ADP-ribosylation factor 5 [OS=Homo sapiens]	51.713	53	8	538	3	180	20.5	1561.89	8	ARF5	P84085	MitoCarta3.0	ARF5	unknown	FALSE	0.479979	0.0431808	0.0580847	0.963269	FALSE	FALSE
1831	FALSE	High	Master Protein	P21964	Catechol O-methyltransferase [OS=Homo sapiens]	51.675	40	9	249	9	271	30	692.98	9	COMT	P21964	MitoCarta3.0	COMT	Membrane	FALSE	-0.0299923	0.159417	0.895978	0.157401	FALSE	FALSE
1832	FALSE	High	Master Protein	P82663	Small ribosomal subunit protein mS25 [OS=Homo sapiens]	51.625	62	10	497	10	173	20.1	1384.73	10	MRPS25	P82663	MitoCarta3.0	MRPS25	Matrix	FALSE	0.898049	-1.77266	0.00078082	5.96898e-05	TRUE	TRUE
1833	FALSE	High	Master Protein	Q9P2B4	CTTNBP2 N-terminal-like protein [OS=Homo sapiens]	51.603	29	13	61	13	639	70.1	189.62	13	CTTNBP2NL	Q9P2B4				TRUE	0.35322	-0.152196	0.0308028	0.627879	FALSE	FALSE	not_mito
1834	FALSE	High	Master Protein	Q9UDY8	Mucosa-associated lymphoid tissue lymphoma translocation protein 1 [OS=Homo sapiens]	51.538	24	14	111	14	824	92.2	303.39	14	MALT1	Q9UDY8				TRUE	0.499221	-0.721105		0.0781194	FALSE	FALSE	not_mito
1835	FALSE	High	Master Protein	Q99497	Parkinson disease protein 7 [OS=Homo sapiens]	51.537	56	8	243	8	189	19.9	673.86	8	PARK7	Q99497	MitoCarta3.0	PARK7	MOM	FALSE	0.276808	-1.34492	0.218548	0.000321057	FALSE	TRUE
1836	FALSE	High	Master Protein	P56182	Ribosomal RNA processing protein 1 homolog A [OS=Homo sapiens]	51.485	29	13	230	13	461	52.8	667.77	13	RRP1	P56182				TRUE	0.980506	1.04365	0.0391114	0.138642	FALSE	FALSE	not_mito
1837	FALSE	High	Master Protein	O43819	Protein SCO2 homolog, mitochondrial [OS=Homo sapiens]	51.475	41	10	434	10	266	29.8	1077.65	10	SCO2	O43819	MitoCarta3.0	SCO2	MIM	FALSE	0.317808	-0.81102	0.0246859	0.000122544	FALSE	TRUE
1838	FALSE	High	Master Protein	O75431	Metaxin-2 [OS=Homo sapiens]	51.468	62	11	335	11	263	29.7	953.45	11	MTX2	O75431	MitoCarta3.0	MTX2	MOM	FALSE	0.24913	0.0634202	0.535898	0.706204	FALSE	FALSE
1839	FALSE	High	Master Protein	O94822	E3 ubiquitin-protein ligase listerin [OS=Homo sapiens]	51.453	13	17	104	17	1766	200.4	255.04	17	LTN1	O94822				TRUE	-1.21223				FALSE	FALSE	not_mito
1840	FALSE	High	Master Protein	Q96FV9	THO complex subunit 1 [OS=Homo sapiens]	51.438	28	14	138	14	657	75.6	410.14	14	THOC1	Q96FV9				TRUE	1.03291	0.343073	0.03482		FALSE	FALSE	not_mito
1841	FALSE	High	Master Protein	Q5TC12	ATP synthase mitochondrial F1 complex assembly factor 1 [OS=Homo sapiens]	51.425	32	10	259	10	328	36.4	711.81	10	ATPAF1	Q5TC12	MitoCarta3.0	ATPAF1	Matrix	FALSE	-0.197926	-1.56471	0.552846	1.18662e-05	FALSE	TRUE
1842	FALSE	High	Master Protein	Q14764	Major vault protein [OS=Homo sapiens]	51.398	28	16	128	16	893	99.3	375	16	MVP	Q14764				TRUE	-0.715554	-0.777872	0.293147		FALSE	FALSE	not_mito
1843	FALSE	High	Master Protein	Q8IXW5	Putative RNA polymerase II subunit B1 CTD phosphatase RPAP2 [OS=Homo sapiens]	51.386	32	14	92	14	612	69.5	234.45	14	RPAP2	Q8IXW5				TRUE	-0.59576				FALSE	FALSE	not_mito
1844	FALSE	High	Master Protein	P36915	Guanine nucleotide-binding protein-like 1 [OS=Homo sapiens]	51.385	29	14	150	14	607	68.6	435.08	14	GNL1	P36915				TRUE	-0.190434	0.00476845	0.448621	0.961558	FALSE	FALSE	not_mito
1845	FALSE	High	Master Protein	Q9Y4R8	Telomere length regulation protein TEL2 homolog [OS=Homo sapiens]	51.361	23	13	72	13	837	91.7	192.95	13	TELO2	Q9Y4R8				TRUE	0.0268584	-0.265553	0.963348	0.781677	FALSE	FALSE	not_mito
1846	FALSE	High	Master Protein	Q9Y617	Phosphoserine aminotransferase [OS=Homo sapiens]	51.361	40	15	353	15	370	40.4	852.51	15	PSAT1	Q9Y617				TRUE	1.0959	-0.115217	0.00224668	0.696549	TRUE	FALSE	not_mito
1847	FALSE	High	Master Protein	Q6IAN0	Dehydrogenase/reductase SDR family member 7B [OS=Homo sapiens]	51.32	33	9	247	9	325	35.1	756.95	9	DHRS7B	Q6IAN0	MitoCarta3.0	DHRS7B	Membrane	FALSE	-0.405851	-0.117597	0.0920874	0.386637	FALSE	FALSE
1848	FALSE	High	Master Protein	Q9C0D5	Protein TANC1 [OS=Homo sapiens]	51.264	12	17	150	17	1861	202.1	379.35	17	TANC1	Q9C0D5				TRUE	1.56191	0.0689956	0.00263431	0.672826	TRUE	FALSE	not_mito
1849	FALSE	High	Master Protein	Q96DB5	Regulator of microtubule dynamics protein 1 [OS=Homo sapiens]	51.237	37	12	437	12	314	35.8	1181.37	12	RMDN1	Q96DB5	MitoCarta3.0	RMDN1	MOM	FALSE	2.97175	-0.214735	8.10951e-05	0.0747758	TRUE	FALSE
1850	FALSE	High	Master Protein	P17655	Calpain-2 catalytic subunit [OS=Homo sapiens]	51.213	32	15	214	15	700	79.9	560.77	15	CAPN2	P17655				TRUE	0.171999	0.0976928	0.328284	0.808644	FALSE	FALSE	not_mito
1851	FALSE	High	Master Protein	Q8TAE8	Large ribosomal subunit protein mL64 [OS=Homo sapiens]	51.194	61	10	357	10	222	25.4	1164.25	10	GADD45GIP1	Q8TAE8	MitoCarta3.0	GADD45GIP1	Matrix	FALSE	-0.96425	-1.71876	0.00827042	1.61376e-05	TRUE	TRUE
1852	FALSE	High	Master Protein	P78380	Oxidized low-density lipoprotein receptor 1 [OS=Homo sapiens]	51.183	36	8	205	8	273	30.9	588.09	8	OLR1	P78380				TRUE	1.04257	0.337443	0.038216	0.123553	FALSE	FALSE	not_mito
1853	FALSE	High	Master Protein	O00750	Phosphatidylinositol 4-phosphate 3-kinase C2 domain-containing subunit beta [OS=Homo sapiens]	51.163	13	17	89	17	1634	184.7	230.16	17	PIK3C2B	O00750				TRUE	-0.279029	-0.511619	0.346654	0.403364	FALSE	FALSE	not_mito
1854	FALSE	High	Master Protein	Q96JB5	CDK5 regulatory subunit-associated protein 3 [OS=Homo sapiens]	51.129	40	18	242	18	506	56.9	622.35	18	CDK5RAP3	Q96JB5				TRUE	1.16718	-0.530102	0.153379	0.00416812	FALSE	TRUE	not_mito
1855	FALSE	High	Master Protein	P41247	Patatin-like phospholipase domain-containing protein 4 [OS=Homo sapiens]	51.122	62	12	202	12	253	28	572.43	12	PNPLA4	P41247				TRUE	3.40083	-1.49288		1.08405e-05	FALSE	TRUE	not_mito
1856	FALSE	High	Master Protein	P12004	Proliferating cell nuclear antigen [OS=Homo sapiens]	51.094	67	13	225	13	261	28.8	559.56	13	PCNA	P12004				TRUE	0.0245643	-1.72673	0.922998	0.392141	FALSE	FALSE	not_mito
1857	FALSE	High	Master Protein	P22392	Nucleoside diphosphate kinase B [OS=Homo sapiens]	51.084	70	9	631	1	152	17.3	1359.97	9	NME2	P22392				TRUE	-0.308897	-0.263575	0.14773	0.214075	FALSE	FALSE	not_mito
1858	FALSE	High	Master Protein	P15559	NAD(P)H dehydrogenase [quinone] 1 [OS=Homo sapiens]	51.054	41	11	378	11	274	30.8	1048.58	11	NQO1	P15559				TRUE	0.797328	-0.276172	0.00612318	0.165397	TRUE	FALSE	not_mito
1859	FALSE	High	Master Protein	P36897	TGF-beta receptor type-1 [OS=Homo sapiens]	50.972	27	10	348	8	503	55.9	991.47	10	TGFBR1	P36897				TRUE	0.459618	0.375662	0.0832378	0.000938452	FALSE	TRUE	not_mito
1860	FALSE	High	Master Protein	Q9Y450	HBS1-like protein [OS=Homo sapiens]	50.965	27	12	167	12	684	75.4	488.5	12	HBS1L	Q9Y450				TRUE	0.532224	0.432881	0.240382	0.57437	FALSE	FALSE	not_mito
1861	FALSE	High	Master Protein	Q96A49	Synapse-associated protein 1 [OS=Homo sapiens]	50.956	30	10	177	10	352	39.9	616.83	10	SYAP1	Q96A49				TRUE	-1.58963	1.05179	0.000799424	0.000288438	TRUE	TRUE	not_mito
1862	FALSE	High	Master Protein	Q8N6H7	ADP-ribosylation factor GTPase-activating protein 2 [OS=Homo sapiens]	50.947	35	15	173	14	521	56.7	428.64	15	ARFGAP2	Q8N6H7				TRUE	0.100125	-0.710809	0.677762	0.00985071	FALSE	TRUE	not_mito
1863	FALSE	High	Master Protein	Q9BVI4	Nucleolar complex protein 4 homolog [OS=Homo sapiens]	50.923	36	16	179	16	516	58.4	456.82	16	NOC4L	Q9BVI4				TRUE	0.369695	-0.946344	0.191028		FALSE	FALSE	not_mito
1864	FALSE	High	Master Protein	Q8TCJ2	Dolichyl-diphosphooligosaccharide--protein glycosyltransferase subunit STT3B [OS=Homo sapiens]	50.908	14	10	317	10	826	93.6	830.76	10	STT3B	Q8TCJ2				TRUE	-0.0309023	-0.210128	0.857196	0.123872	FALSE	FALSE	not_mito
[truncated: 4,435 more rows]

## Sheet: Insolubility_dataset_normed
	Checked	Protein FDR Confidence: Combined	Master	Accession	Description	Sum PEP Score	Coverage [%]	# Peptides	# PSMs	# Unique Peptides	# AAs	MW [kDa]	Score Sequest HT: Sequest HT	# Peptides (by Search Engine): Sequest HT	Symbol	Abundance Ratio: (C-S) / (C-I)	Abundance Ratio: (C-I) / (D-I)	Abundance Ratio: (D-S) / (D-I)	Abundance Ratio: (C-I) / (I-I)	Abundance Ratio: (I-S) / (I-I)	Abundance Ratio: (C-I) / (P-I)	Abundance Ratio: (P-S) / (P-I)	Abundance Ratio P-Value: (C-S) / (C-I)	Abundance Ratio P-Value: (C-I) / (D-I)	Abundance Ratio P-Value: (D-S) / (D-I)	Abundance Ratio P-Value: (C-I) / (I-I)	Abundance Ratio P-Value: (I-S) / (I-I)	Abundance Ratio P-Value: (C-I) / (P-I)	Abundance Ratio P-Value: (P-S) / (P-I)	Abundance: F7: Sample, C-I, 4	Abundance: F15: Sample, C-I, 3	Abundance: F23: Sample, C-I, 2	Abundance: F31: Sample, C-I, 1	Abundance: F8: Sample, C-S, 4	Abundance: F16: Sample, C-S, 3	Abundance: F24: Sample, C-S, 2	Abundance: F32: Sample, C-S, 1	Abundance: F3: Sample, D-I, 4	Abundance: F11: Sample, D-I, 3	Abundance: F19: Sample, D-I, 2	Abundance: F27: Sample, D-I, 1	Abundance: F4: Sample, D-S, 4	Abundance: F12: Sample, D-S, 3	Abundance: F20: Sample, D-S, 2	Abundance: F28: Sample, D-S, 1	Abundance: F1: Sample, I-I, 4	Abundance: F9: Sample, I-I, 3	Abundance: F17: Sample, I-I, 2	Abundance: F25: Sample, I-I, 1
[truncated: 6,300 more rows]
[truncated: 87 more columns]
